# Supplementary material for: Ultrathin ferrite nanosheets for room-temperature two-dimensional magnetic semiconductors
Source: Nat Commun. 2022 Sep 6;13:5241. doi: 10.1038/s41467-022-33017-1 (PMC9448765; doi:10.1038/s41467-022-33017-1)
Supplement: Supplementary file 3 — Source Data [file 41467_2022_33017_MOESM3_ESM.xlsx]

## Sheet: Figure 1f
Figure 1f
	Parameter x	Parameter y
	lateral displacement (μm)	height (nm)
	0	0.74882
	0.03708	0.76046
	0.07416	0.7197
	0.11124	0.75183
	0.14832	0.73061
	0.18539	0.71421
	0.22247	0.71409
	0.25955	0.67879
	0.29663	0.74789
	0.33371	0.66858
	0.37079	0.70712
	0.40787	0.6003
	0.44495	0.65805
	0.48203	0.66708
	0.5191	0.72609
	0.55618	0.72577
	0.59326	0.71609
	0.63034	0.7227
	0.66742	0.70589
	0.7045	0.72888
	0.74158	0.66165
	0.77866	0.66583
	0.81574	0.71204
	0.85281	0.70552
	0.88989	0.70456
	0.92697	0.71558
	0.96405	0.74393
	1.00113	0.68195
	1.03821	0.65705
	1.07529	0.66817
	1.11237	0.69295
	1.14945	0.63686
	1.18652	0.6882
	1.2236	0.65573
	1.26068	0.65751
	1.29776	0.65719
	1.33484	0.72177
	1.37192	0.70663
	1.409	0.73057
	1.44608	0.76018
	1.48316	0.7358
	1.52023	0.73296
	1.55731	0.70217
	1.59439	0.69586
	1.63147	0.68472
	1.66855	0.69773
	1.70563	0.68564
	1.74271	0.74413
	1.77979	0.75662
	1.81686	0.74002
	1.85394	0.77173
	1.89102	0.77823
	1.9281	0.69388
	1.96518	0.74659
	2.00226	0.76423
	2.03934	0.7994
	2.07642	0.76494
	2.11349	0.76955
	2.15057	0.71283
	2.18765	0.71072
	2.22473	0.68508
	2.26181	0.73748
	2.29889	0.66269
	2.33597	0.70669
	2.37305	0.70678
	2.41013	0.73114
	2.4472	0.70183
	2.48428	0.73805
	2.52136	0.72397
	2.55844	0.70873
	2.59552	0.72804
	2.6326	0.79346
	2.66968	0.71531
	2.70676	0.74388
	2.74384	0.75352
	2.78092	0.75793
	2.81799	0.74647
	2.85507	0.80695
	2.89215	0.76546
	2.92923	0.88444
	2.96631	0.95008
	3.00339	0.98136
	3.04047	1.0702
	3.07755	0.94259
	3.11463	0.63937
	3.1517	0.27397
	3.18878	-0.07041
	3.22586	-0.40461
	3.26294	-0.67937
	3.30002	-0.92671
	3.3371	-0.87337
	3.37418	-0.95645
	3.41126	-1.04331
	3.44834	-1.09552
	3.48541	-1.01855
	3.52249	-0.96363
	3.55957	-1.01143
	3.59665	-1.01753
	3.63373	-0.94486
	3.67081	-0.99696
	3.70789	-0.99823
	3.74497	-1.00885
	3.78204	-1.05329
	3.81912	-1.07041
	3.8562	-1.0155
	3.89328	-0.97539
	3.93036	-0.92919
	3.96744	-1.01721
	4.00452	-1.01554
	4.0416	-1.05167
	4.07867	-0.97848
	4.11575	-1.0206
	4.15283	-0.99635
	4.18991	-0.94658
	4.22699	-0.92947
	4.26407	-0.90386
	4.30115	-0.9799
	4.33823	-1.00669
	4.37531	-0.99337
	4.41239	-0.96449
	4.44946	-1.03267
	4.48654	-0.9957
	4.52362	-1.02071
	4.5607	-1.02177
	4.59778	-0.97305
	4.63486	-1.01317
	4.67194	-1.02526
	4.70902	-0.98452
	4.7461	-0.91668
	4.78317	-0.91575
	4.82025	-0.90977
	4.85733	-0.88657
	--	--
	--	--
	--	--
	--	--
	--	--
	--	--
	--	--
	--	--
	--	--

## Sheet: Figure 2d
Figure 2d
	Parameter x	Parameter y
	Raman shift (cm-1)	Intensity (a.u.)
	200.041	33.9411
	200.358	34.5856
	200.674	28.4976
	200.988	32.5538
	201.304	31.216
	201.618	32.9671
	201.934	31.9295
	202.248	32.4915
	202.565	33.5324
	202.881	33.9575
	203.195	34.0346
	203.511	29.865
	203.825	31.6467
	204.141	33.7028
	204.455	34.3321
	204.771	30.564
	205.087	30.3128
	205.401	42.1163
	205.717	36.3099
	206.031	34.2893
	206.347	35.7729
	206.661	38.3327
	206.977	38.2179
	207.291	41.1201
	207.607	38.1424
	207.923	36.7794
	208.237	37.9525
	208.553	36.9333
	208.867	35.5573
	209.182	38.2928
	209.496	40.0014
	209.812	38.7357
	210.126	35.4984
	210.442	36.5101
	210.756	36.6534
	211.071	38.6519
	211.385	40.0939
	211.701	35.3856
	212.015	34.9013
	212.331	38.0275
	212.644	33.7622
	212.96	32.2505
	213.274	31.6085
	213.59	36.4478
	213.903	33.8983
	214.219	37.3088
	214.533	35.4253
	214.848	34.4424
	215.162	31.5666
	215.478	34.708
	215.791	35.2897
	216.107	34.5087
	216.421	36.6694
	216.736	34.3523
	217.05	35.393
	217.365	31.5476
	217.679	35.4984
	217.995	29.6501
	218.308	39.4744
	218.624	38.3706
	218.937	30.5192
	219.253	36.5177
	219.566	37.4536
	219.882	31.5924
	220.195	34.3857
	220.511	40.4349
	220.824	36.4947
	221.138	42.4052
	221.453	38.5743
	221.767	34.5101
	222.082	39.3624
	222.396	43.5135
	222.711	39.3753
	223.024	33.7532
	223.34	44.1828
	223.653	43.0475
	223.966	39.92
	224.282	39.7002
	224.595	39.5022
	224.911	41.138
	225.224	40.3061
	225.539	41.5691
	225.852	39.575
	226.166	42.7205
	226.481	49.4468
	226.794	47.9258
	227.11	40.0692
	227.423	43.673
	227.738	50.3176
	228.051	44.4055
	228.364	46.4265
	228.68	45.8123
	228.993	42.8375
	229.308	48.1004
	229.621	48.0092
	229.934	44.056
	230.25	46.0231
	230.563	51.2193
	230.878	46.6437
	231.191	38.1208
	231.504	40.4242
	231.819	46.7046
	232.132	43.456
	232.445	44.6713
	232.76	46.6921
	233.073	44.0004
	233.389	45.9655
	233.702	48.4546
	234.015	46.4708
	234.33	43.1409
	234.643	47.3422
	234.956	46.5927
	235.271	50.1838
	235.584	44.7037
	235.896	45.5857
	236.211	46.6742
	236.524	46.6281
	236.839	43.2077
	237.152	48.4794
	237.465	49.1106
	237.78	47.0628
	238.093	50.6778
	238.406	48.0277
	238.721	49.0827
	239.033	41.942
	239.346	44.2066
	239.661	44.4978
	239.974	43.8411
	240.287	45.6552
	240.602	47.0447
	240.914	45.9032
	241.227	42.9578
	241.54	43.9901
	241.855	47.0625
	242.167	43.1385
	242.48	45.7447
	242.795	50.3275
	243.108	45.8218
	243.42	49.1177
	243.735	45.7161
	244.048	45.5047
	244.36	49.5118
	244.675	47.7858
	244.988	44.1541
	245.3	52.9269
	245.613	48.3646
	245.927	46.3795
	246.24	48.2693
	246.553	47.8085
	246.867	43.1651
	247.18	44.7897
	247.492	48.6182
	247.805	46.8136
	248.119	46.8993
	248.432	49.0335
	248.744	44.8115
	249.057	44.8369
	249.371	47.3549
	249.684	45.185
	249.996	43.4233
	250.309	47.7533
	250.623	48.3814
	250.936	51.3171
	251.248	48.2594
	251.561	47.5075
	251.875	49.213
	252.187	47.9092
	252.5	50.4305
	252.812	44.4428
	253.127	49.616
	253.439	51.3611
	253.751	49.7301
	254.063	44.7171
	254.378	46.2779
	254.69	48.7513
	255.002	50.6101
	255.315	51.4623
	255.627	46.1974
	255.941	50.9759
	256.254	49.1899
	256.566	49.343
	256.878	49.4892
	257.192	55.6372
	257.504	48.8085
	257.817	48.901
	258.129	46.4135
	258.441	51.4713
	258.755	47.9327
	259.067	50.0305
	259.379	50.3462
	259.692	51.1305
	260.004	52.2042
	260.316	50.3551
	260.63	51.0539
	260.942	54.6076
	261.254	51.7358
	261.566	54.6361
	261.878	48.1838
	262.192	50.178
	262.504	48.6393
	262.816	53.0542
	263.128	48.8308
	263.44	51.1168
	263.752	54.5773
	264.066	56.8971
	264.378	52.3552
	264.69	54.5313
	265.002	56.5246
	265.314	54.3654
	265.626	50.8703
	265.938	55.3299
	266.252	58.5067
	266.564	54.2966
	266.876	54.7174
	267.188	55.2362
	267.5	55.4318
	267.811	54.3908
	268.123	51.4341
	268.437	47.7448
	268.749	54.4166
	269.061	56.3945
	269.373	57.8991
	269.684	59.9852
	269.996	61.4952
	270.308	59.2768
	270.62	54.7989
	270.933	58.2359
	271.245	54.7939
	271.557	57.4095
	271.869	58.1777
	272.18	57.375
	272.492	52.1042
	272.804	56.7516
	273.115	55.4242
	273.427	61.9793
	273.739	51.7038
	274.052	59.2237
	274.364	61.3496
	274.676	58.8442
	274.987	56.2138
	275.299	61.2239
	275.61	61.4412
	275.922	60.8217
	276.234	53.6771
	276.545	59.4084
	276.857	57.0168
	277.168	62.6857
	277.48	56.6202
	277.791	62.2539
	278.105	54.0606
	278.416	61.1106
	278.728	61.6297
	279.039	63.7102
	279.351	64.6492
	279.662	59.4455
	279.974	64.0738
	280.285	61.0868
	280.596	59.8586
	280.908	60.9772
	281.219	61.0596
	281.531	69.3147
	281.842	65.3959
	282.153	68.0716
	282.465	60.8172
	282.776	60.6225
	283.087	66.2404
	283.399	62.085
	283.71	66.6069
	284.021	60.6757
	284.333	66.725
	284.644	69.0779
	284.955	66.5813
	285.266	65.7804
	285.578	64.0394
	285.889	65.8299
	286.2	66.0164
	286.511	75.0899
	286.822	69.4224
	287.134	72.6293
	287.445	67.165
	287.756	74.8844
	288.067	65.091
	288.378	70.4224
	288.69	73.3919
	289.001	73.7832
	289.312	72.9807
	289.623	67.8743
	289.934	71.5781
	290.245	65.3055
	290.556	64.9994
	290.867	71.4615
	291.178	77.3349
	291.489	74.7688
	291.8	67.0936
	292.111	77.1385
	292.422	70.3561
	292.733	69.1862
	293.044	75.671
	293.355	80.1752
	293.666	78.8638
	293.977	77.2146
	294.288	80.183
	294.599	79.2447
	294.91	76.6104
	295.221	76.7088
	295.532	81.412
	295.843	78.9991
	296.152	80.4371
	296.463	77.8555
	296.773	81.8959
	297.084	84.5413
	297.395	85.0153
	297.706	86.4161
	298.017	81.8887
	298.328	81.7904
	298.638	84.1171
	298.949	78.5553
	299.26	89.3326
	299.571	86.1261
	299.882	83.8121
	300.19	90.5422
	300.501	94.1292
	300.812	90.5246
	301.122	94.1115
	301.433	98.0555
	301.744	97.2183
	302.055	98.06
	302.365	102.585
	302.676	100.585
	302.987	95.9271
	303.295	96.8685
	303.606	98.5424
	303.916	97.9678
	304.227	95.5164
	304.538	95.3182
	304.848	104.497
	305.159	99.9062
	305.469	93.8909
	305.778	96.4729
	306.088	91.8408
	306.399	88.0915
	306.71	90.9324
	307.02	87.7569
	307.331	85.6489
	307.641	85.9529
	307.95	84.2003
	308.26	82.8885
	308.57	83.8923
	308.881	84.5424
	309.191	81.208
	309.502	78.4897
	309.812	79.5417
	310.121	84.9361
	310.431	73.7051
	310.741	73.1618
	311.052	78.657
	311.362	78.5017
	311.673	69.7015
	311.981	73.108
	312.291	75.4487
	312.602	83.6375
	312.912	80.926
	313.222	80.7863
	313.532	73.2271
	313.841	74.2178
	314.151	74.2575
	314.461	69.1021
	314.772	74.2205
	315.082	72.1902
	315.39	71.2586
	315.7	69.7065
	316.01	76.9853
	316.321	78.7255
	316.631	70.2379
	316.939	68.6474
	317.249	83.0386
	317.559	73.324
	317.869	78.224
	318.178	76.0685
	318.488	71.0593
	318.798	62.4062
	319.108	74.7452
	319.418	69.6062
	319.726	74.8387
	320.036	66.5825
	320.346	60.1105
	320.656	74.8139
	320.964	67.9108
	321.274	65.1296
	321.584	62.8209
	321.894	65.9145
	322.202	67.8137
	322.512	58.9116
	322.822	68.9436
	323.132	65.4623
	323.44	61.1372
	323.75	62.6557
	324.06	71.0609
	324.37	62.8906
	324.678	60.8446
	324.988	67.9154
	325.298	61.5177
	325.608	67.1926
	325.915	62.2684
	326.225	66.6204
	326.535	61.0858
	326.843	62.9048
	327.153	64.3157
	327.463	68.8914
	327.772	56.9463
	328.08	67.695
	328.39	66.8627
	328.7	55.406
	329.008	57.2311
	329.317	66.2136
	329.627	60.6146
	329.937	55.0378
	330.245	63.0739
	330.554	66.3288
	330.864	52.3585
	331.172	58.4755
	331.481	59.6012
	331.791	58.8323
	332.099	60.1741
	332.408	53.0011
	332.718	60.7741
	333.026	60.3025
	333.335	59.6094
	333.645	62.5705
	333.952	60.1669
	334.262	55.0235
	334.572	60.8202
	334.879	59.161
	335.189	66.023
	335.498	60.4433
	335.806	60.7562
	336.115	57.1062
	336.425	53.6204
	336.732	60.6455
	337.042	60.7384
	337.351	59.7756
	337.659	57.3698
	337.968	60.3833
	338.278	63.2518
	338.585	61.0018
	338.895	55.1515
	339.204	56.1397
	339.511	54.476
	339.821	51.3244
	340.128	54.4567
	340.437	54.8705
	340.747	61.8149
	341.054	63.8133
	341.364	58.6892
	341.673	53.1829
	341.98	56.7406
	342.29	62.2893
	342.597	59.3524
	342.906	59.1479
	343.215	57.2003
	343.523	52.1731
	343.832	58.2246
	344.139	59.8712
	344.448	59.8374
	344.758	59.3175
	345.065	54.5918
	345.374	52.6902
	345.681	61.3624
	345.99	62.7888
	346.298	50.7751
	346.607	54.096
	346.916	59.4242
	347.223	56.7078
	347.532	51.4204
	347.839	48.8838
	348.148	51.9417
	348.456	56.8294
	348.765	58.6439
	349.074	56.76
	349.381	59.4323
	349.69	57.9529
	349.997	52.9051
	350.306	53.693
	350.613	55.5641
	350.922	57.6193
	351.229	59.4787
	351.538	61.6326
	351.847	59.0453
	352.154	57.4379
	352.463	61.3748
	352.77	61.0823
	353.079	56.0559
	353.386	55.4037
	353.695	56.1034
	354.002	52.9188
	354.311	56.4178
	354.617	61.346
	354.926	55.4055
	355.233	52.478
	355.542	55.2132
	355.737	57.7204
	356.046	53.7202
	356.357	53.7261
	356.666	59.7056
	356.977	63.6946
	357.285	51.7387
	357.596	45.8072
	357.905	57.6967
	358.214	61.6534
	358.525	51.771
	358.834	61.6084
	359.144	45.8498
	359.453	63.684
	359.762	51.8581
	360.073	53.7475
	360.381	47.8142
	360.692	55.696
	361.001	45.9141
	361.312	57.6314
	361.62	47.8072
	361.929	51.7705
	362.24	53.7778
	362.549	47.9138
	362.857	65.3716
	363.168	53.8373
	363.477	50.0429
	363.787	59.6438
	364.096	51.8617
	364.404	51.8667
	364.715	53.798
	365.024	55.68
	365.334	53.7242
	365.643	49.7936
	365.951	57.4364
	366.262	46.1762
	366.571	55.9509
	366.879	49.9226
	367.19	51.6905
	367.498	53.7243
	367.809	51.7703
	368.117	46.028
	368.426	49.6661
	368.736	53.244
	369.045	51.6219
	369.353	53.7798
	369.664	48.0085
	369.972	61.0855
	370.28	57.2491
	370.591	53.8946
	370.899	50.1182
	371.208	61.017
	371.518	47.93
	371.826	46.0363
	372.135	49.9308
	372.445	53.4649
	372.753	55.4741
	373.062	50.1664
	373.372	57.4362
	373.68	49.9538
	373.989	53.7623
	374.299	55.6855
	374.607	52.1612
	374.916	61.661
	375.226	51.7551
	375.534	47.948
	375.842	55.3958
	376.151	60.9551
	376.461	49.9969
	376.769	51.8487
	377.077	48.2303
	377.387	53.5608
	377.696	51.7014
	378.004	53.005
	378.314	53.3552
	378.622	51.788
	378.93	55.603
	379.238	53.1487
	379.548	53.2651
	379.856	51.7222
	380.165	55.6294
	380.473	57.8227
	380.783	48.1294
	381.091	48.0742
	381.399	49.7802
	381.709	49.992
	382.017	48.2459
	382.325	42.7594
	382.633	44.8632
	382.943	47.7699
	383.251	43.8911
	383.559	51.3831
	383.867	54.5771
	384.177	53.0115
	384.485	42.8052
	384.793	45.4039
	385.101	45.9591
	385.411	51.3406
	385.718	55.2326
	386.026	46.4094
	386.334	51.5191
	386.644	48.2707
	386.952	53.3879
	387.26	55.6898
	387.568	46.3618
	387.875	49.2802
	388.185	44.5946
	388.493	50.1696
	388.801	44.4854
	389.109	49.3333
	389.418	43.6745
	389.726	51.8839
	390.034	42.5895
	390.342	53.189
	390.649	49.937
	390.959	47.685
	391.267	45.7789
	391.575	51.455
	391.882	44.8919
	392.19	48.4119
	392.5	47.756
	392.807	50.4996
	393.115	50.8713
	393.423	41.5167
	393.73	44.3333
	394.038	49.4189
	394.347	46.3283
	394.655	51.0954
	394.963	42.99
	395.27	53.0894
	395.578	46.9772
	395.885	47.0575
	396.195	36.7004
	396.502	48.3934
	396.81	45.7138
	397.117	47.0433
	397.425	45.3845
	397.732	49.3923
	398.042	54.001
	398.349	52.3277
	398.657	55.6199
	398.964	44.4007
	399.272	38.1318
	399.579	47.6357
	399.887	45.3958
	400.196	49.6462
	400.503	45.7595
	400.811	40.8095
	401.118	52.5748
	401.426	48.3884
	401.733	52.3197
	402.04	48.9573
	402.35	44.4292
	402.657	48.6469
	402.964	47.0266
	403.272	45.5543
	403.579	49.9003
	403.886	47.4735
	404.193	44.4404
	404.501	47.7077
	404.808	45.5178
	405.117	42.416
	405.424	50.3224
	405.732	48.3404
	406.039	52.1151
	406.346	47.5799
	406.653	44.7981
	406.96	53.4411
	407.268	52.287
	407.575	45.4522
	407.882	51.3543
	408.189	54.1812
	408.498	50.8465
	408.805	41.4287
	409.112	46.1372
	409.42	52.5029
	409.727	51.9127
	410.034	47.376
	410.341	48.0335
	410.648	46.9268
	410.955	52.9208
	411.262	49.7013
	411.569	46.2787
	411.876	46.4854
	412.183	48.159
	412.49	50.0259
	412.797	51.6128
	413.106	46.3987
	413.413	46.4552
	413.72	43.994
	414.027	46.4287
	414.334	48.7615
	414.641	52.9061
	414.948	47.6973
	415.254	46.3355
	415.561	41.4925
	415.868	42.6738
	416.175	45.6959
	416.482	50.5843
	416.789	49.5033
	417.096	48.5099
	417.402	47.8699
	417.709	50.977
	418.016	53.4528
	418.323	48.5074
	418.63	49.9854
	418.936	46.0281
	419.243	48.1569
	419.55	47.4675
	419.857	53.7525
	420.163	50.1276
	420.47	55.3961
	420.777	52.8127
	421.084	55.3242
	421.39	52.3339
	421.697	55.866
	422.004	49.9094
	422.31	50.5725
	422.617	58.8615
	422.924	52.2193
	423.23	54.3117
	423.537	49.6868
	423.843	56.2965
	424.15	53.419
	424.457	50.3111
	424.763	54.834
	425.07	55.4598
	425.376	53.6836
	425.683	47.9893
	425.989	59.6391
	426.296	52.2033
	426.603	55.4253
	426.909	54.7008
	427.216	54.8399
	427.52	61.5247
	427.826	59.5235
	428.133	55.131
	428.439	58.2713
	428.746	53.8171
	429.052	59.0833
	429.359	56.7492
	429.665	55.1544
	429.972	61.1194
	430.278	57.1908
	430.584	59.7077
	430.891	61.6855
	431.197	57.6183
	431.503	60.2876
	431.81	59.4642
	432.114	61.4784
	432.42	57.7576
	432.727	57.2316
	433.033	60.7597
	433.339	62.3778
	433.646	64.6529
	433.952	62.2123
	434.258	71.1029
	434.564	64.7371
	434.871	51.3672
	435.177	60.3529
	435.481	64.3798
	435.787	65.0693
	436.093	64.9538
	436.4	68.5662
	436.706	71.0505
	437.012	70.1747
	437.318	70.3712
	437.624	75.3336
	437.93	65.8322
	438.234	63.3944
	438.541	61.6021
	438.847	72.8551
	439.153	73.499
	439.459	67.4028
	439.765	72.7559
	440.071	64.5679
	440.375	70.9199
	440.681	68.1724
	440.987	64.9808
	441.293	68.2818
	441.599	75.5624
	441.905	72.267
	442.211	68.0009
	442.515	74.1821
	442.821	70.5712
	443.127	72.733
	443.433	75.933
	443.739	76.7616
	444.045	73.1179
	444.349	75.4417
	444.655	74.7773
	444.961	74.8349
	445.267	74.278
	445.572	66.9477
	445.878	68.531
	446.182	73.2537
	446.488	77.2278
	446.794	83.7167
	447.1	77.2779
	447.405	84.2177
	447.709	79.4539
	448.015	81.4919
	448.321	86.0618
	448.627	73.3434
	448.932	82.9047
	449.236	77.9579
	449.542	83.6587
	449.848	83.3699
	450.153	81.4916
	450.459	82.7531
	450.763	82.4726
	451.068	86.0087
	451.374	85.2475
	451.68	81.2036
	451.986	90.3455
	452.289	86.8117
	452.595	82.8059
	452.9	85.0362
	453.206	87.2058
	453.51	92.811
	453.815	90.0027
	454.121	90.5305
	454.426	75.1076
	454.73	88.5866
	455.036	87.6424
	455.341	96.8549
	455.647	90.3485
	455.95	89.9004
	456.256	93.729
	456.561	91.2014
	456.867	85.1773
	457.17	94.3573
	457.476	82.6123
	457.781	90.4321
	458.087	85.01
	458.39	93.5705
	458.695	89.332
	459.001	93.7123
	459.306	90.3522
	459.61	93.9675
	459.915	93.247
	460.22	93.026
	460.524	87.5145
	460.829	91.6587
	461.135	87.1456
	461.44	98.8868
	461.743	95.6578
	462.049	97.925
	462.354	92.4526
	462.657	93.4699
	462.962	92.0447
	463.268	105.597
	463.573	97.3712
	463.876	97.3382
	464.182	92.0632
	464.487	101.537
	464.79	94.406
	465.095	103.828
	465.4	96.1816
	465.704	100.968
	466.009	106.27
	466.314	107.999
	466.617	100.802
	466.922	99.1908
	467.228	108.925
	467.531	106.85
	467.836	108.242
	468.141	106.648
	468.444	101.114
	468.749	108.36
	469.054	96.8175
	469.357	98.316
	469.662	106.862
	469.967	107.573
	470.27	106.748
	470.575	113.46
	470.881	105.72
	471.184	106.751
	471.489	105.881
	471.794	100.397
	472.096	106.824
	472.401	107.804
	472.704	104.74
	473.009	106.751
	473.314	100.259
	473.617	107.721
	473.922	102.532
	474.227	108.483
	474.53	106.258
	474.835	102.536
	475.138	99.112
	475.443	99.6971
	475.748	92.6326
	476.05	94.8658
	476.355	102.586
	476.658	102.286
	476.963	102.464
	477.268	101.24
	477.57	98.1717
	477.875	101.566
	478.178	102.189
	478.483	102.633
	478.788	102.839
	479.09	94.4956
	479.395	97.3687
	479.698	99.1092
	480.003	96.4233
	480.307	96.3415
	480.61	94.0576
	480.915	100.655
	481.217	92.8465
	481.522	95.9334
	481.825	91.9035
	482.129	88.8562
	482.434	87.755
	482.737	92.3816
	483.041	95.3088
	483.344	90.735
	483.648	98.14
	483.951	88.3833
	484.256	87.2381
	484.558	86.2057
	484.863	81.0741
	485.167	81.4709
	485.47	91.9137
	485.774	80.4035
	486.077	84.2411
	486.381	79.0514
	486.684	82.0892
	486.988	81.1394
	487.291	85.2839
	487.595	79.2294
	487.898	85.3071
	488.202	78.5896
	488.505	83.2861
	488.809	81.5842
	489.111	86.9969
	489.416	80.2731
	489.718	83.3141
	490.023	75.0046
	490.325	79.6491
	490.629	81.6441
	490.932	83.851
	491.236	82.9352
	491.538	86.0932
	491.843	81.2959
	492.145	76.4016
	492.449	82.7679
	492.752	82.97
	493.056	86.3125
	493.358	79.9417
	493.662	86.6883
	493.965	77.1558
	494.269	80.8941
	494.571	81.7334
	494.875	79.5945
	495.178	82.4353
	495.482	79.8052
	495.784	76.7084
	496.088	78.6385
	496.39	80.1608
	496.695	76.6573
	496.997	76.638
	497.299	79.6901
	497.603	84.9698
	497.905	81.4639
	498.209	75.9311
	498.511	79.5993
	498.815	89.1083
	499.117	76.8086
	499.422	79.9094
	499.724	81.2482
	500.026	81.2661
	500.33	82.4341
	500.632	86.0397
	500.936	83.2178
	501.238	80.4168
	501.542	87.1906
	501.844	92.3546
	502.146	84.4446
	502.45	88.4671
	502.752	96.9502
	503.056	96.7496
	503.358	99.9746
	503.661	92.5544
	503.963	91.6812
	504.265	93.3471
	504.569	97.1816
	504.871	99.7377
	505.175	104.417
	505.477	104.567
	505.779	92.823
	506.083	104.16
	506.384	105.935
	506.688	107.189
	506.99	116.844
	507.292	117.143
	507.596	121.426
	507.897	121.148
	508.199	124.027
	508.503	129.471
	508.805	135.259
	509.108	138.263
	509.41	149.019
	509.712	146.902
	510.016	155.602
	510.317	159.732
	510.619	161.286
	510.923	170.536
	511.224	171.19
	511.526	185.138
	511.83	202.821
	512.131	218.906
	512.435	222.845
	512.737	229.634
	513.038	239.178
	513.342	256.237
	513.643	277.926
	513.945	310.98
	514.249	318.749
	514.55	335.589
	514.852	365.402
	515.155	407.331
	515.457	441.886
	515.758	494.902
	516.062	541.098
	516.363	592.59
	516.665	673.144
	516.966	746.949
	517.27	852.414
	517.571	968.565
	517.873	1165.42
	518.176	1398.1
	518.478	1641.98
	518.779	1972.92
	519.082	2374.38
	519.384	2899.62
	519.685	3603.2
	519.989	4491.99
	520.29	5420.34
	520.591	6315.39
	520.893	7033.3
	521.196	7211.57
	521.497	6800.69
	521.799	5928.12
	522.102	4972.57
	522.403	4035.73
	522.705	3256.49
	523.006	2642.48
	523.309	2160.67
	523.61	1774.3
	523.912	1467.84
	524.213	1242.78
	524.516	1065.48
	524.817	918.456
	525.119	796.618
	525.42	713.022
	525.723	615.912
	526.024	552.509
	526.325	510.251
	526.627	463.213
	526.93	414.263
	527.231	385.85
	527.532	356.435
	527.833	328.211
	528.136	290.988
	528.437	281.737
	528.738	261.764
	529.039	239.821
	529.343	242.508
	529.644	218.047
	529.945	205.277
	530.246	203.286
	530.547	192.092
	530.85	183.818
	531.151	178.433
	531.452	171.607
	531.753	157.335
	532.054	148.623
	532.357	145.094
	532.658	142.592
	532.959	131.425
	533.26	132.955
	533.56	125.275
	533.863	124.233
	534.164	121.902
	534.465	120.465
	534.766	116.572
	535.067	113.979
	535.37	114.2
	535.671	104.682
	535.972	100.386
	536.272	104.982
	536.573	98.5404
	536.874	98.7564
	537.177	105.106
	537.478	95.6209
	537.779	95.6969
	538.079	97.4775
	538.38	90.6314
	538.681	90.7866
	538.984	83.9253
	539.284	82.0592
	539.585	87.3798
	539.886	83.2691
	540.186	77.3772
	540.487	82.5995
	540.788	79.2703
	541.091	85.319
	541.391	75.1041
	541.692	76.2684
	541.993	74.9327
	542.293	83.4014
	542.594	67.665
	542.894	76.1891
	543.197	74.1828
	543.498	71.4916
	543.798	73.9773
	544.099	74.7941
	544.399	72.4436
	544.7	67.675
	545	68.3165
	545.301	69.9679
	545.602	65.0987
	545.904	76.8404
	546.205	68.5271
	546.505	63.4239
	546.806	66.8501
	547.106	61.2699
	547.407	60.9553
	547.707	66.4571
	548.008	63.4777
	548.308	62.1494
	548.608	62.2602
	548.909	59.4748
	549.211	62.2119
	549.512	68.8135
	549.812	60.2894
	550.112	61.9192
	550.413	61.47
	550.713	59.0955
	551.013	61.8086
	551.314	63.4536
	551.614	58.4261
	551.914	62.531
	552.215	57.9827
	552.515	66.3187
	552.815	57.8094
	553.116	66.2099
	553.416	64.7937
	553.716	50.9649
	554.018	59.551
	554.319	63.9829
	554.619	54.5885
	554.919	58.1265
	555.219	57.8181
	555.52	58.2046
	555.82	59.8111
	556.12	56.5702
	556.42	56.3567
	556.72	64.0469
	557.02	58.7183
	557.321	59.4473
	557.621	60.4776
	557.921	60.8857
	558.221	57.1921
	558.521	56.7883
	558.821	59.862
	559.121	57.0811
	559.421	55.0546
	559.721	57.1321
	560.021	59.4356
	560.321	60.7779
	560.621	54.46
	560.922	56.2931
	561.222	55.8055
	561.522	61.6544
	561.822	56.6533
	562.122	58.2032
	562.422	58.8223
	562.721	61.9598
	563.021	61.0377
	563.321	53.8242
	563.621	59.4291
	563.921	53.9932
	564.221	52.8214
	564.521	54.4895
	564.821	55.7658
	565.121	57.745
	565.421	61.2676
	565.721	58.1456
	566.02	60.403
	566.318	52.7779
	566.618	55.0477
	566.918	56.6151
	567.218	62.1978
	567.518	57.6451
	567.817	50.9315
	568.117	51.0221
	568.417	57.6562
	568.717	59.2243
	569.016	58.4875
	569.316	59.7375
	569.616	59.9415
	569.916	59.3019
	570.215	61.5626
	570.515	58.563
	570.815	58.961
	571.112	57.6777
	571.412	53.4003
	571.712	56.7891
	572.011	55.6125
	572.311	51.0908
	572.611	51.7561
	572.91	55.3072
	573.21	56.4436
	573.51	57.1709
	573.809	58.5228
	574.107	61.1931
	574.406	60.2843
	574.706	57.7875
	575.005	56.3026
	575.305	55.9715
	575.605	51.0781
	575.904	49.0944
	576.204	54.687
	576.503	56.5382
	576.801	56.3774
	577.1	52.804
	577.4	52.4197
	577.699	57.3735
	577.998	54.4978
	578.298	53.9451
	578.597	56.4695
	578.897	57.3688
	579.194	57.9359
	579.494	57.9103
	579.793	56.3225
	580.092	57.3285
	580.392	54.3569
	580.691	51.5184
	580.991	51.3223
	581.288	51.235
	581.587	53.547
	581.887	63.6493
	582.186	61.5655
	582.485	53.5838
	582.784	57.3785
	583.082	56.582
	583.381	60.9365
	583.68	59.79
	583.98	62.092
	584.279	57.3951
	584.576	57.5179
	584.875	61.4693
	585.175	59.0523
	585.474	54.9669
	585.773	51.9887
	586.072	58.03
	586.369	54.3972
	586.669	51.7996
	586.968	55.5345
	587.267	59.6615
	587.566	49.9777
	587.863	55.7732
	588.162	49.742
	588.461	51.0184
	588.76	50.5195
	589.06	51.7427
	589.357	46.646
	589.656	52.2513
	589.955	55.1766
	590.254	55.996
	590.551	58.4244
	590.85	54.6571
	591.149	51.2553
	591.448	50.0503
	591.745	44.6526
	592.044	51.8951
	592.343	57.3678
	592.642	56.7907
	592.941	53.5356
	593.238	54.4248
	593.537	48.6218
	593.836	58.5715
	594.135	50.7508
	594.432	46.5934
	594.73	58.6118
	595.029	49.8971
	595.326	56.6812
	595.625	49.2737
	595.924	49.2274
	596.223	49.9401
	596.52	61.0881
	596.819	57.1713
	597.117	53.5205
	597.416	61.1671
	597.713	57.0951
	598.012	37.3663
	598.311	41.3107
	598.607	53.1259
	598.611	53.2858
	598.91	57.2848
	599.211	47.2838
	599.512	51.2828
	599.81	53.2818
	600.111	55.2808
	600.412	61.2798
	600.711	59.2789
	601.011	59.2779
	601.31	51.2769
	601.611	61.2741
	601.911	49.2907
	602.21	51.2962
	602.511	51.2982
	602.811	55.2746
	603.11	43.3467
	603.411	55.2644
	603.709	57.2243
	604.01	65.2163
	604.311	45.4378
	604.609	57.3081
	604.91	57.2823
	605.21	51.3289
	605.509	55.1997
	605.81	57.2217
	606.108	59.2758
	606.409	53.2976
	606.709	51.2411
	607.008	53.3198
	607.308	53.3755
	607.607	47.4782
	607.907	61.2522
	608.208	57.5499
	608.506	61.2809
	608.807	51.5275
	609.105	57.4511
	609.405	63.0544
	609.704	57.3457
	610.004	63.3107
	610.305	61.3989
	610.603	63.3281
	610.904	55.3017
	611.202	68.7347
	611.502	61.4603
	611.801	67.0944
	612.101	69.1941
	612.401	61.296
	612.7	63.039
	613	64.9244
	613.298	61.069
	613.599	51.925
	613.897	68.9199
	614.197	67.0941
	614.495	63.1483
	614.796	61.6296
	615.096	61.2263
	615.394	65.099
	615.694	61.3179
	615.993	68.6186
	616.293	66.9966
	616.591	63.8272
	616.891	57.8624
	617.189	63.5994
	617.49	59.731
	617.788	70.5209
	618.088	57.5
	618.386	56.4731
	618.686	67.0524
	618.984	62.6125
	619.284	68.9002
	619.582	68.7439
	619.883	73.8121
	620.181	74.8591
	620.481	66.7367
	620.779	70.8523
	621.079	61.6852
	621.377	63.3652
	621.677	69.173
	621.975	72.5199
	622.275	63.361
	622.573	61.2089
	622.873	65.1575
	623.171	65.1826
	623.471	61.5506
	623.769	58.4379
	624.069	58.8504
	624.367	67.2549
	624.667	59.0854
	624.965	60.9552
	625.265	63.482
	625.563	64.3148
	625.862	52.6527
	626.16	62.1507
	626.46	58.984
	626.758	64.6487
	627.056	55.9922
	627.356	57.8168
	627.654	62.7976
	627.953	58.9773
	628.251	61.4489
	628.551	61.8007
	628.849	59.1446
	629.149	54.7545
	629.446	61.156
	629.744	52.2925
	630.044	63.2936
	630.342	59.3123
	630.641	61.0967
	630.939	57.2627
	631.239	57.3401
	631.536	60.1047
	631.834	60.0377
	632.134	61.2726
	632.432	59.9888
	632.731	62.6611
	633.029	53.6907
	633.329	54.1903
	633.626	60.8251
	633.924	56.9433
	634.223	57.8395
	634.521	58.2453
	634.821	59.3873
	635.118	60.8495
	635.416	56.8305
	635.715	62.2782
	636.013	56.4448
	636.313	57.3315
	636.61	63.85
	636.908	55.7996
	637.207	68.0273
	637.505	54.3333
	637.802	58.8424
	638.102	58.1765
	638.399	56.3223
	638.699	63.3979
	638.996	65.7616
	639.293	61.047
	639.593	63.185
	639.89	61.4308
	640.188	53.6287
	640.487	64.183
	640.785	62.7782
	641.082	60.2
	641.381	60.2093
	641.679	57.5472
	641.978	60.9948
	642.275	55.006
	642.573	58.671
	642.872	65.0696
	643.169	54.4749
	643.467	55.9895
	643.766	61.6547
	644.063	64.713
	644.361	66.7551
	644.66	69.2705
	644.957	63.2742
	645.254	64.3466
	645.554	61.278
	645.851	60.3623
	646.148	55.9302
	646.445	56.6231
	646.745	54.2213
	647.042	64.3326
	647.339	56.9712
	647.638	70.1295
	647.935	60.3134
	648.232	69.1484
	648.532	61.4167
	648.829	64.402
	649.126	63.638
	649.425	56.2152
	649.722	64.8311
	650.019	67.7691
	650.316	66.0659
	650.615	65.6424
	650.912	62.4122
	651.21	59.0536
	651.509	62.5909
	651.806	66.9099
	652.103	64.9107
	652.4	62.9114
	652.699	60.0922
	652.996	64.0621
	653.293	67.0602
	653.59	67.2169
	653.889	70.2671
	654.186	69.9494
	654.483	65.5439
	654.782	69.6727
	655.078	62.9903
	655.375	64.729
	655.672	68.7844
	655.971	65.4408
	656.268	67.7136
	656.565	68.5805
	656.862	71.5226
	657.159	63.6298
	657.458	72.2279
	657.754	64.4754
	658.051	65.2877
	658.348	70.2768
	658.647	69.8167
	658.944	70.8722
	659.24	75.9206
	659.537	62.0291
	659.836	70.9089
	660.133	72.3689
	660.43	67.3298
	660.726	70.9085
	661.023	71.3894
	661.322	77.1635
	661.619	66.5426
	661.915	64.8033
	662.212	69.882
	662.509	71.9719
	662.807	77.47
	663.104	72.9446
	663.401	72.7052
	663.697	73.9295
	663.994	63.9817
	664.293	77.5024
	664.589	74.7836
	664.886	81.3726
	665.182	80.0446
	665.479	75.0121
	665.778	79.4336
	666.074	77.0059
	666.371	79.9925
	666.667	76.8716
	666.964	86.9752
	667.26	83.4581
	667.559	89.7375
	667.855	82.8414
	668.152	81.4461
	668.448	81.7256
	668.745	80.6494
	669.041	77.5861
	669.338	80.0978
	669.636	81.6087
	669.933	77.5882
	670.229	83.8311
	670.526	83.877
	670.822	81.0263
	671.118	89.7771
	671.415	84.4272
	671.713	89.5117
	672.01	84.9824
	672.306	88.813
	672.602	87.2668
	672.899	86.9143
	673.195	89.509
	673.491	86.4919
	673.788	92.2311
	674.086	93.8074
	674.382	91.7853
	674.679	93.792
	674.975	92.6097
	675.271	99.9721
	675.567	94.3196
	675.864	99.8087
	676.16	97.6715
	676.456	98.1481
	676.754	96.277
	677.05	103.176
	677.347	100.15
	677.643	102.697
	677.939	95.011
	678.235	108.124
	678.531	108.957
	678.828	111.38
	679.124	108.12
	679.42	100.924
	679.716	103.359
	680.014	108.035
	680.31	110.553
	680.606	111.338
	680.902	107.905
	681.198	111.602
	681.495	112.637
	681.791	116.108
	682.087	113.623
	682.383	110.188
	682.679	122.659
	682.975	120.617
	683.271	125.819
	683.567	111.276
	683.863	125.462
	684.159	124.345
	684.455	131.324
	684.751	119.36
	685.047	120.815
	685.343	121.715
	685.638	127.115
	685.936	126.216
	686.232	126.569
	686.528	135.333
	686.824	144.282
	687.12	136.206
	687.416	127.179
	687.712	146.959
	688.008	141.91
	688.303	136.314
	688.599	134.839
	688.895	141.625
	689.191	139.434
	689.487	143.195
	689.782	146.073
	690.078	145.364
	690.374	140.921
	690.67	149.385
	690.966	147.465
	691.261	137.47
	691.557	144.02
	691.853	141.478
	692.148	149.926
	692.444	138.664
	692.74	151.667
	693.036	144.096
	693.331	145.961
	693.627	149.521
	693.923	142.971
	694.218	142.833
	694.512	146.184
	694.808	138.475
	695.103	145.28
	695.399	146.089
	695.694	149.352
	695.99	143.232
	696.286	142.597
	696.581	141.676
	696.877	142.335
	697.172	152.023
	697.468	133.708
	697.763	131.243
	698.059	144.26
	698.354	132.152
	698.65	126.263
	698.945	135.835
	699.241	127.498
	699.536	126.387
	699.832	123.189
	700.125	121.716
	700.421	130.663
	700.716	120.795
	701.012	123.282
	701.307	116.991
	701.602	108.547
	701.898	109.323
	702.193	109.973
	702.489	106.462
	702.784	114.294
	703.079	103.709
	703.375	107.987
	703.668	101.724
	703.963	107.943
	704.259	99.5311
	704.554	104.322
	704.849	94.0752
	705.145	93.3724
	705.44	93.2352
	705.735	96.2223
	706.03	91.5167
	706.324	90.5006
	706.619	91.5206
	706.914	87.0938
	707.209	93.0806
	707.505	92.8724
	707.8	81.3231
	708.095	83.9435
	708.39	81.0647
	708.683	89.9241
	708.979	79.8103
	709.274	80.337
	709.569	83.7404
	709.864	77.3786
	710.159	81.7919
	710.454	78.9938
	710.747	73.6046
	711.042	74.362
	711.338	72.5207
	711.633	68.2119
	711.928	76.6732
	712.223	72.6682
	712.516	66.0309
	712.811	75.4906
	713.106	64.4798
	713.401	66.7166
	713.696	68.3653
	713.991	63.861
	714.284	61.301
	714.579	66.7241
	714.874	68.9851
	715.169	64.9026
	715.464	65.6125
	715.757	63.9213
	716.052	65.5863
	716.347	57.9018
	716.642	60.192
	716.937	64.3017
	717.229	55.9083
	717.524	60.6139
	717.819	53.8582
	718.114	58.7275
	718.409	56.8781
	718.702	57.845
	718.997	59.8097
	719.291	56.8182
	719.586	57.8033
	719.881	52.8271
	720.174	55.7153
	720.469	54.791
	720.763	53.8242
	721.058	58.7628
	721.351	53.9052
	721.646	50.8273
	721.94	53.7577
	722.235	55.7836
	722.53	49.863
	722.823	47.9683
	723.117	46.8284
	723.412	45.9858
	723.707	50.5844
	724	48.0438
	724.294	45.8774
	724.589	46.5025
	724.883	49.8518
	725.176	48.8153
	725.471	46.7093
	725.765	47.9023
	726.058	46.2379
	726.353	40.4338
	726.647	46.2309
	726.942	44.3287
	727.234	44.8633
	727.529	43.4363
	727.823	42.2146
	728.118	45.5565
	728.411	43.6425
	728.705	44.7692
	729	41.3435
	729.292	40.9486
	729.587	40.9344
	729.881	44.4716
	730.176	43.2464
	730.468	40.038
	730.763	41.9933
	731.057	42.0444
	731.349	39.2983
	731.644	40.9401
	731.938	40.354
	732.231	41.1373
	732.525	37.7837
	732.819	44.225
	733.112	41.0751
	733.406	38.1938
	733.701	36.2013
	733.993	39.2874
	734.287	43.5112
	734.582	40.729
	734.876	39.6713
	735.168	39.9866
	735.463	36.4687
	735.755	39.3028
	736.049	39.4899
	736.343	40.1133
	736.636	31.1299
	736.93	34.1521
	737.224	33.1652
	737.516	35.7343
	737.811	39.0022
	738.105	37.3963
	738.397	37.7777
	738.691	38.5869
	738.986	39.2391
	739.278	33.4001
	739.572	33.1818
	739.866	33.243
	740.158	38.3795
	740.452	39.9048
	740.745	38.2656
	741.039	38.4394
	741.333	33.3512
	741.625	40.5245
	741.919	40.9267
	742.213	39.9454
	742.505	34.5368
	742.799	33.6925
	743.091	34.1105
	743.385	36.1284
	743.679	33.5436
	743.971	34.7154
	744.265	32.5494
	744.557	31.5666
	744.851	32.9945
	745.145	30.9309
	745.437	33.9302
	745.731	36.6985
	746.023	37.8099
	746.317	31.4799
	746.609	30.9927
	746.903	31.0716
	747.197	31.6465
	747.489	39.648
	747.783	33.4068
	748.075	32.439
	748.369	36.2102
	748.661	34.4271
	748.955	36.2168
	749.248	34.6972
	749.54	35.4411
	749.834	34.4169
	750.126	34.3118
	750.42	32.4048
	750.712	34.2562
	751.005	31.6602
	751.297	33.1192
	751.591	32.6721
	751.885	34.4113
	752.176	33.0901
	752.47	32.0528
	752.762	33.7639
	753.056	34.5945
	753.347	37.9633
	753.641	31.9723
	753.933	32.3141
	754.227	29.8797
	754.518	37.2045
	754.812	32.3187
	755.104	32.6313
	755.397	30.2657
	755.689	34.3428
	755.983	29.2948
	756.274	33.3339
	756.568	34.9655
	756.859	33.7756
	757.153	31.903
	757.445	33.3149
	757.738	32.2516
	758.03	30.6118
	758.323	34.1574
	758.615	32.2323
	758.909	33.4991
	759.2	25.3142
	759.494	30.2201
	759.785	33.3183
	760.079	32.9148
	760.37	32.0273
	760.664	34.9944
	760.955	33.4302
	761.249	28.7627
	761.54	30.7373
	761.833	29.2203
	762.125	29.9273
	762.418	30.4173
	762.71	28.4295
	763.001	32.3178
	763.295	28.126
	763.586	31.2729
	763.879	28.782
	764.171	29.3245
	764.464	28.1036
	764.755	30.5791
	765.049	28.5785
	765.34	28.5646
	765.633	30.6417
	765.925	29.4697
	766.216	33.2038
	766.509	30.3987
	766.801	27.6403
	767.094	29.2311
	767.385	30.0347
	767.679	28.8673
	767.97	34.5771
	768.261	31.6687
	768.554	26.6796
	768.846	31.3
	769.139	27.3799
	769.43	30.6771
	769.721	30.5167
	770.014	29.9711
	770.306	28.9265
	770.599	32.5186
	770.89	31.5012
	771.181	30.1997
	771.474	33.2362
	771.765	29.4237
	772.058	28.6723
	772.35	29.3341
	772.641	31.3558
	772.934	30.9718
	773.225	32.9623
	773.516	33.8694
	773.809	31.0301
	774.1	25.1208
	774.393	33.7749
	774.684	32.4963
	774.975	30.4351
	775.268	29.1338
	775.559	28.609
	775.85	32.0476
	776.143	31.4122
	776.434	31.2773
	776.725	33.1165
	777.018	32.0955
	777.309	26.9481
	777.602	27.9351
	777.893	30.6065
	778.184	26.9632
	778.477	29.868
	778.768	30.1049
	779.059	31.719
	779.352	30.0149
	779.642	31.2143
	779.933	31.9822
	780.226	32.79
	780.517	33.282
	780.808	30.4042
	781.101	33.355
	781.391	33.5341
	781.682	31.652
	781.973	32.1222
	782.266	31.0856
	782.557	33.5673
	782.847	30.6268
	783.14	32.0763
	783.431	30.2136
	783.722	28.4903
	784.014	27.9272
	784.305	30.3177
	784.596	28.2012
	784.887	30.7009
	785.179	31.6853
	785.47	31.4383
	785.761	29.3705
	786.053	32.1443
	786.344	29.3743
	786.635	29.6681
	786.925	29.2061
	787.218	29.6811
	787.509	32.2025
	787.799	32.8602
	788.092	28.2492
	788.382	27.9664
	788.673	33.9323
	788.964	33.6682
	789.256	32.1967
	789.547	29.2545
	789.837	28.5696
	790.128	30.5515
	790.42	30.1342
	790.711	31.2859
	791.001	29.0533
	791.292	28.3046
	791.584	32.1745
	791.875	32.1761
	792.165	31.0543
	792.456	28.3329
	792.748	29.868
	793.039	31.1218
	793.329	32.4792
	793.62	33.7329
	793.91	33.2933
	794.202	33.6389
	794.493	30.8626
	794.783	30.8809
	795.074	30.836
	795.364	31.0188
	795.656	29.118
	795.947	33.5724
	796.237	29.3238
	796.527	29.9693
	796.82	31.4845
	797.11	27.882
	797.4	27.5381
	797.691	27.1993
	797.981	28.3006
	798.271	30.2113
	798.563	28.3746
	798.854	25.4655
	799.144	30.6817
	799.434	26.3476
	799.724	27.7442
	800.017	32.3507

## Sheet: Figure 2e
Figure 2e
	Parameter x	Parameter y	Parameter x	Parameter y
	angle	Intensity (a.u.)	angle	Intensity (a.u.)
	5	0.27447	0	0.05268
	15	0.66809	1	0.07849
	25	1	2	0.10891
	30	0.88404	3	0.14361
	35	0.55213	4	0.18222
	40	0.44574	5	0.22431
	50	0.15638	6	0.26942
	60	0.11915	7	0.31706
	70	0.40851	8	0.36671
	80	0.6117	9	0.41781
	90	0.7064	10	0.46981
	100	0.4117	11	0.52215
	110	0.10638	12	0.57424
	120	0.08723	13	0.62552
	130	0.54255	14	0.67542
	140	0.783	15	0.7234
	150	0.884	16	0.76893
	160	0.66915	17	0.81152
	170	0.12553	18	0.85069
	180	0.07021	19	0.88603
	190	0.39043	20	0.91713
	200	0.7053	21	0.94366
	210	0.85745	22	0.96533
	220	0.40957	23	0.98191
	230	0.08723	24	0.9932
	240	0.08936	25	0.99909
	250	0.41915	26	0.99951
	260	0.9734	27	0.99446
	280	0.46915	28	0.98399
	300	0.10745	29	0.96822
	320	0.86489	30	0.94732
	340	0.52021	31	0.92151
	360	0.10213	32	0.89109
	--	--	33	0.85639
	--	--	34	0.81778
	--	--	35	0.77569
	--	--	36	0.73058
	--	--	37	0.68294
	--	--	38	0.63329
	--	--	39	0.58219
	--	--	40	0.53019
	--	--	41	0.47785
	--	--	42	0.42576
	--	--	43	0.37448
	--	--	44	0.32458
	--	--	45	0.2766
	--	--	46	0.23107
	--	--	47	0.18848
	--	--	48	0.14931
	--	--	49	0.11397
	--	--	50	0.08287
	--	--	51	0.05634
	--	--	52	0.03467
	--	--	53	0.01809
	--	--	54	0.0068
	--	--	55	0.000912169
	--	--	56	0.000490681
	--	--	57	0.00554
	--	--	58	0.01601
	--	--	59	0.03178
	--	--	60	0.05268
	--	--	61	0.07849
	--	--	62	0.10891
	--	--	63	0.14361
	--	--	64	0.18222
	--	--	65	0.22431
	--	--	66	0.26942
	--	--	67	0.31706
	--	--	68	0.36671
	--	--	69	0.41781
	--	--	70	0.46981
	--	--	71	0.52215
	--	--	72	0.57424
	--	--	73	0.62552
	--	--	74	0.67542
	--	--	75	0.7234
	--	--	76	0.76893
	--	--	77	0.81152
	--	--	78	0.85069
	--	--	79	0.88603
	--	--	80	0.91713
	--	--	81	0.94366
	--	--	82	0.96533
	--	--	83	0.98191
	--	--	84	0.9932
	--	--	85	0.99909
	--	--	86	0.99951
	--	--	87	0.99446
	--	--	88	0.98399
	--	--	89	0.96822
	--	--	90	0.94732
	--	--	91	0.92151
	--	--	92	0.89109
	--	--	93	0.85639
	--	--	94	0.81778
	--	--	95	0.77569
	--	--	96	0.73058
	--	--	97	0.68294
	--	--	98	0.63329
	--	--	99	0.58219
	--	--	100	0.53019
	--	--	101	0.47785
	--	--	102	0.42576
	--	--	103	0.37448
	--	--	104	0.32458
	--	--	105	0.2766
	--	--	106	0.23107
	--	--	107	0.18848
	--	--	108	0.14931
	--	--	109	0.11397
	--	--	110	0.08287
	--	--	111	0.05634
	--	--	112	0.03467
	--	--	113	0.01809
	--	--	114	0.0068
	--	--	115	0.000912169
	--	--	116	0.000490681
	--	--	117	0.00554
	--	--	118	0.01601
	--	--	119	0.03178
	--	--	120	0.05268
	--	--	121	0.07849
	--	--	122	0.10891
	--	--	123	0.14361
	--	--	124	0.18222
	--	--	125	0.22431
	--	--	126	0.26942
	--	--	127	0.31706
	--	--	128	0.36671
	--	--	129	0.41781
	--	--	130	0.46981
	--	--	131	0.52215
	--	--	132	0.57424
	--	--	133	0.62552
	--	--	134	0.67542
	--	--	135	0.7234
	--	--	136	0.76893
	--	--	137	0.81152
	--	--	138	0.85069
	--	--	139	0.88603
	--	--	140	0.91713
	--	--	141	0.94366
	--	--	142	0.96533
	--	--	143	0.98191
	--	--	144	0.9932
	--	--	145	0.99909
	--	--	146	0.99951
	--	--	147	0.99446
	--	--	148	0.98399
	--	--	149	0.96822
	--	--	150	0.94732
	--	--	151	0.92151
	--	--	152	0.89109
	--	--	153	0.85639
	--	--	154	0.81778
	--	--	155	0.77569
	--	--	156	0.73058
	--	--	157	0.68294
	--	--	158	0.63329
	--	--	159	0.58219
	--	--	160	0.53019
	--	--	161	0.47785
	--	--	162	0.42576
	--	--	163	0.37448
	--	--	164	0.32458
	--	--	165	0.2766
	--	--	166	0.23107
	--	--	167	0.18848
	--	--	168	0.14931
	--	--	169	0.11397
	--	--	170	0.08287
	--	--	171	0.05634
	--	--	172	0.03467
	--	--	173	0.01809
	--	--	174	0.0068
	--	--	175	0.000912169
	--	--	176	0.000490681
	--	--	177	0.00554
	--	--	178	0.01601
	--	--	179	0.03178
	--	--	180	0.05268
	--	--	181	0.07849
	--	--	182	0.10891
	--	--	183	0.14361
	--	--	184	0.18222
	--	--	185	0.22431
	--	--	186	0.26942
	--	--	187	0.31706
	--	--	188	0.36671
	--	--	189	0.41781
	--	--	190	0.46981
	--	--	191	0.52215
	--	--	192	0.57424
	--	--	193	0.62552
	--	--	194	0.67542
	--	--	195	0.7234
	--	--	196	0.76893
	--	--	197	0.81152
	--	--	198	0.85069
	--	--	199	0.88603
	--	--	200	0.91713
	--	--	201	0.94366
	--	--	202	0.96533
	--	--	203	0.98191
	--	--	204	0.9932
	--	--	205	0.99909
	--	--	206	0.99951
	--	--	207	0.99446
	--	--	208	0.98399
	--	--	209	0.96822
	--	--	210	0.94732
	--	--	211	0.92151
	--	--	212	0.89109
	--	--	213	0.85639
	--	--	214	0.81778
	--	--	215	0.77569
	--	--	216	0.73058
	--	--	217	0.68294
	--	--	218	0.63329
	--	--	219	0.58219
	--	--	220	0.53019
	--	--	221	0.47785
	--	--	222	0.42576
	--	--	223	0.37448
	--	--	224	0.32458
	--	--	225	0.2766
	--	--	226	0.23107
	--	--	227	0.18848
	--	--	228	0.14931
	--	--	229	0.11397
	--	--	230	0.08287
	--	--	231	0.05634
	--	--	232	0.03467
	--	--	233	0.01809
	--	--	234	0.0068
	--	--	235	0.000912169
	--	--	236	0.000490681
	--	--	237	0.00554
	--	--	238	0.01601
	--	--	239	0.03178
	--	--	240	0.05268
	--	--	241	0.07849
	--	--	242	0.10891
	--	--	243	0.14361
	--	--	244	0.18222
	--	--	245	0.22431
	--	--	246	0.26942
	--	--	247	0.31706
	--	--	248	0.36671
	--	--	249	0.41781
	--	--	250	0.46981
	--	--	251	0.52215
	--	--	252	0.57424
	--	--	253	0.62552
	--	--	254	0.67542
	--	--	255	0.7234
	--	--	256	0.76893
	--	--	257	0.81152
	--	--	258	0.85069
	--	--	259	0.88603
	--	--	260	0.91713
	--	--	261	0.94366
	--	--	262	0.96533
	--	--	263	0.98191
	--	--	264	0.9932
	--	--	265	0.99909
	--	--	266	0.99951
	--	--	267	0.99446
	--	--	268	0.98399
	--	--	269	0.96822
	--	--	270	0.94732
	--	--	271	0.92151
	--	--	272	0.89109
	--	--	273	0.85639
	--	--	274	0.81778
	--	--	275	0.77569
	--	--	276	0.73058
	--	--	277	0.68294
	--	--	278	0.63329
	--	--	279	0.58219
	--	--	280	0.53019
	--	--	281	0.47785
	--	--	282	0.42576
	--	--	283	0.37448
	--	--	284	0.32458
	--	--	285	0.2766
	--	--	286	0.23107
	--	--	287	0.18848
	--	--	288	0.14931
	--	--	289	0.11397
	--	--	290	0.08287
	--	--	291	0.05634
	--	--	292	0.03467
	--	--	293	0.01809
	--	--	294	0.0068
	--	--	295	0.000912169
	--	--	296	0.000490681
	--	--	297	0.00554
	--	--	298	0.01601
	--	--	299	0.03178
	--	--	300	0.05268
	--	--	301	0.07849
	--	--	302	0.10891
	--	--	303	0.14361
	--	--	304	0.18222
	--	--	305	0.22431
	--	--	306	0.26942
	--	--	307	0.31706
	--	--	308	0.36671
	--	--	309	0.41781
	--	--	310	0.46981
	--	--	311	0.52215
	--	--	312	0.57424
	--	--	313	0.62552
	--	--	314	0.67542
	--	--	315	0.7234
	--	--	316	0.76893
	--	--	317	0.81152
	--	--	318	0.85069
	--	--	319	0.88603
	--	--	320	0.91713
	--	--	321	0.94366
	--	--	322	0.96533
	--	--	323	0.98191
	--	--	324	0.9932
	--	--	325	0.99909
	--	--	326	0.99951
	--	--	327	0.99446
	--	--	328	0.98399
	--	--	329	0.96822
	--	--	330	0.94732
	--	--	331	0.92151
	--	--	332	0.89109
	--	--	333	0.85639
	--	--	334	0.81778
	--	--	335	0.77569
	--	--	336	0.73058
	--	--	337	0.68294
	--	--	338	0.63329
	--	--	339	0.58219
	--	--	340	0.53019
	--	--	341	0.47785
	--	--	342	0.42576
	--	--	343	0.37448
	--	--	344	0.32458
	--	--	345	0.2766
	--	--	346	0.23107
	--	--	347	0.18848
	--	--	348	0.14931
	--	--	349	0.11397
	--	--	350	0.08287
	--	--	351	0.05634
	--	--	352	0.03467
	--	--	353	0.01809
	--	--	354	0.0068
	--	--	355	0.000912169
	--	--	356	0.000490681
	--	--	357	0.00554
	--	--	358	0.01601
	--	--	359	0.03178
			360	0.05268

## Sheet: Figure 2f
Figure 2f
	Parameter x	Parameter y	Parameter y	Parameter y	Parameter y	Parameter y	Parameter y	Parameter y	Parameter y	Parameter y	Parameter y	Parameter y	Parameter y	Parameter y	Parameter y	Parameter y	Parameter y	Parameter y	Parameter y	Parameter y	Parameter y	Parameter y
	VDS (V)	IDS (nA)	IDS (nA)	IDS (nA)	IDS (nA)	IDS (nA)	IDS (nA)	IDS (nA)	IDS (nA)	IDS (nA)	IDS (nA)	IDS (nA)	IDS (nA)	IDS (nA)	IDS (nA)	IDS (nA)	IDS (nA)	IDS (nA)	IDS (nA)	IDS (nA)	IDS (nA)	IDS (nA)
		300 K	290 K	280 K	270 K	260 K	250 K	240 K	230 K	220 K	210 K	200 K	190 K	180 K	170 K	160 K	150 K	140 K	130 K	120 K	110 K	100 K
	-1	-376.811	-361.223	-340.441	-314.658	-294.241	-270.375	-248.084	-214.975	-195.917	-176.781	-153.052	-137.828	-114.48	-101.632	-85.7964	-71.1669	-57.3244	-47.933	-36.7126	-31.5215	-22.3424
	-0.995	-374.878	-359.445	-338.795	-313.138	-292.797	-269.071	-246.871	-213.951	-195.093	-175.946	-152.327	-137.185	-113.937	-101.143	-85.4248	-70.8272	-57.0828	-47.7289	-36.5619	-31.3946	-22.2643
	-0.99	-372.996	-357.634	-337.03	-311.583	-291.251	-267.682	-245.591	-212.878	-194.09	-175.128	-151.548	-136.505	-113.375	-100.612	-85.0036	-70.4552	-56.7987	-47.495	-36.368	-31.2222	-22.1621
	-0.985	-371.095	-355.8	-335.308	-309.923	-289.753	-266.297	-244.381	-211.771	-193.096	-174.246	-150.798	-135.815	-112.797	-100.097	-84.533	-70.0853	-56.5046	-47.2666	-36.1825	-31.0649	-22.0518
	-0.98	-369.138	-353.99	-333.652	-308.369	-288.253	-264.927	-243.138	-210.662	-192.098	-173.454	-150.011	-135.119	-112.197	-99.5596	-84.1583	-69.6954	-56.2079	-47.0282	-35.9987	-30.8883	-21.9469
	-0.975	-367.291	-352.101	-331.998	-306.803	-286.793	-263.538	-241.843	-209.575	-191.124	-172.604	-149.236	-134.447	-111.609	-99.0217	-83.706	-69.3252	-55.9115	-46.7969	-35.8246	-30.7369	-21.8403
	-0.97	-365.383	-350.269	-330.172	-305.186	-285.323	-262.135	-240.563	-208.504	-190.09	-171.722	-148.47	-133.744	-111.027	-98.4955	-83.1269	-68.9423	-55.6198	-46.5575	-35.6476	-30.5816	-21.734
	-0.965	-363.518	-348.445	-328.485	-303.59	-283.84	-260.787	-239.294	-207.39	-189.107	-170.808	-147.701	-133.05	-110.454	-97.9751	-82.7236	-68.5661	-55.3183	-46.3042	-35.4615	-30.4311	-21.6263
	-0.96	-361.597	-346.597	-326.727	-301.964	-282.325	-259.415	-238.059	-206.263	-188.142	-169.886	-146.911	-132.345	-109.874	-97.4488	-82.2352	-68.1944	-55.0191	-46.0773	-35.2824	-30.2803	-21.5182
	-0.955	-359.737	-344.816	-324.996	-300.429	-280.843	-258.061	-236.775	-205.18	-187.16	-168.993	-146.16	-131.681	-109.281	-96.9251	-81.8245	-67.8232	-54.7297	-45.8406	-35.1024	-30.1308	-21.4093
	-0.95	-357.852	-342.957	-323.246	-298.814	-279.37	-256.685	-235.522	-204.095	-186.15	-168.085	-145.391	-130.972	-108.698	-96.3867	-81.3914	-67.4461	-54.4269	-45.6034	-34.92	-29.973	-21.3002
	-0.945	-355.93	-341.088	-321.522	-297.22	-277.837	-255.333	-234.289	-203.011	-185.141	-167.203	-144.632	-130.273	-108.138	-95.8474	-80.9433	-67.0743	-54.1238	-45.3627	-34.7313	-29.8182	-21.1941
	-0.94	-354.028	-339.277	-319.767	-295.626	-276.325	-253.919	-233.006	-201.921	-184.131	-166.301	-143.846	-129.579	-107.567	-95.3232	-80.4878	-66.6895	-53.839	-45.1197	-34.5472	-29.7002	-21.0817
	-0.935	-352.119	-337.421	-318.057	-294.012	-274.859	-252.528	-231.715	-200.85	-183.136	-165.373	-143.048	-128.883	-106.984	-94.7856	-80.0689	-66.3109	-53.5467	-44.8805	-34.3554	-29.5539	-20.971
	-0.93	-350.245	-335.592	-316.314	-292.47	-273.36	-251.19	-230.475	-199.78	-182.157	-164.466	-142.271	-128.188	-106.395	-94.2711	-79.6381	-65.9409	-53.2497	-44.6398	-34.1696	-29.404	-20.8605
	-0.925	-348.263	-333.779	-314.584	-290.874	-271.852	-249.853	-229.221	-198.66	-181.135	-163.583	-141.504	-127.488	-105.806	-93.7451	-79.1951	-65.5742	-52.9629	-44.3989	-33.9866	-29.2558	-20.7546
	-0.92	-346.383	-331.956	-312.886	-289.285	-270.394	-248.493	-227.96	-197.609	-180.127	-162.676	-140.741	-126.789	-105.225	-93.2254	-78.7315	-65.2049	-52.6633	-44.164	-33.7973	-29.1001	-20.6445
	-0.915	-344.481	-330.091	-311.173	-287.661	-268.923	-247.131	-226.721	-196.47	-179.139	-161.774	-139.959	-126.084	-104.638	-92.7077	-78.2213	-64.8386	-52.3586	-43.928	-33.6166	-28.949	-20.5263
	-0.91	-342.559	-328.276	-309.429	-286.085	-267.445	-245.746	-225.427	-195.414	-178.148	-160.876	-139.19	-125.391	-104.065	-92.1775	-77.7402	-64.4719	-52.0779	-43.7008	-33.4325	-28.8051	-20.4138
	-0.905	-340.616	-326.442	-307.727	-284.444	-265.954	-244.383	-224.205	-194.334	-177.152	-159.981	-138.423	-124.694	-103.484	-91.6459	-77.3261	-64.099	-51.7775	-43.462	-33.2484	-28.6591	-20.3068
	-0.9	-338.672	-324.643	-305.993	-282.862	-264.442	-242.993	-222.915	-193.252	-176.166	-159.083	-137.66	-124.019	-102.908	-91.1193	-76.9009	-63.7374	-51.4819	-43.2207	-33.0719	-28.5084	-20.198
	-0.895	-336.778	-322.857	-304.217	-281.247	-262.907	-241.621	-221.651	-192.115	-175.178	-158.185	-136.898	-123.3	-102.333	-90.5985	-76.4693	-63.3616	-51.1799	-42.9851	-32.8776	-28.3562	-20.0858
	-0.89	-334.869	-321.016	-302.463	-279.696	-261.485	-240.245	-220.42	-191.075	-174.206	-157.285	-136.132	-122.619	-101.74	-90.0871	-76.0475	-62.992	-50.8913	-42.7275	-32.6954	-28.2043	-19.9784
	-0.885	-332.989	-319.165	-300.718	-278.105	-259.97	-238.886	-219.16	-189.984	-173.188	-156.41	-135.325	-121.918	-101.164	-89.5541	-75.5736	-62.6271	-50.5901	-42.4845	-32.5103	-28.0499	-19.8656
	-0.88	-331.074	-317.34	-299.043	-276.521	-258.504	-237.5	-217.89	-188.888	-172.195	-155.537	-134.543	-121.249	-100.583	-89.0215	-75.1345	-62.262	-50.3015	-42.2582	-32.3187	-27.9027	-19.7558
	-0.875	-329.135	-315.509	-297.339	-274.898	-257.012	-236.112	-216.601	-187.825	-171.221	-154.618	-133.775	-120.559	-99.9914	-88.4974	-74.7185	-61.8903	-50.002	-42.0295	-32.132	-27.753	-19.6463
	-0.87	-327.248	-313.654	-295.667	-273.307	-255.56	-234.75	-215.329	-186.727	-170.234	-153.729	-133.001	-119.846	-99.4268	-87.9778	-74.2749	-61.5299	-49.7143	-41.7933	-31.9457	-27.6042	-19.5387
	-0.865	-325.334	-311.839	-293.905	-271.686	-254.049	-233.396	-214.057	-185.617	-169.203	-152.823	-132.216	-119.152	-98.8481	-87.4519	-73.7972	-61.1671	-49.4195	-41.5591	-31.7568	-27.4508	-19.4154
	-0.86	-323.433	-310.016	-292.187	-270.085	-252.541	-232	-212.829	-184.532	-168.204	-151.935	-131.43	-118.473	-98.2752	-86.9251	-73.3781	-60.8008	-49.1307	-41.315	-31.5741	-27.2951	-19.3052
	-0.855	-321.516	-308.145	-290.489	-268.511	-251.014	-230.602	-211.589	-183.461	-167.222	-151.041	-130.666	-117.784	-97.6802	-86.4001	-72.9291	-60.4299	-48.8378	-41.0675	-31.3867	-27.1376	-19.1959
	-0.85	-319.644	-306.329	-288.765	-266.928	-249.514	-229.288	-210.342	-182.361	-166.237	-150.15	-129.899	-117.093	-97.1009	-85.8953	-72.4526	-60.0374	-48.5455	-40.8215	-31.1967	-26.9778	-19.0824
	-0.845	-317.729	-304.518	-287.051	-265.333	-248.038	-227.907	-209.081	-181.233	-165.25	-149.244	-129.11	-116.393	-96.5244	-85.3743	-72.0125	-59.6735	-48.2555	-40.5866	-31.0145	-26.8199	-18.9694
	-0.84	-315.787	-302.689	-285.33	-263.78	-246.546	-226.499	-207.843	-180.186	-164.277	-148.353	-128.349	-115.679	-95.9537	-84.8618	-71.5412	-59.3029	-47.9551	-40.3381	-30.8279	-26.659	-18.8595
	-0.835	-313.933	-300.883	-283.619	-262.165	-245.05	-225.187	-206.633	-179.094	-163.3	-147.461	-127.6	-115.001	-95.3576	-84.35	-71.1238	-58.9306	-47.6652	-40.1025	-30.6472	-26.5097	-18.7334
	-0.83	-312.013	-299.013	-281.826	-260.581	-243.608	-223.815	-205.326	-177.99	-162.271	-146.56	-126.8	-114.288	-94.7824	-83.825	-70.6738	-58.562	-47.3726	-39.7729	-30.4642	-26.356	-18.6201
	-0.825	-310.115	-297.204	-280.171	-259.018	-242.136	-222.45	-204.044	-176.918	-161.293	-145.655	-126.055	-113.594	-94.2092	-83.2941	-69.8735	-58.1988	-47.0842	-39.5583	-30.2789	-26.1976	-18.5111
	-0.82	-308.255	-295.39	-278.465	-257.443	-240.702	-221.088	-202.777	-175.823	-160.276	-144.772	-125.27	-112.913	-93.6227	-82.7741	-69.2404	-57.8427	-46.7963	-39.3178	-30.0927	-26.0394	-18.4028
	-0.815	-306.292	-293.594	-276.7	-255.84	-239.167	-219.758	-201.565	-174.784	-159.323	-143.871	-124.507	-112.221	-93.0414	-82.2525	-69.052	-57.4796	-46.51	-39.0843	-29.907	-25.882	-18.2923
	-0.81	-304.406	-291.775	-274.98	-254.257	-237.678	-218.401	-200.308	-173.703	-158.295	-142.969	-123.728	-111.506	-92.4574	-81.7382	-68.3209	-57.1158	-46.2115	-38.8475	-29.7178	-25.7263	-18.1802
	-0.805	-302.527	-289.954	-273.293	-252.654	-236.247	-217.08	-199.096	-172.623	-157.308	-142.08	-122.981	-110.832	-91.8852	-81.2292	-68.191	-56.7549	-45.9157	-38.6131	-29.5342	-25.5719	-18.0681
	-0.8	-300.654	-288.113	-271.576	-251.06	-234.731	-215.679	-197.802	-171.559	-156.331	-141.183	-122.183	-110.127	-91.2935	-80.7065	-67.5273	-56.375	-45.6272	-38.3512	-29.3426	-25.4136	-17.9562
	-0.795	-298.696	-286.281	-269.837	-249.493	-233.189	-214.308	-196.542	-170.476	-155.358	-140.275	-121.412	-109.434	-90.719	-80.1827	-67.3404	-56.02	-45.3365	-38.1125	-29.1608	-25.2584	-17.8448
	-0.79	-296.772	-284.431	-268.138	-247.883	-231.714	-212.931	-195.266	-169.379	-154.365	-139.352	-120.627	-108.746	-90.149	-79.6662	-67.0425	-55.6527	-45.0511	-37.8839	-28.9757	-25.1054	-17.7346
	-0.785	-294.894	-282.639	-266.464	-246.306	-230.21	-211.576	-194.031	-168.287	-153.354	-138.447	-119.851	-108.063	-89.5537	-79.1582	-66.5911	-55.2915	-44.7571	-37.6475	-28.7905	-24.9538	-17.6243
	-0.78	-293.024	-280.798	-264.672	-244.731	-228.711	-210.21	-192.78	-167.193	-152.391	-137.546	-119.08	-107.351	-88.9728	-78.6427	-66.0803	-54.9205	-44.4726	-37.4111	-28.6124	-24.7939	-17.5096
	-0.775	-291.078	-278.958	-262.99	-243.178	-227.209	-208.891	-191.516	-166.113	-151.419	-136.674	-118.325	-106.648	-88.4177	-78.1281	-65.7365	-54.5537	-44.1819	-37.176	-28.4307	-24.6336	-17.3949
	-0.77	-289.171	-277.129	-261.265	-241.585	-225.749	-207.503	-190.281	-165.041	-150.408	-135.8	-117.54	-105.951	-87.8249	-77.6195	-65.2783	-54.1872	-43.888	-36.9435	-28.244	-24.4842	-17.2824
	-0.765	-287.296	-275.307	-259.533	-239.987	-224.305	-206.134	-189.004	-163.972	-149.434	-134.914	-116.78	-105.262	-87.2492	-77.0985	-64.857	-53.8173	-43.5919	-36.6793	-28.0607	-24.3264	-17.173
	-0.76	-285.38	-273.535	-257.788	-238.39	-222.798	-204.802	-187.771	-162.863	-148.445	-134.009	-115.995	-104.589	-86.6574	-76.5801	-64.4669	-53.4489	-43.304	-36.3973	-27.8769	-24.173	-17.0612
	-0.755	-283.522	-271.712	-256.043	-236.771	-221.326	-203.434	-186.523	-161.794	-147.445	-133.113	-115.218	-103.888	-86.0822	-76.0682	-64.088	-53.0929	-43.0193	-36.1254	-27.6945	-24.017	-16.948
	-0.75	-281.608	-269.895	-254.4	-235.159	-219.841	-202.041	-185.317	-160.699	-146.416	-132.215	-114.467	-103.176	-85.5012	-75.5488	-63.5553	-52.739	-42.7289	-35.8655	-27.5102	-23.857	-16.8293
	-0.745	-279.691	-268.084	-252.705	-233.549	-218.329	-200.691	-184.071	-159.638	-145.445	-131.337	-113.687	-102.485	-84.9145	-75.0494	-63.1043	-52.3781	-42.4291	-35.5974	-27.3245	-23.6999	-16.7167
	-0.74	-277.843	-266.235	-250.978	-232	-216.837	-199.331	-182.791	-158.551	-144.447	-130.44	-112.902	-101.8	-84.3499	-74.5376	-62.7311	-52.0056	-42.1427	-35.3394	-27.1406	-23.5396	-16.6048
	-0.735	-275.921	-264.381	-249.227	-230.401	-215.369	-197.933	-181.559	-157.472	-143.441	-129.525	-112.132	-101.119	-83.7814	-74.0072	-62.3826	-51.641	-41.8558	-35.0765	-26.9437	-23.3836	-16.4938
	-0.73	-274.003	-262.518	-247.554	-228.835	-213.945	-196.615	-180.287	-156.368	-142.438	-128.639	-111.37	-100.414	-83.2108	-73.4827	-61.9456	-51.292	-41.5661	-34.8242	-26.753	-23.2278	-16.3842
	-0.725	-272.081	-260.768	-245.829	-227.258	-212.441	-195.226	-179.021	-155.278	-141.428	-127.75	-110.598	-99.7127	-82.6511	-72.9755	-61.576	-50.9259	-41.2762	-34.567	-26.5619	-23.0699	-16.2668
	-0.72	-270.196	-258.915	-244.098	-225.669	-210.97	-193.873	-177.768	-154.237	-140.443	-126.868	-109.863	-99.0276	-82.0718	-72.4561	-61.0768	-50.5598	-40.9865	-34.3093	-26.3808	-22.9121	-16.1515
	-0.715	-268.315	-257.074	-242.358	-224.056	-209.459	-192.531	-176.55	-153.124	-139.466	-125.974	-109.107	-98.3359	-81.4735	-71.9435	-60.7309	-50.2007	-40.6942	-34.0575	-26.1968	-22.7533	-16.04
	-0.71	-266.417	-255.291	-240.698	-222.497	-207.977	-191.169	-175.262	-152.042	-138.471	-125.089	-108.33	-97.6453	-80.8829	-71.4484	-60.3461	-49.8366	-40.4089	-33.7971	-26.019	-22.5948	-15.9272
	-0.705	-264.549	-253.487	-238.971	-220.881	-206.461	-189.799	-174.043	-150.945	-137.479	-124.2	-107.54	-96.9472	-80.3193	-70.9226	-59.9113	-49.4833	-40.1179	-33.5279	-25.838	-22.4299	-15.8163
	-0.7	-262.628	-251.679	-237.239	-219.291	-205.006	-188.421	-172.793	-149.837	-136.514	-123.286	-106.767	-96.2581	-79.7434	-70.4279	-59.478	-49.1309	-39.7126	-33.286	-25.6487	-22.2701	-15.7032
	-0.695	-260.762	-249.847	-235.503	-217.736	-203.504	-187.069	-171.535	-148.81	-135.538	-122.395	-105.994	-95.5785	-79.1534	-69.9231	-59.0508	-48.7695	-39.4537	-33.0347	-25.465	-22.1127	-15.5871
	-0.69	-258.891	-248.075	-233.82	-216.188	-202.017	-185.721	-170.3	-147.733	-134.569	-121.495	-105.206	-94.8833	-78.5708	-69.3862	-58.5843	-48.4094	-39.161	-32.7873	-25.2834	-21.9572	-15.4719
	-0.685	-256.99	-246.258	-232.067	-214.564	-200.556	-184.367	-169.056	-146.624	-133.594	-120.607	-104.432	-94.1952	-77.9999	-68.8891	-58.1405	-48.0444	-38.8685	-32.5289	-25.0967	-21.7976	-15.3579
	-0.68	-255.117	-244.41	-230.385	-213.047	-199.093	-183.027	-167.842	-145.563	-132.596	-119.718	-103.685	-93.4971	-77.4243	-68.3692	-57.7236	-47.6861	-38.5825	-32.2845	-24.9044	-21.6418	-15.2458
	-0.675	-253.206	-242.673	-228.686	-211.459	-197.614	-181.644	-166.54	-144.479	-131.621	-118.819	-102.91	-92.7947	-76.8508	-67.8581	-57.2944	-47.3297	-38.2881	-32.0373	-24.7197	-21.4846	-15.1339
	-0.67	-251.344	-240.827	-226.987	-209.865	-196.155	-180.327	-165.315	-143.388	-130.637	-117.939	-102.134	-92.103	-76.2817	-67.3409	-56.8635	-46.9683	-38.0006	-31.781	-24.5401	-21.3298	-15.0168
	-0.665	-249.427	-239.05	-225.305	-208.298	-194.657	-178.936	-164.07	-142.3	-129.638	-117.058	-101.368	-91.4218	-75.7137	-66.8346	-56.4297	-46.603	-37.7097	-31.5308	-24.3567	-21.1707	-14.9048
	-0.66	-247.529	-237.221	-223.623	-206.721	-193.185	-177.588	-162.84	-141.242	-128.655	-116.172	-100.61	-90.7231	-75.1413	-66.3279	-56.0079	-46.2491	-37.423	-31.2889	-24.1708	-21.0128	-14.7941
	-0.655	-245.658	-235.398	-221.934	-205.147	-191.73	-176.183	-161.6	-140.15	-127.671	-115.261	-99.8268	-90.0212	-74.5639	-65.815	-55.5681	-45.8973	-37.1341	-31.0408	-23.9875	-20.8525	-14.6805
	-0.65	-243.745	-233.598	-220.165	-203.542	-190.187	-174.793	-160.317	-139.07	-126.657	-114.367	-99.0453	-89.328	-73.9824	-65.2982	-55.0991	-45.5396	-36.842	-30.7862	-23.808	-20.6951	-14.5577
	-0.645	-241.817	-231.84	-218.462	-201.977	-188.735	-173.443	-159.103	-137.984	-125.673	-113.482	-98.2699	-88.6167	-73.4119	-64.7836	-54.6732	-45.1846	-36.5546	-30.5427	-23.6186	-20.5329	-14.4406
	-0.64	-239.946	-229.991	-216.752	-200.371	-187.231	-172.072	-157.843	-136.902	-124.707	-112.595	-97.5153	-87.9262	-72.8361	-64.2718	-54.2231	-44.8324	-36.265	-30.2958	-23.4366	-20.3772	-14.3284
	-0.635	-238.046	-228.167	-215.054	-198.829	-185.747	-170.709	-156.61	-135.849	-123.728	-111.714	-96.762	-87.2439	-72.2564	-63.7591	-53.7917	-44.4781	-35.9767	-30.0546	-23.2566	-20.2193	-14.2172
	-0.63	-236.149	-226.367	-213.337	-197.241	-184.309	-169.384	-155.339	-134.713	-122.731	-110.805	-95.9858	-86.5388	-71.6728	-63.2548	-53.3612	-44.1152	-35.687	-29.8017	-23.0675	-20.0595	-14.1023
	-0.625	-234.25	-224.582	-211.616	-195.641	-182.833	-168.008	-154.093	-133.635	-121.814	-109.938	-95.213	-85.8594	-71.1018	-62.7573	-52.9256	-43.7638	-35.3973	-29.5541	-22.8856	-19.9023	-13.9852
	-0.62	-232.394	-222.764	-209.918	-194.066	-181.33	-166.659	-152.848	-132.559	-120.848	-109.054	-94.4577	-85.1596	-70.5247	-62.2549	-52.5073	-43.4088	-35.1089	-29.3055	-22.7016	-19.743	-13.8728
	-0.615	-230.519	-220.954	-208.205	-192.483	-179.881	-165.305	-151.619	-131.517	-119.898	-108.165	-93.6924	-84.48	-69.9528	-61.7476	-52.0854	-43.0522	-34.8204	-29.0633	-22.5171	-19.5828	-13.7632
	-0.61	-228.59	-219.134	-206.47	-190.888	-178.384	-163.959	-150.392	-130.421	-118.947	-107.264	-92.9293	-83.7899	-69.3783	-61.232	-51.6602	-42.7008	-34.5328	-28.8176	-22.334	-19.4249	-13.6504
	-0.605	-226.702	-217.31	-204.75	-189.323	-176.961	-162.604	-149.13	-129.365	-117.998	-106.375	-92.1509	-83.1013	-68.8038	-60.7283	-51.248	-42.343	-34.2508	-28.5755	-22.152	-19.2693	-13.5379
	-0.6	-224.797	-215.486	-203.032	-187.763	-175.428	-161.224	-147.898	-128.299	-117.027	-105.494	-91.3624	-82.4095	-68.2334	-60.2098	-50.816	-41.9884	-33.9562	-28.3283	-21.9669	-19.1084	-13.4271
	-0.595	-222.921	-213.696	-201.35	-186.194	-173.987	-159.901	-146.642	-127.233	-116.062	-104.599	-90.6049	-81.7189	-67.6612	-59.7074	-50.3849	-41.6331	-33.6733	-28.0831	-21.7826	-18.9483	-13.3148
	-0.59	-221.044	-211.891	-199.653	-184.628	-172.508	-158.564	-145.379	-126.14	-115.108	-103.696	-89.8364	-81.0213	-67.0876	-59.1995	-49.9428	-41.2753	-33.3842	-27.8396	-21.5991	-18.7889	-13.2011
	-0.585	-219.193	-210.06	-197.906	-183.015	-171.046	-157.222	-144.16	-125.052	-114.153	-102.827	-89.05	-80.3335	-66.5057	-58.7031	-49.5228	-40.9176	-33.1002	-27.6006	-21.4155	-18.6314	-13.0891
	-0.58	-217.344	-208.224	-196.202	-181.447	-169.541	-155.879	-142.938	-123.99	-113.179	-101.941	-88.2964	-79.6355	-65.9412	-58.1944	-49.0863	-40.5657	-32.8102	-27.3596	-21.2309	-18.4716	-12.9782
	-0.575	-215.437	-206.427	-194.537	-179.876	-168.072	-154.511	-141.673	-122.937	-112.21	-101.061	-87.5211	-78.9444	-65.374	-57.6887	-48.6608	-40.2086	-32.5279	-27.1189	-21.0482	-18.3141	-12.868
	-0.57	-213.506	-204.638	-192.825	-178.33	-166.609	-153.152	-140.438	-121.848	-111.237	-100.172	-86.7497	-78.2504	-64.8018	-57.1846	-48.2312	-39.7322	-32.238	-26.8797	-20.8638	-18.1534	-12.7516
	-0.565	-211.641	-202.842	-191.133	-176.764	-165.156	-151.773	-139.212	-120.758	-110.266	-99.2756	-86.0146	-77.562	-64.2276	-56.6806	-47.8067	-39.4065	-31.9551	-26.6354	-20.6802	-17.9969	-12.6387
	-0.56	-209.746	-201.02	-189.429	-175.178	-163.657	-150.417	-137.95	-119.671	-109.312	-98.3883	-85.228	-76.8582	-63.6627	-56.1688	-47.3845	-39.0503	-31.6679	-26.391	-20.4969	-17.8343	-12.5231
	-0.555	-207.82	-199.21	-187.722	-173.594	-162.157	-149.08	-136.715	-118.588	-108.329	-97.5063	-84.4643	-76.1646	-63.0825	-55.6572	-46.9494	-38.6918	-31.3814	-26.1511	-20.3159	-17.6751	-12.4113
	-0.55	-205.98	-197.409	-186.014	-172.043	-160.725	-147.721	-135.455	-117.52	-107.399	-96.6335	-83.7173	-75.4743	-62.499	-55.1526	-46.5038	-38.3388	-31.0904	-25.9152	-20.1319	-17.5164	-12.3003
	-0.545	-204.055	-195.586	-184.363	-170.464	-159.23	-146.369	-134.229	-116.438	-106.44	-95.7432	-82.9535	-74.7933	-61.9225	-54.6356	-46.0648	-37.9877	-30.8031	-25.6737	-19.9426	-17.3534	-12.1877
	-0.54	-202.21	-193.8	-182.646	-168.889	-157.766	-145.003	-132.983	-115.374	-105.471	-94.8532	-82.173	-74.0875	-61.3517	-54.1327	-45.6448	-37.6313	-30.5181	-25.4324	-19.7572	-17.1942	-12.0755
	-0.535	-200.354	-191.986	-180.946	-167.301	-156.331	-143.654	-131.742	-114.299	-104.481	-93.9557	-81.3788	-73.3883	-60.7779	-53.6228	-45.2171	-37.272	-30.2328	-25.189	-19.5747	-17.0334	-11.9629
	-0.53	-198.47	-190.19	-179.202	-165.713	-154.858	-142.317	-130.517	-113.235	-103.524	-93.0739	-80.636	-72.7029	-60.2191	-53.1173	-44.7909	-36.9223	-29.9472	-24.9471	-19.3899	-16.879	-11.8466
	-0.525	-196.654	-188.354	-177.52	-164.142	-153.384	-140.963	-129.277	-112.155	-102.546	-92.2087	-79.8653	-72.0239	-59.6558	-52.6111	-44.3689	-36.5708	-29.6596	-24.7065	-19.2032	-16.7195	-11.736
	-0.52	-194.754	-186.548	-175.804	-162.561	-151.949	-139.613	-128.02	-111.086	-101.559	-91.3236	-79.1062	-71.328	-59.0689	-52.0961	-43.9374	-36.2261	-29.3743	-24.4679	-19.0205	-16.5623	-11.6254
	-0.515	-192.873	-184.759	-174.105	-160.952	-150.456	-138.247	-126.778	-110	-100.563	-90.4196	-78.3329	-70.6263	-58.49	-51.5888	-43.5122	-35.8746	-29.0893	-24.2325	-18.8383	-16.4029	-11.5142
	-0.51	-190.973	-182.962	-172.424	-159.405	-149.001	-136.916	-125.51	-108.927	-99.55	-89.5447	-77.5538	-69.9203	-57.9207	-51.0879	-43.0672	-35.518	-28.8044	-23.9936	-18.6541	-16.243	-11.3994
	-0.505	-189.098	-181.159	-170.707	-157.826	-147.538	-135.555	-124.279	-107.859	-98.5473	-88.6536	-76.7758	-69.2541	-57.3503	-50.5905	-42.6373	-35.1635	-28.5148	-23.7502	-18.4696	-16.08	-11.2862
	-0.5	-187.239	-179.331	-169.015	-156.271	-146.078	-134.222	-123.044	-106.769	-97.5562	-87.7654	-76.0429	-68.5818	-56.7704	-50.0875	-42.2132	-34.8128	-28.2334	-23.5138	-18.2894	-15.9231	-11.1752
	-0.495	-185.358	-177.526	-167.294	-154.724	-144.611	-132.858	-121.81	-105.684	-96.5452	-86.8684	-75.2684	-67.8865	-56.1953	-49.5767	-41.7918	-34.4576	-27.9471	-23.2723	-18.1066	-15.7625	-11.0628
	-0.49	-183.467	-175.728	-165.607	-153.134	-143.125	-131.51	-120.568	-104.607	-95.5477	-85.9788	-74.5141	-67.1979	-55.637	-49.0716	-41.367	-34.103	-27.6638	-23.0339	-17.9204	-15.6048	-10.9503
	-0.485	-181.559	-173.912	-163.879	-151.584	-141.647	-130.149	-119.325	-103.546	-94.5622	-85.0985	-73.7418	-66.5051	-55.0603	-48.5669	-40.9474	-33.7506	-27.3747	-22.7923	-17.7353	-15.4436	-10.8385
	-0.48	-179.66	-172.12	-162.215	-150.018	-140.174	-128.803	-118.102	-102.481	-93.5739	-84.2087	-72.9901	-65.8213	-54.4906	-48.0579	-40.5212	-33.4002	-27.0918	-22.5587	-17.5517	-15.2838	-10.728
	-0.475	-177.744	-170.329	-160.493	-148.417	-138.707	-127.454	-116.846	-101.405	-92.577	-83.3174	-72.2219	-65.1284	-53.9191	-47.5429	-40.1021	-33.0541	-26.8053	-22.3237	-17.3659	-15.1269	-10.6136
	-0.47	-175.873	-168.537	-158.818	-146.855	-137.254	-126.088	-115.623	-100.361	-91.6062	-82.4517	-71.4581	-64.4299	-53.3482	-47.0485	-39.5611	-32.701	-26.5248	-22.0831	-17.1828	-14.967	-10.5027
	-0.465	-173.983	-166.71	-157.106	-145.277	-135.75	-124.708	-114.393	-99.2618	-90.6209	-81.5747	-70.7052	-63.7319	-52.7728	-46.5434	-39.1493	-32.3464	-26.2372	-21.8445	-17.0013	-14.8087	-10.3913
	-0.46	-172.096	-164.911	-155.382	-143.698	-134.288	-123.387	-113.134	-98.1883	-89.6322	-80.6811	-69.9309	-63.0426	-52.2121	-46.0359	-38.7189	-31.9953	-25.9474	-21.6069	-16.8155	-14.6457	-10.2785
	-0.455	-170.204	-163.166	-153.709	-142.15	-132.811	-122.032	-111.91	-97.1197	-88.6532	-79.7972	-69.1596	-62.3475	-51.6426	-45.5396	-38.2964	-31.6429	-25.663	-21.366	-16.6321	-14.4836	-10.1668
	-0.45	-168.335	-161.343	-152.004	-140.568	-131.329	-120.71	-110.66	-96.0533	-87.665	-78.9223	-68.3933	-61.6608	-51.0743	-45.0257	-37.8689	-31.2884	-25.3798	-21.1295	-16.4459	-14.323	-10.0539
	-0.445	-166.402	-159.564	-150.311	-139.006	-129.859	-119.358	-109.438	-94.9821	-86.6872	-78.0363	-67.63	-60.9912	-50.4937	-44.5244	-37.451	-30.933	-25.0935	-20.8925	-16.2643	-14.1674	-9.94343
	-0.44	-164.514	-157.69	-148.605	-137.431	-128.422	-117.982	-108.212	-93.8996	-85.6923	-77.1478	-66.8603	-60.2998	-49.9289	-44.0171	-37.0246	-30.5818	-24.8073	-20.6539	-16.0781	-14.0094	-9.83123
	-0.435	-162.652	-155.913	-146.91	-135.863	-126.98	-116.646	-106.954	-92.8399	-84.7156	-76.2677	-66.1071	-59.5997	-49.3597	-43.5179	-36.5978	-30.2305	-24.5243	-20.4191	-15.8971	-13.8542	-9.72081
	-0.43	-160.747	-154.095	-145.22	-134.289	-125.498	-115.287	-105.717	-91.7574	-83.7237	-75.384	-65.3517	-58.9244	-48.7871	-43.0062	-36.1711	-29.8808	-24.2426	-20.1821	-15.713	-13.6953	-9.60724
	-0.425	-158.879	-152.307	-143.531	-132.704	-124.013	-113.942	-104.48	-90.6963	-82.7279	-74.5074	-64.5955	-58.2311	-48.2237	-42.5057	-35.7512	-29.5235	-23.9582	-19.9406	-15.53	-13.5369	-9.49651
	-0.42	-156.99	-150.53	-141.831	-131.115	-122.547	-112.598	-103.242	-89.625	-81.762	-73.6267	-63.8171	-57.5392	-47.6489	-41.9968	-35.3249	-29.169	-23.6777	-19.707	-15.3465	-13.3768	-9.38218
	-0.415	-155.135	-148.734	-140.119	-129.545	-121.078	-111.254	-102.012	-88.5411	-80.7887	-72.7479	-63.0468	-56.8481	-47.0709	-41.4984	-34.9062	-28.8239	-23.3948	-19.4746	-15.165	-13.2187	-9.26908
	-0.41	-153.265	-146.935	-138.407	-128.005	-119.612	-109.884	-100.778	-87.487	-79.7909	-71.8563	-62.288	-56.1576	-46.4982	-40.9876	-34.4829	-28.4691	-23.1085	-19.2342	-14.9801	-13.0589	-9.15622
	-0.405	-151.432	-145.112	-136.727	-126.445	-118.165	-108.543	-99.5349	-86.4127	-78.8227	-70.9733	-61.5299	-55.4704	-45.941	-40.493	-34.0568	-28.1214	-22.8241	-18.9961	-14.7974	-12.9008	-9.04688
	-0.4	-149.545	-143.324	-135.033	-124.861	-116.691	-107.189	-98.2818	-85.3194	-77.8424	-70.0969	-60.7553	-54.7802	-45.3679	-39.878	-33.6268	-27.7677	-22.5353	-18.7601	-14.6115	-12.7406	-8.93163
	-0.395	-147.677	-141.518	-133.344	-123.291	-115.237	-105.842	-97.0682	-84.2744	-76.8513	-69.2257	-59.9907	-54.0957	-44.8006	-39.4017	-33.2043	-27.4207	-22.2509	-18.5236	-14.4257	-12.581	-8.81677
	-0.39	-145.796	-139.716	-131.648	-121.722	-113.789	-104.482	-95.8245	-83.1984	-75.8657	-68.3398	-59.228	-53.4039	-44.2246	-38.8959	-32.7727	-27.068	-21.9676	-18.2873	-14.2418	-12.4196	-8.70602
	-0.385	-143.884	-137.91	-129.968	-120.144	-112.33	-103.14	-94.5976	-82.1377	-74.8985	-67.4675	-58.4707	-52.7276	-43.6568	-38.4005	-32.3552	-26.7164	-21.6864	-18.0514	-14.06	-12.2608	-8.59435
	-0.38	-142.007	-136.098	-128.238	-118.592	-110.836	-101.777	-93.3663	-81.0293	-73.9225	-66.5744	-57.7058	-52.0373	-43.0895	-37.9027	-31.9372	-26.3655	-21.4004	-17.8138	-13.8778	-12.1009	-8.48275
	-0.375	-140.132	-134.288	-126.555	-117.028	-109.386	-100.471	-92.1665	-79.9652	-72.9397	-65.7074	-56.9512	-51.358	-42.5255	-37.3991	-31.5087	-26.0214	-21.1158	-17.5818	-13.6956	-11.9423	-8.37176
	-0.37	-138.246	-132.522	-124.872	-115.468	-107.924	-99.1294	-90.9092	-78.894	-71.968	-64.8227	-56.1759	-50.6683	-41.9553	-36.8972	-31.0859	-25.6662	-20.8312	-17.3435	-13.5124	-11.7809	-8.26006
	-0.365	-136.37	-130.719	-123.178	-113.898	-106.473	-97.7797	-89.6633	-77.8351	-70.9871	-63.9341	-55.4145	-49.9813	-41.3855	-36.391	-30.6636	-25.3056	-20.5489	-17.1046	-13.3284	-11.6221	-8.14901
	-0.36	-134.524	-128.916	-121.498	-112.328	-105.018	-96.4504	-88.4493	-76.7669	-70.0116	-63.0577	-54.6592	-49.2993	-40.8135	-35.8976	-30.2382	-24.9563	-20.2703	-16.8722	-13.1446	-11.4622	-8.03646
	-0.355	-132.615	-127.109	-119.802	-110.753	-103.528	-95.0918	-87.214	-75.6796	-69.0294	-62.178	-53.8912	-48.6106	-40.2452	-35.3918	-29.8129	-24.6034	-19.9815	-16.6337	-12.9622	-11.3041	-7.92444
	-0.35	-130.761	-125.318	-118.106	-109.198	-102.068	-93.7398	-85.982	-74.6276	-68.0404	-61.3006	-53.1389	-47.9276	-39.5637	-34.8914	-29.393	-24.2594	-19.702	-16.3996	-12.7816	-11.1461	-7.81405
	-0.345	-128.89	-123.515	-116.401	-107.65	-100.589	-92.39	-84.7464	-73.5517	-67.0691	-60.4194	-52.3742	-47.2339	-39.0118	-34.3898	-28.9728	-23.9054	-19.4181	-16.164	-12.5974	-10.985	-7.70164
	-0.34	-127.043	-121.736	-114.708	-106.098	-99.1205	-91.0612	-83.5138	-72.5053	-66.0971	-59.5407	-51.6181	-46.5486	-38.4475	-33.8833	-28.5536	-23.5605	-19.1333	-15.929	-12.4138	-10.8263	-7.59043
	-0.335	-125.162	-119.953	-113.013	-104.51	-97.6538	-89.7336	-82.2717	-71.4204	-65.1212	-58.6578	-50.8565	-45.8563	-37.8734	-33.3841	-28.1287	-23.2121	-18.8517	-15.6933	-12.2313	-10.6651	-7.47682
	-0.33	-123.3	-118.169	-111.344	-102.954	-96.1937	-88.4059	-81.0688	-70.3542	-64.1312	-57.7919	-50.1004	-45.187	-37.3046	-32.8833	-27.694	-22.8632	-18.5675	-15.4568	-12.0515	-10.5072	-7.36656
	-0.325	-121.41	-116.37	-109.646	-101.374	-94.7399	-87.0526	-79.8411	-69.2921	-63.1707	-56.8966	-49.3475	-44.4945	-36.7337	-32.3776	-27.274	-22.5171	-18.286	-15.2206	-11.8662	-10.3494	-7.25359
	-0.32	-119.563	-114.596	-107.966	-99.7855	-93.29	-85.7227	-78.6023	-68.2196	-62.1944	-56.02	-48.5875	-43.8038	-36.1685	-31.8746	-26.8508	-22.1565	-18.0053	-14.985	-11.6849	-10.1898	-7.1435
	-0.315	-117.711	-112.775	-106.289	-98.2337	-91.8149	-84.3758	-77.3668	-67.1442	-61.2159	-55.1446	-47.8214	-43.1237	-35.6042	-31.3782	-26.426	-21.803	-17.7205	-14.7458	-11.501	-10.0292	-7.03136
	-0.31	-115.815	-111.004	-104.606	-96.6663	-90.364	-83.0379	-76.1448	-66.0905	-60.2351	-54.2694	-47.062	-42.4418	-35.045	-30.8836	-26.0063	-21.4548	-17.4359	-14.5122	-11.3183	-9.87164	-6.9197
	-0.305	-113.939	-109.195	-102.907	-95.1115	-88.8988	-81.6902	-74.9235	-65.0091	-59.2434	-53.3963	-46.2998	-41.7573	-34.4675	-30.3734	-25.5805	-21.1096	-17.1517	-14.2782	-11.1319	-9.7111	-6.80472
	-0.3	-112.096	-107.4	-101.225	-93.5675	-87.4342	-80.3582	-73.6953	-63.9295	-58.2737	-52.5302	-45.532	-41.0689	-33.903	-29.8772	-25.1657	-20.7577	-16.871	-14.0415	-10.9475	-9.55108	-6.69476
	-0.295	-110.218	-105.633	-99.5348	-92.0054	-85.9709	-79.0059	-72.4468	-62.8609	-57.303	-51.6375	-44.7658	-40.3804	-33.3355	-29.3808	-24.7472	-20.4066	-16.5871	-13.8051	-10.7664	-9.39187	-6.58591
	-0.29	-108.343	-103.806	-97.85	-90.4501	-84.5209	-77.6636	-71.2231	-61.8152	-56.3388	-50.7589	-44.0115	-39.5855	-32.7684	-28.8833	-24.3291	-20.0577	-16.3057	-13.5728	-10.5838	-9.23188	-6.47549
	-0.285	-106.47	-101.997	-96.1579	-88.9036	-83.0349	-76.3192	-69.986	-60.7525	-55.3579	-49.878	-43.2565	-38.9257	-32.2026	-28.3822	-23.909	-19.7101	-16.0231	-13.3394	-10.4009	-9.07398	-6.36248
	-0.28	-104.593	-100.233	-94.4719	-87.3242	-81.581	-74.9786	-68.7428	-59.6867	-54.3889	-49.0076	-42.4908	-38.2459	-31.6392	-27.8815	-23.4889	-19.3622	-15.7422	-13.1028	-10.2192	-8.91528	-6.25179
	-0.275	-102.739	-98.425	-92.7816	-85.7583	-80.1171	-73.6411	-67.5168	-58.6006	-53.4056	-48.1285	-41.7265	-37.5525	-31.0589	-27.3889	-23.0666	-19.0129	-15.4586	-12.8658	-10.0336	-8.75661	-6.1404
	-0.27	-100.859	-96.6237	-91.0684	-84.1868	-78.6647	-72.2891	-66.2736	-57.5316	-52.4294	-47.2495	-40.9691	-36.8715	-30.5055	-26.8819	-22.6407	-18.6647	-15.1753	-12.6298	-9.8492	-8.59716	-6.02852
	-0.265	-98.9822	-94.8428	-89.3897	-82.6355	-77.2117	-70.9464	-65.0552	-56.4718	-51.4659	-46.3754	-40.2112	-36.1914	-29.9417	-26.3787	-22.2167	-18.3193	-14.8921	-12.3962	-9.66881	-8.43806	-5.91656
	-0.26	-97.0975	-93.0544	-87.6988	-81.0757	-75.7532	-69.5969	-63.8162	-55.4057	-50.495	-45.4943	-39.3293	-35.5003	-29.3738	-25.8785	-21.7992	-17.9727	-14.6091	-12.1634	-9.48237	-8.27853	-5.80553
	-0.255	-95.2238	-91.2518	-86.0148	-79.5211	-74.3073	-68.2801	-62.6012	-54.3492	-49.5327	-44.6222	-38.6042	-34.8195	-28.8055	-25.3856	-21.3812	-17.6262	-14.33	-11.9289	-9.30044	-8.11997	-5.69474
	-0.25	-93.3415	-89.4557	-84.3282	-77.961	-72.8456	-66.9295	-61.3576	-53.2792	-48.5491	-43.7352	-37.8431	-34.1295	-28.2345	-24.8832	-20.9596	-17.2784	-14.0488	-11.6952	-9.11609	-7.96125	-5.58199
	-0.245	-91.5001	-87.6707	-82.6335	-76.3905	-71.4149	-65.6036	-60.1369	-52.2184	-47.5748	-42.8689	-37.0915	-33.4424	-27.6645	-24.3872	-20.5369	-16.9329	-13.7661	-11.4607	-8.93735	-7.80201	-5.47144
	-0.24	-89.623	-85.9022	-80.934	-74.8182	-69.9549	-64.2595	-58.8954	-51.1363	-46.6014	-41.9933	-36.3277	-32.7548	-27.0883	-23.8847	-20.106	-16.5855	-13.4843	-11.225	-8.75387	-7.64158	-5.35947
	-0.235	-87.7734	-84.0953	-79.2647	-73.2656	-68.4963	-62.9298	-57.671	-50.0739	-45.6285	-41.1155	-35.5759	-32.0756	-26.5278	-23.3895	-19.6857	-16.242	-13.201	-10.9918	-8.57337	-7.48223	-5.24801
	-0.23	-85.8934	-82.2916	-77.5836	-71.7013	-67.043	-61.585	-56.4467	-48.9972	-44.6694	-40.2308	-34.8114	-31.3914	-25.9554	-22.8871	-19.2655	-15.895	-12.9199	-10.7551	-8.39116	-7.32432	-5.13544
	-0.225	-84.0261	-80.5066	-75.9058	-70.1507	-65.5605	-60.2592	-55.2275	-47.9388	-43.6969	-39.264	-34.0619	-30.7026	-25.3924	-22.3889	-18.85	-15.5541	-12.6413	-10.5229	-8.21081	-7.16519	-5.02507
	-0.22	-82.1431	-78.6939	-74.2212	-68.5758	-64.095	-58.9093	-54.0113	-46.8722	-42.7196	-38.4104	-33.2979	-30.0207	-24.8316	-21.8899	-18.4251	-15.2033	-12.3572	-10.2888	-8.02799	-7.00595	-4.91345
	-0.215	-80.2916	-76.9239	-72.5397	-67.0386	-62.6375	-57.5742	-52.7789	-45.8118	-41.7549	-37.5413	-32.5427	-29.3392	-24.266	-21.398	-18.0063	-14.8547	-12.0757	-10.0543	-7.84594	-6.84687	-4.80229
	-0.21	-78.4202	-75.1229	-70.8397	-65.4753	-61.1953	-56.2212	-51.5402	-44.7381	-40.7611	-36.6643	-31.7704	-28.6524	-23.7009	-20.8942	-17.5863	-14.5027	-11.7945	-9.81837	-7.66248	-6.68739	-4.69006
	-0.205	-76.5613	-73.3291	-69.1524	-63.935	-59.7311	-54.8934	-50.3173	-43.6751	-39.6835	-35.7954	-31.0246	-27.9643	-23.139	-20.4003	-17.1654	-14.1561	-11.5148	-9.58509	-7.47814	-6.5289	-4.57872
	-0.2	-74.6761	-71.53	-67.4666	-62.371	-58.272	-53.5577	-49.0891	-42.6097	-38.7382	-34.9152	-30.2646	-27.2801	-22.5685	-19.8995	-16.7434	-13.8109	-11.232	-9.35013	-7.2957	-6.36977	-4.46607
	-0.195	-72.8185	-69.7446	-65.7757	-60.8182	-56.8124	-52.2176	-47.8656	-41.5558	-37.7668	-34.0448	-29.502	-26.5982	-22.0085	-19.4006	-16.3282	-13.4647	-10.9505	-9.1161	-7.11555	-6.21233	-4.35523
	-0.19	-70.9579	-67.9675	-64.0878	-59.2409	-55.3627	-50.874	-46.6267	-40.4837	-36.7976	-33.1674	-28.7417	-25.9157	-21.4434	-18.8975	-15.9106	-13.1207	-10.6687	-8.87878	-6.93278	-6.05266	-4.24452
	-0.185	-69.0908	-66.1848	-62.4082	-57.6859	-53.9124	-49.5322	-45.4043	-39.311	-35.8276	-32.2983	-27.9876	-25.248	-20.8789	-18.3973	-15.4947	-12.7764	-10.3891	-8.6486	-6.75191	-5.89342	-4.13296
	-0.18	-67.2256	-64.3866	-60.7073	-56.1128	-52.4461	-48.1761	-44.1779	-38.2683	-34.845	-31.4206	-27.2235	-24.56	-20.3154	-17.8999	-15.076	-12.4321	-10.1059	-8.41315	-6.56929	-5.73518	-4.02105
	-0.175	-65.3691	-62.6079	-59.0278	-54.566	-50.9891	-46.8423	-42.9663	-37.2118	-33.8755	-30.5489	-26.4714	-23.8787	-19.7488	-17.4051	-14.6564	-12.0869	-9.82467	-8.1813	-6.38735	-5.57635	-3.88467
	-0.17	-63.4906	-60.8074	-57.3406	-52.9911	-49.5233	-45.5024	-41.7316	-36.1491	-32.9067	-29.6657	-25.7111	-23.1927	-19.1842	-16.9012	-14.2361	-11.7427	-9.54272	-7.94594	-6.20444	-5.41644	-3.78797
	-0.165	-61.6327	-59.0125	-55.6487	-51.4285	-48.0603	-44.1653	-40.5	-35.0804	-31.9332	-28.7904	-24.9501	-22.5056	-18.6109	-16.4056	-13.813	-11.4001	-9.26262	-7.71307	-6.02168	-5.25523	-3.67578
	-0.16	-59.7694	-57.2376	-53.9777	-49.8847	-46.6198	-42.8319	-39.166	-34.0168	-30.9628	-27.9203	-24.1909	-21.831	-18.0523	-15.9063	-13.3948	-11.0557	-8.98232	-7.47804	-5.83981	-5.09672	-3.56503
	-0.155	-57.8863	-55.4435	-52.2786	-48.3163	-45.1461	-41.4932	-37.9616	-32.9576	-29.991	-27.049	-23.4324	-21.1425	-17.4874	-15.4089	-12.9765	-10.7082	-8.69952	-7.24428	-5.65658	-4.93889	-3.45308
	-0.15	-56.0469	-53.6548	-50.6062	-46.7655	-43.704	-40.1612	-36.7392	-31.8995	-29.0316	-26.1741	-22.6801	-20.4619	-16.9212	-14.9129	-12.5593	-10.3631	-8.4214	-7.011	-5.47555	-4.78063	-3.3424
	-0.145	-54.1583	-51.86	-48.9158	-45.1996	-42.2429	-38.713	-35.5032	-30.8253	-28.0593	-25.2939	-21.9233	-19.7734	-16.3593	-14.4125	-12.1361	-10.0184	-8.13872	-6.77723	-5.29273	-4.62144	-3.23118
	-0.14	-52.2904	-50.0769	-47.2368	-43.6529	-40.7891	-37.4035	-34.2822	-29.7628	-27.0981	-24.4212	-21.1741	-19.0915	-15.7934	-13.9191	-11.7148	-9.67279	-7.85829	-6.54614	-5.11192	-4.46405	-3.11971
	-0.135	-50.4292	-48.2867	-45.5392	-42.0981	-39.2214	-36.0715	-33.0572	-28.6994	-26.1259	-23.5488	-20.414	-18.402	-15.2292	-13.4189	-11.2957	-9.32566	-7.57702	-6.31075	-4.92889	-4.30454	-3.00868
	-0.13	-48.5631	-46.4979	-43.8642	-40.5374	-37.7965	-34.736	-31.8306	-27.6334	-25.1628	-22.6764	-19.6606	-17.7247	-14.6695	-12.9224	-10.8766	-8.98154	-7.29632	-6.07679	-4.74639	-4.14628	-2.89777
	-0.125	-46.6776	-44.709	-42.1755	-38.8713	-36.3348	-33.3938	-30.6019	-26.5715	-24.1843	-21.7988	-18.9019	-17.0429	-14.0997	-12.4225	-10.4586	-8.63731	-7.01491	-5.84343	-4.5627	-3.96078	-2.78631
	-0.12	-44.8297	-42.9305	-40.4941	-37.3351	-34.8814	-32.0636	-29.384	-25.5196	-23.2163	-20.9302	-18.1479	-16.3619	-13.5351	-11.9253	-10.0421	-8.29193	-6.73571	-5.61156	-4.38263	-3.81771	-2.67528
	-0.115	-42.9693	-41.1478	-38.6966	-35.7724	-33.4206	-30.7218	-28.1522	-24.446	-22.2446	-20.051	-17.39	-15.6773	-12.9687	-11.4263	-9.62056	-7.9458	-6.4539	-5.37731	-4.19864	-3.65847	-2.56308
	-0.11	-41.1029	-39.263	-37.043	-34.2246	-31.9668	-29.3859	-26.9332	-23.3879	-21.2822	-19.1868	-16.6364	-14.999	-12.4081	-10.9309	-9.20552	-7.60316	-6.17458	-5.14404	-4.01723	-3.49997	-2.45153
	-0.105	-39.1105	-37.499	-35.3536	-32.6663	-30.5056	-28.042	-25.7007	-22.3128	-20.316	-18.3147	-15.877	-14.3144	-11.8441	-10.4342	-8.78541	-7.2574	-5.894	-4.9096	-3.80943	-3.33986	-2.3398
	-0.1	-37.2726	-35.7144	-33.6748	-31.1128	-29.0658	-26.7087	-24.4784	-21.2533	-19.3479	-17.4458	-15.1242	-13.6365	-11.2816	-9.93903	-8.36828	-6.91309	-5.61537	-4.6773	-3.64155	-3.18235	-2.22903
	-0.095	-35.4124	-33.9186	-31.9786	-29.5537	-27.6005	-25.3701	-23.2473	-20.1942	-18.3733	-16.5662	-14.3653	-12.9537	-10.7154	-9.44125	-7.94906	-6.56583	-5.33322	-4.44276	-3.45903	-3.0243	-2.11747
	-0.09	-33.5462	-32.1461	-30.3032	-28.0018	-26.1504	-24.0397	-22.0319	-19.1345	-17.4151	-15.6943	-13.613	-12.2751	-10.1553	-8.94765	-7.53281	-6.22221	-5.05429	-4.2101	-3.27789	-2.86677	-2.00654
	-0.085	-31.6788	-30.3603	-28.6143	-26.4357	-24.699	-22.7004	-20.8047	-18.0687	-16.4409	-14.819	-12.8525	-11.5913	-9.58995	-8.45023	-7.11206	-5.87633	-4.77272	-3.9524	-3.09454	-2.70686	-1.89529
	-0.08	-29.8211	-28.5738	-26.9292	-24.8866	-23.2516	-21.3685	-19.5872	-17.0115	-15.4757	-13.9522	-12.1013	-10.9129	-9.0275	-7.95418	-6.69584	-5.53239	-4.49351	-3.73332	-2.91365	-2.5492	-1.78459
	-0.075	-27.9536	-26.7823	-25.2418	-23.3256	-21.7897	-20.0259	-18.3565	-15.9454	-14.5076	-13.0752	-11.3413	-10.2312	-8.46295	-7.45612	-6.27628	-5.18711	-4.21234	-3.49877	-2.7314	-2.39015	-1.67303
	-0.07	-26.0887	-24.9884	-23.555	-21.7677	-20.3347	-18.6829	-17.1271	-14.8819	-13.5375	-12.1995	-10.584	-9.54678	-7.89697	-6.95724	-5.85766	-4.84075	-3.90418	-3.26414	-2.54864	-2.2311	-1.561
	-0.065	-24.2391	-23.2154	-21.8771	-20.2163	-18.8965	-17.3555	-15.9071	-13.8256	-12.5718	-11.332	-9.8315	-8.86807	-7.33651	-6.46263	-5.43999	-4.49662	-3.63908	-3.03209	-2.36788	-2.07286	-1.44997
	-0.06	-22.3665	-21.4298	-20.1888	-18.6625	-17.4439	-16.0188	-14.6865	-12.7598	-11.6026	-10.4591	-9.07508	-8.18394	-6.76877	-5.96601	-5.02256	-4.15225	-3.35859	-2.79906	-2.18567	-1.91398	-1.33872
	-0.055	-20.5055	-19.6476	-18.5115	-17.1133	-15.9912	-14.6897	-13.4659	-11.7006	-10.6388	-9.59163	-8.32083	-7.5054	-6.20905	-5.47183	-4.60566	-3.78254	-3.07966	-2.56709	-2.00408	-1.756	-1.22781
	-0.05	-18.633	-17.8578	-16.8258	-15.5516	-14.5307	-13.3509	-12.2374	-10.635	-9.67083	-8.71584	-7.56538	-6.8214	-5.6447	-4.97318	-4.18603	-3.44885	-2.79875	-2.33369	-1.82166	-1.5969	-1.11622
	-0.045	-16.7747	-16.0793	-15.1499	-14.0035	-13.0821	-12.0203	-11.0188	-9.57585	-8.70564	-7.84802	-6.81335	-6.14131	-5.08127	-4.47726	-3.74405	-3.10545	-2.5193	-2.10181	-1.64055	-1.43898	-1.00518
	-0.04	-14.9097	-14.2875	-13.4606	-12.4472	-11.6233	-10.6822	-9.7905	-8.50982	-7.73538	-6.97375	-6.05488	-5.45827	-4.51612	-3.95463	-3.3354	-2.75939	-2.23873	-1.86788	-1.45821	-1.27983	-0.89362
	-0.035	-13.0524	-12.5055	-11.7872	-10.8944	-10.1753	-9.3497	-8.57259	-7.44928	-6.77147	-6.10679	-5.30384	-4.77991	-3.92793	-3.47017	-2.921	-2.41607	-1.95994	-1.63651	-1.27685	-1.12181	-0.78265
	-0.03	-11.1864	-10.7172	-10.0965	-9.33524	-8.71883	-8.01227	-7.34472	-6.3852	-5.80183	-5.23167	-4.54557	-4.09595	-3.37431	-2.9715	-2.50408	-2.07028	-1.67917	-1.40292	-1.09416	-0.96251	-0.67078
	-0.025	-9.32649	-8.93489	-8.41859	-7.78587	-7.27198	-6.68198	-6.12507	-5.32535	-4.83817	-4.36305	-3.76457	-3.39122	-2.81329	-2.47808	-2.08774	-1.72684	-1.40045	-1.1707	-0.91268	-0.8043	-0.55956
	-0.02	-7.45936	-7.1457	-6.73168	-6.22376	-5.8154	-5.34466	-4.89881	-4.26076	-3.84117	-3.46417	-3.0183	-2.71811	-2.24877	-1.98091	-1.6694	-1.38187	-1.12005	-0.93757	-0.73075	-0.64509	-0.44801
	-0.015	-5.60268	-5.36523	-5.05666	-4.67729	-4.36914	-4.01519	-3.65329	-3.17455	-2.88872	-2.60533	-2.26631	-2.03938	-1.68796	-1.48656	-1.25394	-1.0385	-0.84084	-0.70576	-0.54923	-0.48691	-0.33004
	-0.01	-3.70298	-3.54633	-3.33944	-3.08801	-2.88519	-2.65005	-2.43857	-2.1205	-1.92077	-1.73231	-1.50905	-1.35619	-1.12322	-0.98884	-0.83573	-0.6926	-0.56031	-0.47237	-0.36046	-0.32104	-0.21921
	-0.005	-1.86727	-1.78931	-1.68287	-1.55674	-1.45483	-1.33414	-1.22099	-1.06296	-0.95891	-0.86477	-0.75684	-0.67788	-0.56275	-0.495	-0.42024	-0.3435	-0.27577	-0.23419	-0.18064	-0.16401	-0.10842
	0	0.01187	0.01061	0.01169	0.00905	0.00838	0.00955	0.01002	0.0064	0.0127	0.01101	0.00371	0.00844	0.005	0.0063	0.00249	0.0019	0.00369	-0.00032482	0.00283	-0.00287	0.00385
	0.005	1.85868	1.78021	1.67923	1.54937	1.44669	1.33195	1.22146	1.05518	0.966	0.86958	0.74971	0.68222	0.56118	0.49748	0.41552	0.34311	0.28214	0.23375	0.18818	0.1585	0.11998
	0.01	3.71364	3.55823	3.35535	3.10048	2.89527	2.6639	2.4437	2.12394	1.93549	1.74333	1.50384	1.36242	1.12156	0.98946	0.82644	0.68266	0.55573	0.46348	0.36711	0.31423	0.22853
	0.015	5.56115	5.32647	5.01778	4.65021	4.34092	3.99277	3.66064	3.18354	2.8979	2.61021	2.2577	2.043	1.68311	1.4863	1.24463	1.02684	0.83566	0.68576	0.53683	0.47134	0.33828
	0.02	7.44023	7.12362	6.71218	6.18914	5.77287	5.30646	4.88736	4.24966	3.86581	3.48405	3.01455	2.72584	2.24655	1.98356	1.66203	1.37189	1.11576	0.92286	0.72501	0.61838	0.44936
	0.025	9.29527	8.90149	8.38819	7.75125	7.2324	6.65009	6.0743	5.27707	4.82856	4.34985	3.76614	3.4035	2.80536	2.47742	2.07584	1.71486	1.39464	1.15427	0.9061	0.78308	0.54216
	0.03	11.1628	10.6901	10.0748	9.3117	8.68879	7.98663	7.31967	6.3663	5.75604	5.18097	4.52304	4.08581	3.36914	2.9743	2.49244	2.06016	1.67476	1.38738	1.08863	0.94203	0.66649
	0.035	13.0329	12.4808	11.7631	10.8698	10.1427	9.32322	8.54794	7.43269	6.75063	6.08464	5.23236	4.76758	3.93279	3.47107	2.91004	2.40548	1.95526	1.62032	1.27077	1.10108	0.77819
	0.04	14.8917	14.2587	13.4383	12.4197	11.5877	10.6521	9.76467	8.49115	7.71344	6.95186	6.0159	5.39139	4.49316	3.96377	3.3238	2.74836	2.23343	1.85163	1.45279	1.2595	0.88942
	0.045	16.7567	16.0475	15.1238	13.9793	13.0432	11.9917	10.9905	9.55446	8.68282	7.82639	6.77535	6.11414	4.99687	4.46032	3.74067	3.09326	2.51324	2.08444	1.63568	1.41876	1.0014
	0.05	18.6102	17.825	16.8008	15.53	14.489	13.3197	12.2088	10.6132	9.6464	8.69322	7.52809	6.79382	5.60182	4.95328	4.15592	3.43709	2.79133	2.31582	1.81737	1.57699	1.11261
	0.055	20.4764	19.6117	18.485	17.0909	15.9439	14.6557	13.4327	11.6809	10.6144	9.56636	8.28532	7.47842	6.16867	5.38938	4.57287	3.78223	3.07105	2.54885	2.00024	1.73611	1.22472
	0.06	22.3364	21.391	20.1576	18.6417	17.388	15.9799	14.6505	12.7411	11.5745	10.4328	9.03637	8.15698	6.72961	5.93379	4.98614	4.12531	3.34926	2.78029	2.18173	1.89391	1.33591
	0.065	24.2019	23.176	21.8463	20.1975	18.8398	17.3188	15.8762	13.806	12.5394	11.3019	9.79213	8.83865	7.2923	6.43184	5.33892	4.46957	3.62841	3.01303	2.36373	2.05274	1.44782
	0.07	26.051	24.9557	23.5135	21.7476	20.2838	18.6456	17.0899	14.8644	13.5029	12.1672	10.5429	9.5157	7.85102	6.92604	5.80582	4.81216	3.90699	3.24427	2.54581	2.21146	1.5596
	0.075	27.9189	26.7482	25.1966	23.3043	21.7395	19.98	18.3167	15.9322	14.4702	13.0419	11.3005	10.1994	8.41469	7.42326	6.22607	5.09275	4.18678	3.47764	2.72856	2.37047	1.6714
	0.08	29.7741	28.5253	26.8727	24.8482	23.189	21.3134	19.5361	16.9927	15.4324	13.9044	12.0498	10.8763	8.97606	7.91729	6.64013	5.48731	4.46435	3.70869	2.91036	2.52871	1.78259
	0.085	31.6538	30.3149	28.5596	26.4091	24.6372	22.6509	20.7557	18.0601	16.3973	14.7731	12.8076	11.5599	9.54063	8.41609	7.05767	5.83547	4.74349	3.94195	3.09357	2.68764	1.89444
	0.09	33.505	32.09	30.238	27.9559	26.084	23.9798	21.9756	19.1174	17.3605	15.6403	13.5573	12.2417	10.0978	8.90988	7.47215	6.17734	4.95749	4.17342	3.27461	2.84602	2.00574
	0.095	35.3666	33.8776	31.9223	29.5159	27.5375	25.3158	23.2015	20.1828	18.3294	16.5183	14.3126	12.9231	10.6578	9.40525	7.88828	6.52293	5.28949	4.4062	3.45775	3.00542	2.11773
	0.1	37.2246	35.6587	33.5993	31.0638	28.9804	26.6384	24.4186	21.2502	19.2905	17.386	15.064	13.6017	11.218	9.89877	8.3033	6.86806	5.57004	4.63741	3.64015	3.16391	2.22785
	0.105	39.0934	37.4544	35.2792	32.6277	30.4396	27.9749	25.6363	22.3144	20.259	18.2601	15.8198	14.281	11.782	10.3951	8.72313	7.21242	5.8502	4.87024	3.82293	3.32345	2.33962
	0.11	40.9623	39.2446	36.9668	34.1848	31.8955	29.3152	26.8626	23.3828	21.2241	19.1321	16.5832	14.968	12.3451	10.8919	9.13946	7.55721	6.13003	5.03946	4.00506	3.4819	2.45161
	0.115	42.8214	41.0175	38.6444	35.739	33.3368	30.6393	28.0792	24.4426	22.1864	19.9974	17.3329	15.6467	12.9064	11.3873	9.55337	7.89842	6.40814	5.32252	4.18757	3.63982	2.56303
	0.12	44.6898	42.8111	40.3349	37.2963	34.7879	31.9802	29.3011	25.5016	23.1556	20.8735	18.0889	16.3264	13.4715	11.8872	9.97124	8.24362	6.68918	5.55769	4.37023	3.79991	2.67548
	0.125	46.5497	44.5911	42.0023	38.8455	36.2432	33.3154	30.5216	26.5625	24.1224	21.7402	18.8439	17.006	14.0314	12.3806	10.3845	8.58566	6.96674	5.79027	4.5525	3.9572	2.78688
	0.13	48.42	46.3719	43.6985	40.3998	37.6947	34.6531	31.7523	27.6314	25.0893	22.6035	19.5962	17.6881	14.5961	12.8757	10.7975	8.92925	7.24695	6.02182	4.73522	4.11635	2.89857
	0.135	50.1019	48.1459	45.3791	41.9516	39.1388	35.9835	32.9758	28.6923	26.0498	23.4726	20.351	18.3642	15.158	13.3712	11.2111	9.27161	7.52501	6.25301	4.91681	4.2747	3.01049
	0.14	52.0561	49.928	47.071	43.5119	40.5936	37.3183	34.1999	29.7586	27.0162	24.3542	21.1087	19.0475	15.7176	13.8684	11.6277	9.61735	7.80391	6.485	5.03548	4.43445	3.12201
	0.145	53.9156	51.5352	48.7524	45.0668	42.0316	38.6423	35.4066	30.8203	27.9782	25.2203	21.8615	19.73	16.2761	14.3618	12.0421	9.95933	8.08344	6.71769	5.27145	4.59328	3.23373
	0.15	55.7901	53.4047	50.2477	46.6185	43.4919	39.9805	36.6279	31.8935	28.9497	26.0897	22.6172	20.4139	16.8369	14.86	12.4551	10.3044	8.36344	6.95195	5.45767	4.75212	3.34598
	0.155	57.6718	55.2008	52.0106	48.1718	44.9324	41.3129	37.8468	32.9498	29.9148	26.9672	23.3752	21.0918	17.3988	15.3527	12.8715	10.6474	8.64048	7.18258	5.63795	4.91066	3.45776
	0.16	59.5388	56.9967	53.7111	49.7261	46.3902	42.6549	39.0785	34.0116	30.8837	27.8357	24.1253	21.7748	17.965	15.8491	13.2895	10.9944	8.92039	7.41619	5.82214	5.00407	3.57038
	0.165	61.3993	58.7608	55.3804	51.0924	47.8407	43.9838	40.2936	35.0798	31.8486	28.7036	24.8752	22.455	18.5295	16.3448	13.7011	11.3362	9.1996	7.64572	6.00411	5.21549	3.68187
	0.17	63.2849	60.5561	57.0767	52.7398	49.2867	45.3263	41.5225	36.1504	32.8067	29.5772	25.6281	23.1281	19.0925	16.8418	14.1153	11.6819	9.47997	7.88273	6.18782	5.37751	3.79377
	0.175	65.1312	62.3385	58.756	54.3005	50.5805	46.6475	42.7402	37.2053	33.7662	30.4438	26.3882	23.8104	19.6531	17.3339	14.5285	12.0262	9.75839	8.1128	6.36912	5.5349	3.90541
	0.18	66.9801	64.1388	60.4446	55.8679	52.1193	47.98	43.9696	38.2722	34.7377	31.3131	27.1404	24.4932	20.2186	17.8342	14.9438	12.3709	10.0412	8.34558	6.55143	5.69371	4.01864
	0.185	68.8682	65.9072	62.1063	57.4109	53.5823	49.3122	45.1912	39.3304	35.7049	32.1782	27.8926	25.1724	20.7754	18.3273	15.3589	12.7144	10.3187	8.57709	6.73394	5.85371	4.13046
	0.19	70.722	67.6961	63.7989	58.9732	55.0279	50.463	46.4185	40.4024	36.6699	33.0555	28.642	25.8568	21.3379	18.8275	15.7733	13.0573	10.5983	8.80997	6.91845	6.01335	4.24302
	0.195	72.5961	69.4977	65.4917	60.5373	56.4924	51.892	47.6572	41.4798	37.6394	33.9311	29.4189	26.5402	21.9062	19.3251	16.1888	13.4036	10.8778	9.04361	7.10069	6.17276	4.35575
	0.2	74.4484	71.273	67.1591	62.0866	57.9251	53.2298	48.8652	42.5418	38.6034	34.7998	30.1594	27.2123	22.4608	19.8179	16.6028	13.7458	11.1536	9.27491	7.28196	6.33178	4.46501
	0.205	76.3379	73.0517	68.8389	63.6505	59.3836	54.583	49.9102	43.596	39.572	35.6627	30.9205	27.895	23.0218	20.3152	17.0255	14.0881	11.4338	9.50782	7.46568	6.49113	4.57776
	0.21	78.1767	74.8163	70.5353	65.2185	60.8274	55.9202	51.2166	44.6556	40.5386	36.5395	31.6722	28.5726	23.5851	20.8041	17.4381	14.4347	11.7109	9.73949	7.64718	6.64934	4.68893
	0.215	80.0366	76.6167	72.2097	66.7597	62.2994	57.2682	52.4581	45.7229	41.4969	37.4095	32.4419	29.2632	24.1525	21.3047	17.8544	14.7795	11.9918	9.97124	7.83113	6.8082	4.80191
	0.22	81.9013	78.4044	73.8855	68.3095	63.7353	58.5928	53.6696	46.7875	42.4564	38.2739	33.1912	29.9386	24.7095	21.7992	18.2739	15.124	12.2691	10.204	8.01151	6.9664	4.91363
	0.225	83.759	80.1926	75.5835	69.8613	65.1939	59.9229	54.8924	47.8581	43.4259	39.146	33.9527	30.622	25.2671	22.3003	18.6911	15.4704	12.5495	10.44	8.19525	7.12361	4.96066
	0.23	85.6103	81.9679	77.2568	71.3984	66.6486	61.2606	56.1128	48.9151	44.3896	40.011	34.6959	31.3071	25.8325	22.7891	19.1029	15.814	12.8326	10.6679	8.37819	7.28181	5.12382
	0.235	87.4973	83.7394	78.9604	72.9759	68.0834	62.5865	57.3386	49.9817	45.3535	40.8819	35.4545	31.9919	26.3915	23.2845	19.5189	16.1596	13.114	10.8991	8.56103	7.44266	5.23848
	0.24	89.3382	85.5111	80.636	74.5245	69.5414	63.9189	58.5621	50.8642	46.3093	41.745	36.2028	32.6718	26.9508	23.7859	19.9342	16.5005	13.39	11.131	8.74295	7.60068	5.35018
	0.245	91.2069	87.2994	82.3135	76.0842	70.9877	65.2535	59.7855	52.0189	47.2737	42.6152	36.9613	33.3403	27.514	24.2767	20.355	16.8476	13.6682	11.3651	8.92657	7.76099	5.46219
	0.25	93.0841	89.1026	83.9813	77.672	72.4353	66.5717	61.0133	53.0949	48.228	43.4862	37.7164	34.021	28.0837	24.7736	20.766	17.1917	13.9475	11.5959	9.10785	7.92085	5.57486
	0.255	94.9674	90.8961	85.6651	79.2202	73.9033	67.9097	62.2415	54.1771	49.2101	44.3607	38.4771	34.7116	28.6418	25.2734	21.1848	17.5358	14.2303	11.8321	9.29359	8.07874	5.6879
	0.26	96.8415	92.686	87.3555	80.7806	75.3742	69.2493	63.4486	55.2419	49.9894	45.2285	39.2302	35.3832	29.2064	25.7639	21.598	17.8802	14.5078	12.0647	9.47627	8.23936	5.79867
	0.265	98.7165	94.4874	89.0305	82.3423	76.8239	70.5988	64.6653	56.3039	51.0437	46.0984	39.9849	36.0668	29.7717	26.262	22.0155	18.2217	14.7901	12.2981	9.66037	8.39919	5.91087
	0.27	100.603	96.2679	90.7223	83.9099	78.2753	71.9313	65.8906	57.3702	52.0441	46.9763	40.74	36.7643	30.335	26.7624	22.4275	18.5684	15.0675	12.5297	9.84217	8.55877	6.02399
	0.275	102.427	98.0586	92.391	85.4619	79.7275	73.2586	67.1414	58.4409	53.0139	47.8454	41.4941	37.4447	30.8914	27.2567	22.8492	18.9161	15.347	12.7612	10.0236	8.71713	6.13645
	0.28	104.3	99.8328	94.0821	87.023	81.1822	74.5954	68.3662	59.4984	53.9766	48.7228	42.2477	38.1251	31.4603	27.7584	23.2611	19.2636	15.6247	12.9958	10.2084	8.87617	6.24944
	0.285	106.158	101.62	95.7614	88.5785	82.6251	75.9274	69.5573	60.5729	54.9392	49.5908	43.0069	38.8105	32.0217	28.2439	23.6749	19.6096	15.9054	13.225	10.3908	9.03532	6.36083
	0.29	108.026	103.357	97.4434	90.1365	84.0622	77.2669	70.7918	61.6454	55.9035	50.2856	43.7644	39.4881	32.5788	28.7433	24.089	19.9482	16.1836	13.4592	10.5706	9.19592	6.473
	0.295	109.875	105.142	99.13	91.7071	85.5084	78.6029	71.9913	62.7118	56.8704	51.2473	44.512	40.1665	33.1446	29.2445	24.5034	20.2974	16.4625	13.6902	10.7518	9.3543	6.5842
	0.3	111.76	106.953	100.829	93.302	86.9666	79.9356	73.2342	63.7914	57.8444	52.1388	45.2708	40.849	33.7112	29.7383	24.9225	20.64	16.744	13.9254	10.9343	9.51394	6.69795
	0.305	113.61	108.739	102.519	94.8217	88.4286	81.2747	74.4515	64.8506	58.8238	52.9918	46.0187	41.527	34.2675	30.2246	25.3392	20.9799	17.0217	14.1591	11.1179	9.67204	6.809
	0.31	115.495	110.543	104.202	96.4031	89.8905	82.6027	75.6852	65.9106	59.7803	53.8696	46.7649	42.2111	34.8251	30.7198	25.7567	21.3235	17.3025	14.3913	11.3028	9.83153	6.92116
	0.315	117.359	112.321	105.878	97.9523	91.3248	83.9386	76.9122	66.9884	60.7266	54.7425	47.5183	42.8972	35.3854	31.2164	26.1767	21.6671	17.583	14.6219	11.4862	9.99106	7.03318
	0.32	119.218	114.108	107.563	99.4973	92.7936	85.2702	78.1436	68.0445	61.6964	55.6141	48.2834	43.5779	35.9527	31.7166	26.5926	22.0169	17.8617	14.8558	11.6712	10.1516	7.14683
	0.325	121.058	115.915	109.221	101.041	94.2198	86.5829	79.365	69.1043	62.6626	56.4879	49.0305	44.2542	36.5241	32.2154	27.0082	22.3622	18.1408	15.0867	11.8532	10.3098	7.25724
	0.33	122.945	117.708	110.906	102.59	95.6887	87.9247	80.5894	70.1654	63.6369	57.3725	49.7894	44.9375	37.083	32.7152	27.4301	22.7038	18.4176	15.3177	12.0372	10.4685	7.36991
	0.335	124.8	119.47	112.599	104.128	97.1361	89.2789	81.8131	71.2298	64.6205	58.2345	50.3787	45.6152	37.6564	33.2098	27.8411	23.0453	18.6955	15.5531	12.2193	10.6275	7.48158
	0.34	126.673	121.268	114.286	105.704	98.5745	90.5998	83.0347	72.281	65.5744	59.1036	51.2193	46.3068	38.2193	33.7056	28.2566	23.3934	18.9767	15.7869	12.4035	10.7866	7.59453
	0.345	128.523	123.077	115.988	107.279	100.043	91.9282	84.2621	73.3466	66.5237	59.9757	51.9789	46.9838	38.7837	34.206	28.6681	23.7375	19.258	16.0182	12.5862	10.9455	7.70675
	0.35	130.393	124.88	117.675	108.839	101.482	93.2792	85.4768	74.4375	67.4975	60.8422	52.7445	47.6587	39.3474	34.713	29.0951	24.0839	19.5379	16.2552	12.7682	11.1056	7.82083
	0.355	132.278	126.636	119.369	110.394	102.941	94.6243	86.7127	75.5032	68.4904	61.7161	53.5087	48.3465	39.9063	35.2025	29.5159	24.4256	19.819	16.487	12.9522	11.2649	7.9336
	0.36	134.134	128.413	121.045	111.938	104.402	95.9623	87.9312	76.5649	69.4463	62.5912	54.2634	49.0243	40.4518	35.6951	29.926	24.7668	20.0986	16.7231	13.1311	11.4236	8.04664
	0.365	136.002	130.232	122.743	113.523	105.87	97.2967	89.1364	77.6338	70.4245	63.4862	55.0266	49.717	41.0153	36.1931	30.3309	25.116	20.3792	16.9545	13.3138	11.584	8.15941
	0.37	137.883	132.027	124.399	115.073	107.317	98.6279	90.3754	78.7146	71.3949	64.3377	55.7789	50.2226	41.5842	36.6842	30.7376	25.4578	20.6568	17.1895	13.4992	11.744	8.27183
	0.375	139.777	133.814	126.091	116.645	108.773	99.9748	91.6128	79.7761	72.3484	65.2206	56.5493	50.987	42.1514	37.1792	31.1594	25.8028	20.9386	17.4247	13.6866	11.9038	8.38362
	0.38	141.633	135.586	127.77	118.195	110.234	101.328	92.8034	80.8308	73.311	66.0887	57.3039	51.6843	42.728	37.6809	31.5702	26.145	21.219	17.655	13.8697	12.0603	8.4954
	0.385	143.478	137.385	129.47	119.742	111.697	102.676	94.0409	81.918	74.2646	66.9611	58.0597	52.3805	43.2853	38.1869	31.9671	26.4918	21.4988	17.8896	14.0544	12.2211	8.60787
	0.39	145.344	139.161	131.16	121.283	113.148	103.997	95.2669	82.9759	75.2299	67.8388	58.7958	53.0473	43.8447	38.6777	32.3762	26.838	21.7737	18.1214	14.2334	12.3824	8.71986
	0.395	147.231	140.964	132.883	122.857	114.617	105.339	96.4812	84.0449	76.2029	68.7286	59.5519	53.7328	44.405	39.1785	32.7931	27.1839	22.057	18.3561	14.4188	12.5407	8.83258
	0.4	149.106	142.754	134.565	124.433	116.036	106.659	97.7146	85.1027	77.1805	69.5799	60.3226	54.3907	44.9611	39.6603	33.2052	27.5251	22.3389	18.5801	14.6016	12.7009	8.94571
	0.405	150.982	144.557	136.229	126.002	117.489	107.98	98.9486	86.1662	78.1693	70.4522	61.0833	55.1057	45.5335	40.1668	33.6231	27.8692	22.6196	18.8129	14.785	12.8631	9.05873
	0.41	152.837	146.354	137.894	127.535	118.979	109.314	100.177	87.2324	79.1577	71.3245	61.8439	55.7795	46.1003	40.6613	34.0415	28.2134	22.8982	19.0425	14.9693	13.0222	9.17215
	0.415	154.741	148.184	139.565	129.1	120.412	110.685	101.417	88.3248	80.0993	72.21	62.5971	56.46	46.6631	41.1601	34.4587	28.5623	23.1795	19.2778	15.1528	13.1821	9.28187
	0.42	156.594	149.98	141.274	130.673	121.85	112.02	102.641	89.3941	81.0709	73.0703	63.3608	57.1349	47.2269	41.6536	34.874	28.9046	23.4608	19.513	15.3354	13.3417	9.39339
	0.425	158.486	151.743	142.968	132.246	123.322	113.362	103.849	90.4705	82.0356	73.9413	64.1146	57.8215	47.7853	42.1618	35.2933	29.2519	23.7469	19.7455	15.523	13.4988	9.50726
	0.43	160.381	153.515	144.62	133.804	124.789	114.671	105.073	91.5151	83.012	74.8066	64.8808	58.503	48.3515	42.6612	35.7096	29.5992	24.0268	19.9715	15.7071	13.6573	9.62199
	0.435	162.262	155.299	146.309	135.379	126.265	116.031	106.311	92.5901	83.9773	75.6906	65.6236	59.1926	48.9133	43.169	36.1334	29.952	24.3068	20.2064	15.8915	13.8191	9.73479
	0.44	164.127	157.109	148.017	136.942	127.701	117.361	107.528	93.6801	84.9616	76.5381	66.4049	59.8796	49.4729	43.6673	36.548	30.2981	24.5853	20.4439	16.0766	13.9792	9.84823
	0.445	166.029	158.904	149.723	138.482	129.141	118.706	108.745	94.7384	85.9284	77.4257	67.1543	60.5674	49.8576	44.1538	36.9597	30.6433	24.8667	20.6744	16.259	14.1428	9.96052
	0.45	167.896	160.705	151.42	140.056	130.599	120.025	109.96	95.83	86.8725	78.3036	67.9137	61.234	50.5046	44.6528	37.3816	30.991	25.1458	20.9082	16.4444	14.3035	10.0755
	0.455	169.734	162.468	153.088	141.627	132.063	121.362	111.206	96.8949	87.8398	79.1778	68.667	61.9401	51.0817	45.165	37.7945	31.3346	25.4254	21.1439	16.6265	14.4623	10.1871
	0.46	171.597	164.266	154.791	143.213	133.51	122.691	112.431	97.9415	88.8018	80.0501	69.4273	62.6299	51.6571	45.6502	38.2155	31.6777	25.707	21.3785	16.8062	14.6208	10.2995
	0.465	173.444	166.074	156.461	144.751	134.972	124.024	113.668	99.0129	89.7804	80.9037	70.1897	63.3077	52.224	46.141	38.6252	32.0239	25.9887	21.6122	16.9889	14.7799	10.412
	0.47	175.311	167.881	158.146	146.285	136.441	125.392	114.904	100.098	90.7494	81.797	70.96	64.0018	52.7871	46.6409	39.0409	32.3697	26.2693	21.8447	17.1725	14.9401	10.525
	0.475	177.18	169.677	159.824	147.841	137.9	126.716	116.115	101.158	91.7243	82.6643	71.6951	64.678	53.35	47.1401	39.4596	32.7171	26.5451	22.0814	17.3562	15.0995	10.6368
	0.48	179.03	171.501	161.504	149.418	139.381	128.055	117.366	102.244	92.6985	83.5426	72.4838	65.3573	53.9201	47.6441	39.8761	33.0624	26.8274	22.3182	17.5425	15.26	10.7504
	0.485	180.911	173.277	163.19	150.987	140.824	129.373	118.586	103.315	93.6808	84.4131	73.2292	66.037	54.476	48.1401	40.3046	33.4105	27.1084	22.5495	17.7272	15.418	10.8647
	0.49	182.788	175.054	164.87	152.555	142.279	130.729	119.81	104.394	94.6401	85.3012	73.9977	66.7221	55.0483	48.6379	40.7235	33.7578	27.3877	22.7834	17.9123	15.581	10.9799
	0.495	184.665	176.84	166.596	154.108	143.729	132.06	121.034	105.465	95.6065	86.167	74.7513	67.4057	55.6006	49.1397	41.1346	34.103	27.6746	23.0183	18.0941	15.7421	11.0913
	0.5	186.529	178.66	168.311	155.689	145.184	133.397	122.292	106.52	96.5976	87.0489	75.5224	68.0996	56.1772	49.6536	41.5556	34.45	27.9543	23.2525	18.2779	15.9028	11.2042
	0.505	188.442	180.426	169.992	157.222	146.656	134.742	123.514	107.607	97.5548	87.9398	76.2606	68.7778	56.7383	49.9537	41.9649	34.7938	28.2325	23.4852	18.4605	16.0645	11.317
	0.51	190.287	182.21	171.627	158.797	148.139	136.08	124.77	108.683	98.5226	88.8051	77.0397	69.4606	57.3056	50.5405	42.3934	35.1421	28.5141	23.722	18.6449	16.2198	11.4299
	0.515	192.116	184.047	173.376	160.367	149.6	137.442	125.988	109.732	99.508	89.6757	77.8041	70.1535	57.8754	51.0511	42.8127	35.4926	28.7986	23.9553	18.8308	16.3806	11.5425
	0.52	194.039	185.802	175.038	161.93	151.069	138.786	127.232	110.814	100.471	90.5767	78.5561	70.8571	58.4455	51.5508	43.2279	35.8373	29.078	24.1881	19.0148	16.54	11.6557
	0.525	195.92	187.639	176.768	163.473	152.526	140.127	128.455	111.914	101.437	91.4555	79.316	71.5605	59.0132	52.0594	43.6427	36.1803	29.3607	24.4223	19.201	16.6992	11.7671
	0.53	197.782	189.444	178.419	165.046	153.977	141.466	129.697	112.98	102.395	92.3038	80.0725	72.2216	59.5775	52.5615	44.063	36.5281	29.6395	24.6575	19.3888	16.8608	11.8799
	0.535	199.672	191.256	180.116	166.62	155.469	142.814	130.914	114.03	103.393	93.1941	80.8396	72.9136	60.1516	53.0613	44.4838	36.8758	29.9242	24.8878	19.5739	17.0228	11.994
	0.54	201.549	193.009	181.774	168.177	156.908	144.155	132.151	115.1	104.363	94.0529	81.6116	73.5845	60.7199	53.5517	44.899	37.2216	30.2063	25.1268	19.7542	17.1805	12.1078
	0.545	203.42	194.804	183.491	169.759	158.342	145.496	133.394	116.203	105.335	94.9317	82.3734	74.2822	61.2694	54.0355	45.3218	37.57	30.4861	25.3631	19.9412	17.3425	12.2212
	0.55	205.342	196.555	185.123	171.315	159.826	146.798	134.606	117.246	106.289	95.825	83.114	74.9619	61.8193	54.5533	45.7344	37.9178	30.7683	25.5967	20.1259	17.5018	12.3336
	0.555	207.226	198.398	186.853	172.892	161.267	148.136	135.834	118.359	107.273	96.7285	83.8713	75.6626	62.4132	55.0478	46.1506	38.2666	31.0503	25.8332	20.3102	17.6615	12.4459
	0.56	209.09	200.213	188.554	174.444	162.733	149.46	137.054	119.425	108.23	97.5909	84.6376	76.3254	62.9717	55.5501	46.5671	38.6121	31.3355	26.0661	20.4896	17.8212	12.5586
	0.565	210.914	202.03	190.243	176	164.203	150.843	138.294	120.49	109.216	98.462	85.418	77.0253	63.5396	56.0566	46.9854	38.9578	31.6197	26.3005	20.6738	17.9836	12.6723
	0.57	212.835	203.822	191.911	177.577	165.701	152.186	139.522	121.574	110.187	99.3217	86.1726	77.7169	64.1074	56.5575	47.4017	39.3068	31.8977	26.5323	20.8561	18.1472	12.7865
	0.575	214.731	205.628	193.599	179.15	167.156	153.536	140.756	122.647	111.162	100.201	86.9321	78.4171	64.6736	57.0693	47.828	39.6527	32.1798	26.761	21.046	18.3106	12.8993
	0.58	216.65	207.386	195.338	180.752	168.593	154.858	142.011	123.73	112.132	101.084	87.6944	79.0789	65.2494	57.5504	48.2586	39.9985	32.4579	26.9963	21.2326	18.4708	13.0125
	0.585	218.515	209.221	197.032	182.286	170.05	156.198	143.22	124.8	113.134	101.977	88.4663	79.7665	65.8126	58.0514	48.6724	40.3498	32.7397	27.2305	21.416	18.6306	13.1276
	0.59	220.409	210.946	198.706	183.847	171.5	157.555	144.443	125.893	114.095	102.847	89.2327	80.4442	66.3655	58.5591	49.0925	40.6979	33.0239	27.4668	21.5971	18.7905	13.2389
	0.595	222.309	212.761	200.393	185.426	172.961	158.919	145.659	126.931	115.063	103.722	89.9989	81.1422	66.9285	59.0534	49.5148	41.0456	33.31	27.7072	21.7832	18.9508	13.3556
	0.6	224.157	214.582	202.127	186.967	174.41	160.254	146.912	128.007	116.033	104.617	90.7641	81.8104	67.5018	59.5654	49.9323	41.3906	33.5875	27.9403	21.9675	19.108	13.4694
	0.605	226.03	216.439	203.822	188.532	175.876	161.601	148.153	129.093	117.015	105.485	91.506	82.5188	68.0734	60.0699	50.1553	41.7389	33.8719	28.1716	22.1524	19.2692	13.5817
	0.61	227.908	218.154	205.494	190.139	177.345	162.912	149.394	130.178	117.974	106.376	92.2582	83.2154	68.6368	60.5591	50.6582	42.0912	34.1534	28.4059	22.338	19.4296	13.6968
	0.615	229.818	219.954	207.222	191.724	178.761	164.239	150.618	131.236	118.96	107.249	93.0345	83.8944	69.2093	61.063	51.1036	42.432	34.4381	28.6446	22.52	19.5907	13.807
	0.62	231.678	221.747	208.918	193.325	180.242	165.58	151.875	132.307	119.925	108.117	93.7865	84.5982	69.7699	61.569	51.5348	42.7747	34.7206	28.8765	22.7002	19.7522	13.9216
	0.625	233.569	223.528	210.591	194.874	181.703	166.925	153.072	133.408	120.912	108.993	94.5495	85.2773	70.3331	62.0673	51.945	43.1217	35.0019	29.1156	22.8873	19.9152	14.0339
	0.63	235.435	225.298	212.289	196.437	183.177	168.292	154.287	134.485	121.888	109.869	95.3307	85.9796	70.8976	62.5781	52.3671	43.4717	35.2818	29.3527	23.0738	20.0772	14.1474
	0.635	237.347	227.132	213.966	198.011	184.639	169.643	155.494	135.562	122.865	110.77	96.0905	86.6287	71.4631	63.0791	52.7857	43.8135	35.5643	29.5843	23.261	20.2343	14.2599
	0.64	239.224	228.931	215.66	199.544	186.131	170.999	156.705	136.636	123.836	111.657	96.8485	87.3281	72.0576	63.5794	53.207	44.1609	35.8483	29.8248	23.4415	20.3987	14.3739
	0.645	241.127	230.756	217.348	201.098	187.589	172.315	157.946	137.71	124.818	112.526	97.6134	88.0294	72.6148	64.0884	53.6187	44.5066	36.1263	30.0545	23.6282	20.5596	14.4913
	0.65	243.006	232.584	219.063	202.654	189.116	173.665	159.209	138.804	125.794	113.406	98.3776	88.7152	73.1554	64.5883	54.0355	44.8554	36.4149	30.2889	23.8133	20.7182	14.6046
	0.655	244.886	234.358	220.742	204.23	190.51	175.031	160.428	139.85	126.755	114.252	99.1204	89.4118	73.7252	65.0874	54.4544	45.1992	36.693	30.5238	24.0007	20.8771	14.7201
	0.66	246.77	236.146	222.457	205.846	192.012	176.355	161.61	140.933	127.731	115.152	99.9037	90.1226	74.3025	65.5933	54.8681	45.5507	36.9802	30.7629	24.187	21.0382	14.8338
	0.665	248.614	237.946	224.11	207.436	193.47	177.696	162.872	142.053	128.715	116.022	100.666	90.7734	74.8638	66.0865	55.287	45.9025	37.254	30.9983	24.3685	21.2004	14.9454
	0.67	250.556	239.755	225.788	208.988	194.966	179.013	164.116	143.104	129.679	116.932	101.419	91.4618	75.4466	66.585	55.712	46.2498	37.5362	31.2342	24.5555	21.3598	15.0601
	0.675	252.457	241.521	227.5	210.522	196.46	180.385	165.355	144.212	130.641	117.845	102.197	92.1636	76.0071	67.0795	56.1403	46.5987	37.8182	31.4658	24.7464	21.523	15.1728
	0.68	254.34	243.34	229.239	212.094	197.876	181.724	166.602	145.274	131.646	118.705	102.967	92.8445	76.5892	67.5771	56.5584	46.9446	38.0982	31.6984	24.9311	21.6816	15.2854
	0.685	256.217	245.184	230.932	213.705	199.295	183.058	167.811	146.349	132.622	119.601	103.733	93.5518	77.1547	68.0909	56.9868	47.2989	38.3837	31.9353	25.1154	21.8438	15.4014
	0.69	258.123	246.947	232.622	215.285	200.79	184.42	169.03	147.426	133.593	120.449	104.509	94.2317	77.7189	68.5887	57.4111	47.6446	38.6669	32.169	25.3033	22.0054	15.5155
	0.695	259.966	248.761	234.319	216.866	202.196	185.805	170.289	148.492	134.593	121.323	105.278	94.9156	78.2902	69.0916	57.8231	47.9941	38.9506	32.4073	25.4837	22.1696	15.6302
	0.7	261.858	250.543	235.957	218.399	203.675	187.147	171.536	149.575	135.543	122.202	106.039	95.6217	78.8541	69.579	58.2393	48.3408	39.2303	32.6394	25.6679	22.3289	15.7463
	0.705	263.761	252.326	237.692	219.957	205.13	188.518	172.759	150.654	136.523	123.085	106.808	96.306	79.4263	70.0873	58.6709	48.6858	39.5189	32.8792	25.8516	22.4883	15.861
	0.71	265.666	254.157	239.402	221.527	206.595	189.855	173.98	151.741	137.48	123.953	107.568	96.9989	79.9787	70.5945	59.0884	49.0372	39.8021	33.1094	26.0357	22.6539	15.9735
	0.715	267.516	256.054	241.092	223.098	208.021	191.187	175.25	152.828	138.48	124.873	108.312	97.6835	80.5592	71.0878	59.5032	49.3859	40.0865	33.3467	26.2258	22.8144	16.0874
	0.72	269.36	257.812	242.799	224.639	209.499	192.525	176.485	153.911	139.448	125.751	109.077	98.3806	81.1221	71.5986	59.9298	49.7359	40.3674	33.5808	26.4105	22.9754	16.2004
	0.725	271.345	259.594	244.482	226.233	210.963	193.884	177.729	154.995	140.445	126.637	109.835	99.0721	81.687	72.1017	60.3516	49.8818	40.6515	33.8167	26.597	23.137	16.3148
	0.73	273.229	261.387	246.143	227.79	212.43	195.197	178.941	156.046	141.401	127.493	110.497	99.7712	82.2625	72.5942	60.7821	50.3259	40.9344	34.047	26.7811	23.2947	16.4271
	0.735	275.15	263.237	247.82	229.363	213.851	196.571	180.202	157.146	142.395	128.398	111.275	100.452	82.8363	73.1101	61.2107	50.691	41.2166	34.286	26.9615	23.4565	16.5402
	0.74	277.01	265.003	249.553	230.912	215.351	197.924	181.451	158.211	143.388	129.264	112.04	101.135	83.3282	73.6149	61.6229	51.0462	41.5076	34.5198	27.1485	23.6205	16.6561
	0.745	278.898	266.826	251.277	232.459	216.867	199.342	182.699	159.297	144.342	130.147	112.802	101.828	83.8855	74.1192	62.0354	51.3945	41.7885	34.7517	27.3361	23.7843	16.77
	0.75	280.827	268.627	252.942	234.013	218.321	200.621	183.9	160.384	145.314	131.019	113.577	102.518	84.4517	74.624	62.4575	51.7434	42.0677	34.9888	27.5219	23.9462	16.8844
	0.755	282.649	270.409	254.658	235.607	219.786	201.995	185.142	161.498	146.322	131.898	114.349	103.198	85.0106	75.1323	62.8862	52.0893	42.3548	35.2239	27.7058	24.1048	16.9993
	0.76	284.542	272.212	256.368	237.211	221.246	203.357	186.427	162.578	147.31	132.796	115.114	103.892	85.5887	75.6415	63.3163	52.443	42.6423	35.4698	27.8922	24.2643	17.1128
	0.765	286.41	274.05	258.058	238.774	222.721	204.711	187.669	163.661	148.293	133.645	115.879	104.587	86.131	76.1501	63.7404	52.7953	42.9241	35.7013	28.0822	24.4276	17.2277
	0.77	288.301	275.878	259.759	240.372	224.204	206.076	188.889	164.728	149.29	134.544	116.651	105.318	86.7073	76.6615	64.1565	53.1418	43.2082	35.9361	28.2676	24.5916	17.341
	0.775	290.255	277.672	261.443	241.963	225.691	207.391	190.1	165.817	150.266	135.413	117.431	106.002	87.2803	77.1698	64.5873	53.4886	43.4845	36.1743	28.454	24.7491	17.4564
	0.78	292.124	279.498	263.127	243.475	227.153	208.743	191.321	166.902	151.257	136.306	118.204	106.7	87.8328	77.6703	65.0104	53.8428	43.773	36.4092	28.6409	24.9077	17.5726
	0.785	294.02	281.302	264.858	245.083	228.647	210.079	192.615	167.951	152.226	137.2	118.964	107.376	88.4	78.1771	65.4399	54.2015	44.0568	36.6422	28.8278	25.0705	17.6891
	0.79	295.869	283.102	266.549	246.673	230.102	211.411	193.874	169.026	153.219	138.063	119.746	108.079	88.9825	78.6745	65.8578	54.5477	44.3381	36.8746	29.0136	25.2312	17.8022
	0.795	297.762	284.887	268.217	248.221	231.539	212.78	195.087	170.093	154.172	138.928	120.507	108.748	89.5593	79.1657	66.2656	54.8989	44.6148	37.1083	29.1968	25.3939	17.9168
	0.8	299.587	286.654	269.908	249.79	233.043	214.183	196.314	171.178	155.177	139.821	121.261	109.439	90.1087	79.6727	66.6834	55.2438	44.9035	37.3431	29.3803	25.5561	18.0319
	0.805	301.494	288.442	271.595	251.337	234.522	215.504	197.567	172.241	156.115	140.719	122.029	110.149	90.6731	80.1759	67.1061	55.5907	45.1899	37.5808	29.569	25.7174	18.146
	0.81	303.369	290.259	273.338	252.928	235.977	216.826	198.767	173.33	157.115	141.632	122.788	110.817	91.2628	80.691	67.5321	55.9445	45.475	37.8261	29.7536	25.8807	18.2646
	0.815	305.195	292.073	275.069	254.513	237.419	218.188	200.015	174.409	158.116	142.518	123.561	111.509	91.8525	81.2014	67.9556	56.287	45.7602	38.0666	29.9395	26.0432	18.3785
	0.82	307.137	293.892	276.792	256.077	238.861	219.51	201.268	175.487	159.079	143.354	124.347	112.196	92.424	81.7002	68.3787	56.6395	46.0444	38.3003	30.1265	26.2058	18.4965
	0.825	308.983	295.652	278.457	257.654	240.334	220.897	202.503	176.589	160.061	144.231	125.13	112.915	92.9603	82.1977	68.7979	56.9892	46.3285	38.5335	30.3144	26.3672	18.6086
	0.83	310.961	297.498	280.191	259.215	241.898	222.253	203.74	177.694	161.067	145.132	125.862	113.604	93.538	82.7045	69.2271	57.3429	46.6152	38.7649	30.5029	26.53	18.7224
	0.835	312.896	299.31	281.878	260.806	243.315	223.563	204.98	178.733	162.018	146.02	126.64	114.281	94.1125	83.2058	69.6435	57.6902	46.9001	39.0002	30.6893	26.693	18.8372
	0.84	314.805	301.077	283.6	262.446	244.789	224.914	206.225	179.809	162.961	146.908	127.431	114.985	94.6675	83.7213	70.0646	58.0448	47.1861	39.2369	30.8774	26.8529	18.9528
	0.845	316.759	302.896	285.299	264.066	246.26	226.274	207.46	180.923	163.997	147.809	128.179	115.696	95.2383	84.2199	70.4814	58.4064	47.4697	39.4757	31.0613	27.0153	19.0662
	0.85	318.697	304.706	287.002	265.641	247.75	227.637	208.683	181.989	164.965	148.685	128.962	116.41	95.8101	84.7154	70.9154	58.7529	47.7494	39.709	31.2463	27.175	19.1776
	0.855	320.55	306.536	288.692	267.218	249.229	228.975	209.929	183.084	165.959	149.606	129.703	117.108	96.3797	85.2114	71.3358	59.0964	48.0348	39.9472	31.4325	27.3385	19.2916
	0.86	322.385	308.351	290.399	268.82	250.664	230.299	211.138	184.187	166.907	150.436	130.538	117.751	96.9541	85.698	71.7563	59.441	48.3206	40.184	31.6185	27.5002	19.4065
	0.865	324.263	310.163	292.079	270.394	252.171	231.656	212.413	185.275	167.912	151.366	131.366	118.467	97.5458	86.2206	72.1786	59.796	48.6113	40.4234	31.8034	27.6632	19.5235
	0.87	326.167	311.906	293.791	271.909	253.65	232.993	213.663	186.378	168.871	152.244	132.119	119.165	98.0947	86.7554	72.5998	60.1462	48.8932	40.6528	31.9921	27.8237	19.6378
	0.875	328.11	313.68	295.497	273.475	255.137	234.356	214.913	187.433	169.861	153.131	132.929	119.835	98.6565	87.2341	73.0215	60.4983	49.1705	40.889	32.1809	27.9868	19.7494
	0.88	329.97	315.537	297.175	275.013	256.642	235.715	216.155	188.522	170.833	154.017	133.683	120.554	99.2071	87.7421	73.441	60.8471	49.4569	41.1282	32.3644	28.1482	19.8647
	0.885	331.88	317.346	298.911	276.618	258.092	237.087	217.398	189.627	171.827	154.912	134.45	121.263	99.8027	88.2441	73.8552	61.2113	49.7395	41.3665	32.552	28.3097	19.9799
	0.89	333.812	319.173	300.597	278.204	259.617	238.406	218.654	190.689	172.819	155.783	135.226	121.938	100.383	88.7289	74.2711	61.5638	49.8393	41.6041	32.7367	28.4716	20.0971
	0.895	335.645	320.979	302.323	279.784	261.068	239.788	219.874	191.792	173.819	156.701	135.971	122.647	100.963	89.2543	74.6951	61.9033	50.2135	41.8412	32.9269	28.6321	20.2113
	0.9	337.484	322.785	304.02	281.388	262.522	241.133	221.101	192.86	174.773	157.554	136.718	123.346	101.517	89.7472	75.1216	62.2454	50.519	42.0772	33.115	28.7944	20.325
	0.905	339.422	324.632	305.727	282.931	263.978	242.509	222.364	193.96	175.739	158.48	137.485	124.036	102.097	90.2624	75.5391	62.6035	50.8007	42.3184	33.3039	28.9603	20.4397
	0.91	341.365	326.416	307.461	284.497	265.453	243.907	223.639	195.032	176.736	159.342	138.286	124.7	102.67	90.7701	75.9692	62.9506	51.0832	42.5526	33.4906	29.1193	20.558
	0.915	343.284	328.234	309.193	286.093	266.962	245.184	224.84	196.126	177.726	160.22	139.051	125.393	103.236	91.2856	76.4026	63.2999	51.382	42.7889	33.6762	29.2826	20.6737
	0.92	345.155	330.107	310.889	287.641	268.384	246.55	226.111	197.233	178.685	161.101	139.797	126.089	103.817	91.7862	76.8227	63.6569	51.6612	43.0249	33.8612	29.4444	20.7863
	0.925	347	331.831	312.545	289.275	269.856	247.904	227.403	198.345	179.672	161.97	140.571	126.787	104.386	92.3115	77.2473	64.0077	51.9459	43.2621	34.0451	29.6069	20.901
	0.93	348.883	333.634	314.264	290.841	271.348	249.283	228.624	199.408	180.653	162.89	141.366	127.481	104.966	92.8128	77.6827	64.3525	52.2253	43.4971	34.2319	29.7705	21.0164
	0.935	350.807	335.405	315.978	292.482	272.804	250.628	229.818	200.499	181.666	163.77	142.132	128.195	105.536	93.3161	78.1031	64.6931	52.5114	43.7345	34.421	29.9308	21.1334
	0.94	352.678	337.28	317.74	294.058	274.239	251.98	231.076	201.58	182.593	164.688	142.899	128.885	106.099	93.8315	78.5303	65.0488	52.7981	43.9691	34.6036	30.0972	21.249
	0.945	354.566	339.118	319.458	295.631	275.752	253.347	232.314	202.643	183.611	165.563	143.685	129.585	106.687	94.332	78.9456	65.3999	53.0859	44.2097	34.7917	30.2604	21.3646
	0.95	356.455	340.969	321.214	297.192	277.185	254.685	233.569	203.757	184.595	166.467	144.466	130.278	107.245	94.8472	79.3762	65.7531	53.3683	44.4431	34.9775	30.4253	21.4809
	0.955	358.424	342.761	322.933	298.763	278.665	256.082	234.825	204.764	185.597	167.352	145.203	130.966	107.813	95.3548	79.7987	66.1125	53.6478	44.6784	35.1661	30.5827	21.5973
	0.96	360.27	344.592	324.658	300.368	280.113	257.447	236.094	205.854	186.582	168.25	145.984	131.668	108.387	95.8537	80.2114	66.4588	53.9343	44.9235	35.3516	30.7468	21.7137
	0.965	362.214	346.379	326.333	301.961	281.576	258.775	237.345	206.952	187.546	169.099	146.753	132.339	108.956	96.3516	80.6411	66.8115	54.2199	45.1558	35.5348	30.9014	21.8282
	0.97	364.058	348.275	328.027	303.578	283.11	260.149	238.582	208.041	188.556	169.989	147.534	133.05	109.537	96.8391	81.0684	67.165	54.5158	45.3968	35.7242	31.0638	21.9423
	0.975	365.932	350.109	329.738	305.09	284.578	261.502	239.835	209.133	189.499	170.894	148.294	133.76	110.118	97.3561	81.5057	67.5197	54.799	45.6348	35.9124	31.2272	22.0568
	0.98	367.883	351.964	331.505	306.678	286.06	262.877	241.118	210.232	190.501	171.792	149.083	134.462	110.697	97.866	81.9268	67.868	55.0815	45.8711	36.1033	31.3907	22.1691
	0.985	369.746	353.781	333.189	308.324	287.538	264.214	242.358	211.328	191.484	172.684	149.833	135.137	111.272	98.3697	82.36	68.2173	55.3613	46.109	36.2896	31.5556	22.2855
	0.99	371.684	355.555	334.946	309.901	289.021	265.617	243.589	212.41	192.457	173.546	150.609	135.838	111.85	98.8789	82.7949	68.5658	55.6525	46.3453	36.4776	31.72	22.4025
	0.995	373.541	357.41	336.667	311.506	290.507	266.994	244.802	213.459	193.457	174.416	151.385	136.54	112.403	99.3873	83.2037	68.9148	55.9371	46.5751	36.6683	31.8772	22.5145
	1	375.511	359.129	338.394	313.089	292.007	268.363	246.039	214.58	194.467	175.332	152.158	137.223	113	99.9013	83.6462	69.2695	56.2202	46.8193	36.8494	32.0411	22.631

## Sheet: Figure 2g
Figure 2g
				Inset
	Parameter x	Parameter y		Parameter x	Parameter y
	1000/T (K-1)	lnG (lnS)		Thickness (nm)	Ea (meV)
	3.33333	-14.795		1.41	68.1
	3.44828	-14.8396		1.5	47.5
	3.57143	-14.8991		1.66	46.9
	3.7037	-14.9768		2	45.7
	3.84615	-15.0465		11.5	44.1
	4	-15.1309
	4.16667	-15.2178
	4.34783	-15.3546
	4.54545	-15.453
	4.7619	-15.5566
	5	-15.6983
	5.26316	-15.8017
	5.55556	-15.9959
	5.88235	-16.1191
	6.25	-16.2967
	6.66667	-16.4853
	7.14286	-16.694
	7.69231	-16.877
	8.33333	-17.1164
	9.09091	-17.2563
	10	-17.6039

## Sheet: Figure 2h
Figure 2h
	Parameter x	Parameter y	Parameter x	Parameter y
	VDS (V)	IDS (μA)	VDS (V)	IDS (μA)
	0	3.159e-06	0	6.32239e-07
	0.01	0.00123	-0.01	-0.00322
	0.02	0.0024	-0.02	-0.00673
	0.03	0.00364	-0.03	-0.01078
	0.04	0.00498	-0.04	-0.01501
	0.05	0.00638	-0.05	-0.01966
	0.06	0.00791	-0.06	-0.02548
	0.07	0.00988	-0.07	-0.03147
	0.08	0.01134	-0.08	-0.03934
	0.09	0.01316	-0.09	-0.04835
	0.1	0.01675	-0.1	-0.05813
	0.11	0.01975	-0.11	-0.06951
	0.12	0.02278	-0.12	-0.08326
	0.13	0.02638	-0.13	-0.10015
	0.14	0.02971	-0.14	-0.12036
	0.15	0.03416	-0.15	-0.14201
	0.16	0.03899	-0.16	-0.16663
	0.17	0.04423	-0.17	-0.19691
	0.18	0.04844	-0.18	-0.23201
	0.19	0.05555	-0.19	-0.27093
	0.2	0.06169	-0.2	-0.31514
	0.21	0.06832	-0.21	-0.36645
	0.22	0.07665	-0.22	-0.42583
	0.23	0.0857	-0.23	-0.49338
	0.24	0.0948	-0.24	-0.56937
	0.25	0.10464	-0.25	-0.65372
	0.26	0.11775	-0.26	-0.74861
	0.27	0.12936	-0.27	-0.85011
	0.28	0.14177	-0.28	-0.96657
	0.29	0.15788	-0.29	-1.0914
	0.3	0.17208	-0.3	-1.2293
	0.31	0.19032	-0.31	-1.386
	0.32	0.21208	-0.32	-1.559
	0.33	0.22836	-0.33	-1.7454
	0.34	0.25275	-0.34	-1.9501
	0.35	0.27622	-0.35	-2.1774
	0.36	0.30034	-0.36	-2.4137
	0.37	0.32426	-0.37	-2.6546
	0.38	0.3479	-0.38	-2.9421
	0.39	0.38076	-0.39	-3.2479
	0.4	0.41345	-0.4	-3.5568
	0.41	0.44543	-0.41	-3.9024
	0.42	0.47935	-0.42	-4.2737
	0.43	0.51317	-0.43	-4.6582
	0.44	0.55327	-0.44	-5.059
	0.45	0.59855	-0.45	-5.4933
	0.46	0.64252	-0.46	-5.9735
	0.47	0.69618	-0.47	-6.4514
	0.48	0.74289	-0.48	-6.966
	0.49	0.79752	-0.49	-7.5212
	0.5	0.84602	-0.5	-8.0976
	0.51	0.90542	-0.51	-8.707
	0.52	0.96695	-0.52	-9.3419
	0.53	1.0293	-0.53	-10.0115
	0.54	1.0966	-0.54	-10.7108
	0.55	1.1672	-0.55	-11.4286
	0.56	1.236	-0.56	-12.1759
	0.57	1.3127	-0.57	-12.9718
	0.58	1.3862	-0.58	-13.8029
	0.59	1.4696	-0.59	-14.6998
	0.6	1.5513	-0.6	-15.6163
	0.61	1.6376	-0.61	-16.5687
	0.62	1.7281	-0.62	-17.5171
	0.63	1.8207	-0.63	-18.5332
	0.64	1.9109	-0.64	-19.5569
	0.65	2.009	-0.65	-20.6606
	0.66	2.1103	-0.66	-21.7992
	0.67	2.2165	-0.67	-22.9981
	0.68	2.3294	-0.68	-24.2222
	0.69	2.4424	-0.69	-25.4808
	0.7	2.5497	-0.7	-26.7673
	0.71	2.6695	-0.71	-28.1422
	0.72	2.7943	-0.72	-29.5254
	0.73	2.9336	-0.73	-30.9815
	0.74	3.0719	-0.74	-32.3985
	0.75	3.2145	-0.75	-33.8946
	0.76	3.3483	-0.76	-35.4994
	0.77	3.4888	-0.77	-37.0319
	0.78	3.6268	-0.78	-38.6738
	0.79	3.7803	-0.79	-40.3209
	0.8	3.9306	-0.8	-42.0527
	0.81	4.0955	-0.81	-43.8425
	0.82	4.2813	-0.82	-45.6643
	0.83	4.4477	-0.83	-47.5346
	0.84	4.6265	-0.84	-49.3601
	0.85	4.799	-0.85	-50.8448
	0.86	4.9849	-0.86	-52.7567
	0.87	5.2323	-0.87	-54.7354
	0.88	5.4358	-0.88	-56.7926
	0.89	5.6431	-0.89	-58.9074
	0.9	5.8391	-0.9	-61.0234
	0.91	6.0501	-0.91	-63.3023
	0.92	6.2592	-0.92	-65.4876
	0.93	6.4751	-0.93	-67.7045
	0.94	6.7038	-0.94	-69.9422
	0.95	6.9368	-0.95	-72.3141
	0.96	7.1729	-0.96	-74.8456
	0.97	7.4328	-0.97	-77.3935
	0.98	7.7042	-0.98	-79.9192
	0.99	7.9852	-0.99	-82.3811
	1	8.2749	-1	-84.9349
	1.01	8.5562	-1.01	-87.4908
	1.02	8.8701	-1.02	-90.0296
	1.03	9.1779	-1.03	-92.7135
	1.04	9.5274	-1.04	-95.4174
	1.05	9.8692	-1.05	-97.9389
	1.06	10.2296	-1.06	-100.811
	1.07	10.573	-1.07	-103.525
	1.08	10.9779	-1.08	-106.205
	1.09	11.3742	-1.09	-108.955
	1.1	11.8192	-1.1	-111.738
	1.11	12.2534	-1.11	-114.386
	1.12	12.6928	-1.12	-117.179
	1.13	13.1916	-1.13	-119.869
	1.14	13.6711	-1.14	-122.678
	1.15	14.2407	-1.15	-125.453
	1.16	14.7205	-1.16	-128.307
	1.17	15.3237	-1.17	-131.137
	1.18	15.9647	-1.18	-134.16
	1.19	16.67	-1.19	-136.97
	1.2	17.3119	-1.2	-139.815
	1.21	18.001	-1.21	-142.886
	1.22	18.7474	-1.22	-145.764
	1.23	19.507	-1.23	-148.874
	1.24	20.3838	-1.24	-151.83
	1.25	21.2618	-1.25	-154.716
	1.26	22.2215	-1.26	-157.486
	1.27	23.206	-1.27	-160.376
	1.28	24.1227	-1.28	-163.433
	1.29	25.1362	-1.29	-166.656
	1.3	26.1616	-1.3	-169.637
	1.31	27.2937	-1.31	-172.457
	1.32	28.5167	-1.32	-175.444
	1.33	29.8114	-1.33	-178.173
	1.34	30.9082	-1.34	-181.023
	1.35	32.1523	-1.35	-183.982
	1.36	33.5562	-1.36	-186.981
	1.37	35.0215	-1.37	-190.026
	1.38	36.6025	-1.38	-192.801
	1.39	38.1946	-1.39	-195.766
	1.4	39.8104	-1.4	-198.204
	1.41	41.5193	-1.41	-200.886
	1.42	43.4652	-1.42	-203.911
	1.43	45.4759	-1.43	-206.771
	1.44	47.4635	-1.44	-208.776
	1.45	49.6113	-1.45	-211.716
	1.46	53.1334	-1.46	-214.634
	1.47	55.148	-1.47	-217.079
	1.48	57.5962	-1.48	-219.407
	1.49	60.0379	-1.49	-222.242
	1.5	62.6921	-1.5	-225.191
	1.5	64.1124	-1.5	-222.907
	1.49	64.0102	-1.49	-215.245
	1.48	63.3768	-1.48	-208.472
	1.47	62.6335	-1.47	-202
	1.46	61.8524	-1.46	-195.616
	1.45	61.1274	-1.45	-189.554
	1.44	60.3666	-1.44	-183.877
	1.43	59.7588	-1.43	-178.459
	1.42	58.9095	-1.42	-173.579
	1.41	57.6276	-1.41	-168.585
	1.4	56.6787	-1.4	-163.751
	1.39	55.7757	-1.39	-158.802
	1.38	54.8996	-1.38	-154.268
	1.37	53.9207	-1.37	-149.897
	1.36	53.0739	-1.36	-145.743
	1.35	52.0225	-1.35	-141.663
	1.34	50.9941	-1.34	-137.527
	1.33	50.0721	-1.33	-133.393
	1.32	49.1479	-1.32	-129.501
	1.31	48.2201	-1.31	-125.873
	1.3	47.3312	-1.3	-122.314
	1.29	46.4631	-1.29	-118.66
	1.28	45.4789	-1.28	-115.225
	1.27	44.5825	-1.27	-111.913
	1.26	43.6463	-1.26	-108.794
	1.25	42.8559	-1.25	-105.767
	1.24	42.0776	-1.24	-102.776
	1.23	41.3078	-1.23	-99.6609
	1.22	40.6134	-1.22	-96.6739
	1.21	39.89	-1.21	-94.0148
	1.2	39.043	-1.2	-91.2415
	1.19	38.2386	-1.19	-88.5554
	1.18	37.4328	-1.18	-85.9163
	1.17	36.6638	-1.17	-83.249
	1.16	35.9154	-1.16	-80.6073
	1.15	35.1758	-1.15	-78.0285
	1.14	34.3991	-1.14	-75.6457
	1.13	33.573	-1.13	-73.3695
	1.12	32.8884	-1.12	-70.973
	1.11	32.1645	-1.11	-68.7153
	1.1	31.4141	-1.1	-66.4999
	1.09	30.7735	-1.09	-64.4275
	1.08	30.0809	-1.08	-62.3094
	1.07	29.3538	-1.07	-60.3944
	1.06	28.6971	-1.06	-58.4584
	1.05	28.0435	-1.05	-56.5535
	1.04	27.3306	-1.04	-54.6152
	1.03	26.6579	-1.03	-52.8326
	1.02	25.9893	-1.02	-51.0359
	1.01	25.3115	-1.01	-49.2058
	1	24.7132	-1	-47.5966
	0.99	24.0448	-0.99	-46.0226
	0.98	23.3694	-0.98	-44.4676
	0.97	22.7939	-0.97	-42.8873
	0.96	22.2162	-0.96	-41.3609
	0.95	21.6061	-0.95	-39.9713
	0.94	20.9605	-0.94	-38.5179
	0.93	20.3735	-0.93	-37.1803
	0.92	19.7412	-0.92	-35.7372
	0.91	19.1601	-0.91	-34.3923
	0.9	18.5848	-0.9	-33.1349
	0.89	18.0445	-0.89	-31.8698
	0.88	17.4535	-0.88	-30.7269
	0.87	16.9413	-0.87	-29.535
	0.86	16.3996	-0.86	-28.3603
	0.85	15.8505	-0.85	-27.2747
	0.84	15.3321	-0.84	-26.209
	0.83	14.7493	-0.83	-25.1599
	0.82	14.2144	-0.82	-24.1248
	0.81	13.7249	-0.81	-23.134
	0.8	13.2313	-0.8	-22.2101
	0.79	12.7911	-0.79	-21.2631
	0.78	12.3267	-0.78	-20.3399
	0.77	11.8579	-0.77	-19.4358
	0.76	11.4171	-0.76	-18.6059
	0.75	10.9743	-0.75	-17.8138
	0.74	10.4943	-0.74	-17.0387
	0.73	10.0786	-0.73	-16.3072
	0.72	9.6717	-0.72	-15.5358
	0.71	9.2499	-0.71	-14.8081
	0.7	8.8505	-0.7	-14.0982
	0.69	8.4665	-0.69	-13.4315
	0.68	8.091	-0.68	-12.7944
	0.67	7.7298	-0.67	-12.1873
	0.66	7.3797	-0.66	-11.5872
	0.65	7.0444	-0.65	-11.0044
	0.64	6.6963	-0.64	-10.4484
	0.63	6.4048	-0.63	-9.9071
	0.62	6.0925	-0.62	-9.3967
	0.61	5.7822	-0.61	-8.8997
	0.6	5.4989	-0.6	-8.4239
	0.59	5.1968	-0.59	-7.9555
	0.58	4.9193	-0.58	-7.5085
	0.57	4.6575	-0.57	-7.0797
	0.56	4.4011	-0.56	-6.671
	0.55	4.1464	-0.55	-6.2589
	0.54	3.8986	-0.54	-5.8779
	0.53	3.668	-0.53	-5.5243
	0.52	3.4536	-0.52	-5.1884
	0.51	3.2562	-0.51	-4.852
	0.5	3.0638	-0.5	-4.5269
	0.49	2.8691	-0.49	-4.2255
	0.48	2.6769	-0.48	-3.9442
	0.47	2.5032	-0.47	-3.6671
	0.46	2.3451	-0.46	-3.4121
	0.45	2.1854	-0.45	-3.1568
	0.44	2.0233	-0.44	-2.9187
	0.43	1.8778	-0.43	-2.6854
	0.42	1.7377	-0.42	-2.4803
	0.41	1.6109	-0.41	-2.2809
	0.4	1.4935	-0.4	-2.0984
	0.39	1.3743	-0.39	-1.9132
	0.38	1.2664	-0.38	-1.7452
	0.37	1.1649	-0.37	-1.5935
	0.36	1.0718	-0.36	-1.4453
	0.35	0.98717	-0.35	-1.3062
	0.34	0.90329	-0.34	-1.1803
	0.33	0.82794	-0.33	-1.0632
	0.32	0.75432	-0.32	-0.95413
	0.31	0.68775	-0.31	-0.85352
	0.3	0.62392	-0.3	-0.76065
	0.29	0.56178	-0.29	-0.67741
	0.28	0.51148	-0.28	-0.5997
	0.27	0.46103	-0.27	-0.53253
	0.26	0.41411	-0.26	-0.47011
	0.25	0.36912	-0.25	-0.414
	0.24	0.33024	-0.24	-0.36207
	0.23	0.2961	-0.23	-0.31583
	0.22	0.2688	-0.22	-0.27733
	0.21	0.24006	-0.21	-0.24056
	0.2	0.21232	-0.2	-0.20803
	0.19	0.19015	-0.19	-0.17797
	0.18	0.17013	-0.18	-0.1535
	0.17	0.14783	-0.17	-0.13245
	0.16	0.13221	-0.16	-0.11252
	0.15	0.11773	-0.15	-0.09463
	0.14	0.10305	-0.14	-0.0812
	0.13	0.08911	-0.13	-0.06917
	0.12	0.07701	-0.12	-0.05876
	0.11	0.06655	-0.11	-0.04933
	0.1	0.05698	-0.1	-0.04126
	0.09	0.0493	-0.09	-0.03489
	0.08	0.04153	-0.08	-0.029
	0.07	0.03457	-0.07	-0.02344
	0.06	0.02847	-0.06	-0.0186
	0.05	0.02283	-0.05	-0.01491
	0.04	0.01824	-0.04	-0.01143
	0.03	0.01356	-0.03	-0.00843
	0.02	0.00892	-0.02	-0.00556
	0.01	0.00455	-0.01	-0.00267
	0	2.1114e-06	0	1.08021e-05

## Sheet: Figure 3b
Figure 3b
	Parameter x	Parameter y	Parameter y	Parameter y	Parameter y	Parameter y	Parameter y	Parameter y	Parameter y		Parameter x	Parameter y	Parameter y	Parameter y	Parameter y	Parameter y	Parameter y	Parameter y	Parameter y
	bulk	bulk	bulk	bulk	bulk	bulk	bulk	bulk	bulk		1 unit cell	1 unit cell	1 unit cell	1 unit cell	1 unit cell	1 unit cell	1 unit cell	1 unit cell	1 unit cell
	#Energy	TDOS-UP	TDOS-DOWN	Co-UP	Co-DOWN	Fe-UP	Fe-DOWN	O-UP	O-DOWN		#Energy	TDOS-UP	TDOS-DOWN	Co-UP	Co-DOWN	Fe-UP	Fe-DOWN	O-UP	O-DOWN
	-23.6773	0	0	0	0	0	0	0	0		-23.9211	0	0	0	0	0	0	0	0
	-23.6612	0	0	0	0	0	0	0	0		-23.9041	0	0	0	0	0	0	0	0
	-23.6453	0	0	0	0	0	0	0	0		-23.8871	0	0	0	0	0	0	0	0
	-23.6292	0	0	0	0	0	0	0	0		-23.8701	0	0	0	0	0	0	0	0
	-23.6122	0	0	0	0	0	0	0	0		-23.8531	0	0	0	0	0	0	0	0
	-23.5963	0	0	0	0	0	0	0	0		-23.8351	0	0	0	0	0	0	0	0
	-23.5802	0	0	0	0	0	0	0	0		-23.8181	0	0	0	0	0	0	0	0
	-23.5643	0	0	0	0	0	0	0	0		-23.8011	0	0	0	0	0	0	0	0
	-23.5482	0	0	0	0	0	0	0	0		-23.7841	0	0	0	0	0	0	0	0
	-23.5323	0	0	0	0	0	0	0	0		-23.7671	0	0	0	0	0	0	0	0
	-23.5153	0	0	0	0	0	0	0	0		-23.7501	0	0	0	0	0	0	0	0
	-23.4992	0	0	0	0	0	0	0	0		-23.7321	0	0	0	0	0	0	0	0
	-23.4833	0	0	0	0	0	0	0	0		-23.7151	0	0	0	0	0	0	0	0
	-23.4672	0	0	0	0	0	0	0	0		-23.6981	0	0	0	0	0	0	0	0
	-23.4513	0	0	0	0	0	0	0	0		-23.6811	0	0	0	0	0	0	0	0
	-23.4352	0	0	0	0	0	0	0	0		-23.6641	0	0	0	0	0	0	0	0
	-23.4183	0	0	0	0	0	0	0	0		-23.6471	0	0	0	0	0	0	0	0
	-23.4022	0	0	0	0	0	0	0	0		-23.6301	0	0	0	0	0	0	0	0
	-23.3863	0	0	0	0	0	0	0	0		-23.6121	0	0	0	0	0	0	0	0
	-23.3702	0	0	0	0	0	0	0	0		-23.5951	0	0	0	0	0	0	0	0
	-23.3543	0	0	0	0	0	0	0	0		-23.5781	0	0	0	0	0	0	0	0
	-23.3382	0	0	0	0	0	0	0	0		-23.5611	0	0	0	0	0	0	0	0
	-23.3212	0	0	0	0	0	0	0	0		-23.5441	0	0	0	0	0	0	0	0
	-23.3053	0	0	0	0	0	0	0	0		-23.5271	0	0	0	0	0	0	0	0
	-23.2892	0	0	0	0	0	0	0	0		-23.5091	0	0	0	0	0	0	0	0
	-23.2733	0	0	0	0	0	0	0	0		-23.4921	0	0	0	0	0	0	0	0
	-23.2572	0	0	0	0	0	0	0	0		-23.4751	0	0	0	0	0	0	0	0
	-23.2413	0	0	0	0	0	0	0	0		-23.4581	0	0	0	0	0	0	0	0
	-23.2252	0	0	0	0	0	0	0	0		-23.4411	0	0	0	0	0	0	0	0
	-23.2082	0	0	0	0	0	0	0	0		-23.4241	0	0	0	0	0	0	0	0
	-23.1923	0	0	0	0	0	0	0	0		-23.4071	0	0	0	0	0	0	0	0
	-23.1762	0	0	0	0	0	0	0	0		-23.3891	0	0	0	0	0	0	0	0
	-23.1603	0	0	0	0	0	0	0	0		-23.3721	0	0	0	0	0	0	0	0
	-23.1442	0	0	0	0	0	0	0	0		-23.3551	0	0	0	0	0	0	0	0
	-23.1283	0	0	0	0	0	0	0	0		-23.3381	0	0	0	0	0	0	0	0
	-23.1112	0	0	0	0	0	0	0	0		-23.3211	0	0	0	0	0	0	0	0
	-23.0953	0	0	0	0	0	0	0	0		-23.3041	0	0	0	0	0	0	0	0
	-23.0792	0	0	0	0	0	0	0	0		-23.2861	0	0	0	0	0	0	0	0
	-23.0633	0	0	0	0	0	0	0	0		-23.2691	0	0	0	0	0	0	0	0
	-23.0472	0	0	0	0	0	0	0	0		-23.2521	0	0	0	0	0	0	0	0
	-23.0312	0	0	0	0	0	0	0	0		-23.2351	0	0	0	0	0	0	0	0
	-23.0143	0	0	0	0	0	0	0	0		-23.2181	0	0	0	0	0	0	0	0
	-22.9982	0	0	0	0	0	0	0	0		-23.2011	0	0	0	0	0	0	0	0
	-22.9823	0	0	0	0	0	0	0	0		-23.1841	0	0	0	0	0	0	0	0
	-22.9662	0	0	0	0	0	0	0	0		-23.1661	0	0	0	0	0	0	0	0
	-22.9503	0	0	0	0	0	0	0	0		-23.1491	0	0	0	0	0	0	0	0
	-22.9342	0	0	0	0	0	0	0	0		-23.1321	0	0	0	0	0	0	0	0
	-22.9172	0	0	0	0	0	0	0	0		-23.1151	0	0	0	0	0	0	0	0
	-22.9013	0	0	0	0	0	0	0	0		-23.0981	0	0	0	0	0	0	0	0
	-22.8852	0	0	0	0	0	0	0	0		-23.0811	0	0	0	0	0	0	0	0
	-22.8693	0	0	0	0	0	0	0	0		-23.0631	0	0	0	0	0	0	0	0
	-22.8532	0	0	0	0	0	0	0	0		-23.0461	0	0	0	0	0	0	0	0
	-22.8373	0	0	0	0	0	0	0	0		-23.0291	0	0	0	0	0	0	0	0
	-22.8203	0	0	0	0	0	0	0	0		-23.0121	0	0	0	0	0	0	0	0
	-22.8042	0	0	0	0	0	0	0	0		-22.9951	0	0	0	0	0	0	0	0
	-22.7883	0	0	0	0	0	0	0	0		-22.9781	0	0	0	0	0	0	0	0
	-22.7722	0	0	0	0	0	0	0	0		-22.9611	0	0	0	0	0	0	0	0
	-22.7563	0	0	0	0	0	0	0	0		-22.9431	0	0	0	0	0	0	0	0
	-22.7402	0	0	0	0	0	0	0	0		-22.9261	0	0	0	0	0	0	0	0
	-22.7233	0	0	0	0	0	0	0	0		-22.9091	0	0	0	0	0	0	0	0
	-22.7072	0	0	0	0	0	0	0	0		-22.8921	0	0	0	0	0	0	0	0
	-22.6913	0	0	0	0	0	0	0	0		-22.8751	0	0	0	0	0	0	0	0
	-22.6752	0	0	0	0	0	0	0	0		-22.8581	0	0	0	0	0	0	0	0
	-22.6593	0	0	0	0	0	0	0	0		-22.8411	0	0	0	0	0	0	0	0
	-22.6432	0	0	0	0	0	0	0	0		-22.8231	0	0	0	0	0	0	0	0
	-22.6262	0	0	0	0	0	0	0	0		-22.8061	0	0	0	0	0	0	0	0
	-22.6103	0	0	0	0	0	0	0	0		-22.7891	0	0	0	0	0	0	0	0
	-22.5942	0	0	0	0	0	0	0	0		-22.7721	0	0	0	0	0	0	0	0
	-22.5783	0	0	0	0	0	0	0	0		-22.7551	0	0	0	0	0	0	0	0
	-22.5622	1e-05	0	0	0	0	0	1e-05	0		-22.7381	0	0	0	0	0	0	0	0
	-22.5463	4e-05	0	0	0	0	0	3e-05	0		-22.7201	1e-05	0	0	0	0	0	1e-05	0
	-22.5293	0.00012	0	0	0	1e-05	0	9e-05	0		-22.7031	3e-05	0	0	0	0	0	2e-05	0
	-22.5132	0.00033	0	0	0	3e-05	0	0.00024	0		-22.6861	0.0001	0	0	0	1e-05	0	7e-05	0
	-22.4973	0.00087	0	1e-05	0	7e-05	0	0.00064	0		-22.6691	0.00029	0	1e-05	0	2e-05	0	0.00021	0
	-22.4812	0.00221	0	3e-05	0	0.00019	0	0.00162	0		-22.6521	0.00083	0	2e-05	0	6e-05	0	0.00061	0
	-22.4653	0.00531	0	6e-05	0	0.00045	0	0.00388	0		-22.6351	0.00221	0	6e-05	0	0.00016	0	0.00164	0
	-22.4492	0.01213	0	0.00015	0	0.00102	0	0.00887	0		-22.6181	0.00561	0	0.00016	0	0.0004	0	0.00416	0
	-22.4322	0.02628	0	0.00032	0	0.00221	0	0.01922	0		-22.6001	0.01339	0	0.00039	0	0.00097	0	0.00993	0
	-22.4163	0.05407	0	0.00065	0	0.00455	0	0.03954	0		-22.5831	0.03016	0	0.00087	0	0.00217	0	0.02235	0
	-22.4002	0.1056	0	0.00128	0	0.00888	0	0.07723	0		-22.5661	0.06406	0	0.00184	0	0.00462	0	0.04747	0
	-22.3843	0.1958	0	0.00237	0	0.01648	0	0.1432	0		-22.5491	0.1283	0	0.00369	0	0.00925	0	0.0951	0
	-22.3682	0.3448	0	0.00417	0	0.02901	0	0.25213	0		-22.5321	0.2425	0	0.00698	0	0.01748	0	0.17967	0
	-22.3523	0.5764	0	0.00697	0	0.04849	0	0.42147	0		-22.5151	0.432	0	0.01243	0	0.03115	0	0.32012	0
	-22.3362	0.9151	-1e-05	0.01105	0	0.07698	0	0.66917	-1e-05		-22.4971	0.7259	0	0.02089	0	0.05234	0	0.53795	0
	-22.3193	1.38	-3e-05	0.01666	0	0.11611	0	1.00932	-2e-05		-22.4801	1.151	0	0.0331	0	0.08295	0	0.85258	0
	-22.3032	1.978	-9e-05	0.02383	0	0.16645	-1e-05	1.44687	-6e-05		-22.4631	1.72	0	0.04947	0	0.124	0	1.27444	0
	-22.2873	2.697	-0.00025	0.03241	0	0.22696	-2e-05	1.9729	-0.00018		-22.4461	2.424	0	0.06974	0	0.17481	0	1.79669	0
	-22.2712	3.502	-0.00068	0.0419	-1e-05	0.29469	-6e-05	2.56174	-0.0005		-22.4291	3.224	0	0.09273	0	0.23247	0	2.38909	0
	-22.2553	4.337	-0.00176	0.05153	-3e-05	0.36514	-0.00014	3.17411	-0.00127		-22.4121	4.044	0	0.1163	0	0.29161	0	2.99693	0
	-22.2392	5.142	-0.00428	0.06039	-7e-05	0.43298	-0.00035	3.76386	-0.0031		-22.3951	4.786	0	0.13758	0	0.34515	0	3.54682	0
	-22.2222	5.86	-0.00989	0.0676	-0.00016	0.49376	-0.00081	4.29282	-0.00718		-22.3771	5.347	0	0.15354	0	0.38572	0	3.96238	0
	-22.2063	6.464	-0.02171	0.07253	-0.00035	0.54521	-0.00177	4.74033	-0.01576		-22.3601	5.645	0	0.16172	0	0.40736	0	4.18334	0
	-22.1902	6.967	-0.04526	0.07499	-0.00072	0.5884	-0.0037	5.11619	-0.03286		-22.3431	5.642	-1e-05	0.1609	0	0.40758	0	4.18137	0
	-22.1743	7.418	-0.08955	0.07531	-0.00143	0.62756	-0.00731	5.4575	-0.06503		-22.3261	5.361	-2e-05	0.15146	0	0.38814	0	3.97359	-1e-05
	-22.1582	7.892	-0.1682	0.07421	-0.00269	0.66909	-0.01373	5.81952	-0.12213		-22.3091	4.885	-6e-05	0.13536	0	0.35515	0	3.62118	-4e-05
	-22.1423	8.458	-0.3	0.07258	-0.0048	0.71884	-0.02449	6.25331	-0.21779		-22.2921	4.336	-0.00019	0.11564	-1e-05	0.31776	-1e-05	3.21506	-0.00014
	-22.1253	9.151	-0.5078	0.0712	-0.00812	0.77955	-0.04145	6.78221	-0.36869		-22.2741	3.852	-0.00054	0.09574	-2e-05	0.28623	-4e-05	2.85788	-0.0004
	-22.1092	9.944	-0.816	0.07048	-0.01305	0.84881	-0.06661	7.38601	-0.59245		-22.2571	3.555	-0.00149	0.0787	-5e-05	0.26965	-0.00011	2.63974	-0.0011
	-22.0933	10.75	-1.245	0.07036	-0.0199	0.91861	-0.10163	7.99432	-0.90393		-22.2401	3.527	-0.00386	0.06658	-0.00012	0.27394	-0.00029	2.62145	-0.00286
	-22.0772	11.41	-1.803	0.07029	-0.02882	0.97673	-0.1472	8.50077	-1.3092		-22.2231	3.792	-0.00945	0.06025	-0.00029	0.30088	-0.0007	2.82128	-0.00699
	-22.0613	11.79	-2.48	0.06952	-0.03963	1.00988	-0.20244	8.79027	-1.80052		-22.2061	4.319	-0.0218	0.05946	-0.00067	0.34776	-0.00162	3.21603	-0.01613
	-22.0452	11.75	-3.238	0.0673	-0.05174	1.00727	-0.26438	8.76758	-2.35129		-22.1891	5.029	-0.04743	0.06306	-0.00145	0.40833	-0.00351	3.74827	-0.03508
	-22.0282	11.24	-4.017	0.06321	-0.06415	0.96374	-0.32802	8.38962	-2.91699		-22.1721	5.82	-0.09731	0.0695	-0.00298	0.47435	-0.00721	4.34085	-0.07198
	-22.0123	10.28	-4.737	0.05723	-0.07555	0.88158	-0.3868	7.67545	-3.43979		-22.1541	6.588	-0.1883	0.07719	-0.00577	0.53757	-0.01395	4.9187	-0.13928
	-21.9962	8.981	-5.315	0.04987	-0.08458	0.76969	-0.43412	6.70371	-3.86027		-22.1371	7.254	-0.3436	0.08491	-0.01053	0.59154	-0.02546	5.42162	-0.25417
	-21.9803	7.494	-5.688	0.04197	-0.09013	0.64172	-0.46471	5.59412	-4.13211		-22.1201	7.771	-0.5914	0.09182	-0.01812	0.63267	-0.04382	5.81533	-0.43743
	-21.9642	6.004	-5.83	0.03464	-0.09162	0.51312	-0.47662	4.48291	-4.23641		-22.1031	8.129	-0.96	0.0976	-0.02942	0.66017	-0.07112	6.09254	-0.71016
	-21.9483	4.682	-5.766	0.02903	-0.08924	0.39812	-0.47187	3.49653	-4.19304		-22.0861	8.342	-1.47	0.1022	-0.04504	0.67523	-0.10888	6.26238	-1.08696
	-21.9312	3.666	-5.575	0.02629	-0.08396	0.30827	-0.45706	2.73926	-4.05868		-22.0691	8.435	-2.122	0.10573	-0.06503	0.67995	-0.15719	6.34351	-1.56944
	-21.9153	3.053	-5.375	0.02749	-0.07734	0.25127	-0.44207	2.28346	-3.92077		-22.0511	8.437	-2.889	0.10835	-0.08854	0.67657	-0.21405	6.35578	-2.13704
	-21.8992	2.902	-5.302	0.03358	-0.07118	0.23156	-0.43804	2.17357	-3.87877		-22.0341	8.377	-3.711	0.11038	-0.11371	0.66737	-0.2749	6.32097	-2.74451
	-21.8833	3.238	-5.478	0.04532	-0.06721	0.25082	-0.45494	2.42944	-4.0208		-22.0171	8.295	-4.494	0.11228	-0.13772	0.65526	-0.33297	6.26884	-3.32421
	-21.8672	4.061	-5.978	0.06319	-0.06658	0.30829	-0.49895	3.04952	-4.40151		-22.0001	8.246	-5.134	0.11476	-0.15732	0.64435	-0.38031	6.24006	-3.79693
	-21.8513	5.339	-6.805	0.0872	-0.06963	0.40112	-0.57038	4.01144	-5.02396		-21.9831	8.296	-5.531	0.11868	-0.16946	0.63982	-0.40979	6.28631	-4.09097
	-21.8343	7.011	-7.887	0.11678	-0.07586	0.5242	-0.66288	5.26901	-5.83313		-21.9661	8.513	-5.62	0.1248	-0.17221	0.64701	-0.41636	6.4587	-4.15614
	-21.8182	8.983	-9.078	0.15069	-0.08397	0.67025	-0.76418	6.75355	-6.7207		-21.9491	8.946	-5.385	0.13362	-0.16504	0.66999	-0.39895	6.79388	-3.98261
	-21.8023	11.14	-10.19	0.18719	-0.0922	0.83016	-0.85838	8.37881	-7.54811		-21.9311	9.604	-4.867	0.14501	-0.14914	0.71018	-0.36055	7.30005	-3.59972
	-21.7862	13.36	-11.03	0.22419	-0.09875	0.99459	-0.92932	10.0522	-8.17232		-21.9141	10.45	-4.148	0.15831	-0.12712	0.76552	-0.30733	7.9523	-3.06843
	-21.7703	15.53	-11.45	0.25983	-0.10227	1.15498	-0.96454	11.692	-8.48572		-21.8971	11.43	-3.335	0.17245	-0.1022	0.83098	-0.24706	8.69684	-2.46664
	-21.7542	17.58	-11.38	0.29264	-0.10222	1.30565	-0.95825	13.2424	-8.43885		-21.8801	12.42	-2.528	0.18626	-0.07748	0.89988	-0.18732	9.45999	-1.87033
	-21.7372	19.47	-10.87	0.32186	-0.09907	1.44387	-0.91335	14.6764	-8.05997		-21.8631	13.36	-1.808	0.19883	-0.05541	0.96541	-0.13396	10.1763	-1.33747
	-21.7213	21.21	-10.04	0.34751	-0.09431	1.57058	-0.84084	16.0071	-7.44889		-21.8461	14.17	-1.22	0.20962	-0.03738	1.02237	-0.09039	10.794	-0.90249
	-21.7052	22.84	-9.109	0.37004	-0.09019	1.68869	-0.75798	17.2639	-6.76157		-21.8281	14.82	-0.7778	0.21869	-0.02381	1.0683	-0.05762	11.2916	-0.57535
	-21.6893	24.43	-8.311	0.39024	-0.08934	1.80216	-0.6841	18.4859	-6.1752		-21.8111	15.34	-0.4712	0.22662	-0.01438	1.10409	-0.03491	11.6845	-0.34865
	-21.6732	26	-7.868	0.40868	-0.09418	1.91398	-0.63768	19.7016	-5.85525		-21.7941	15.77	-0.2777	0.23433	-0.00837	1.13354	-0.02057	12.0168	-0.20564
	-21.6573	27.56	-7.945	0.42575	-0.10654	2.02499	-0.63193	20.9188	-5.92386		-21.7771	16.21	-0.1732	0.24299	-0.00499	1.16307	-0.01282	12.3604	-0.1286
	-21.6403	29.1	-8.621	0.44118	-0.1273	2.13334	-0.67349	22.1143	-6.43949		-21.7601	16.77	-0.1403	0.25387	-0.00362	1.19996	-0.01038	12.7951	-0.10486
	-21.6242	30.53	-9.882	0.45448	-0.15612	2.23434	-0.76119	23.2383	-7.39176		-21.7431	17.54	-0.1734	0.26793	-0.00395	1.25085	-0.01281	13.3919	-0.13037
	-21.6083	31.77	-11.63	0.46446	-0.19152	2.32125	-0.88692	24.2169	-8.70576		-21.7261	18.57	-0.2803	0.28576	-0.00601	1.31984	-0.02068	14.1951	-0.2113
	-21.5922	32.72	-13.69	0.46999	-0.23119	2.38614	-1.03779	24.9673	-10.2592		-21.7081	19.86	-0.482	0.3072	-0.01016	1.4068	-0.03554	15.201	-0.36363
	-21.5763	33.26	-15.88	0.46987	-0.27233	2.42209	-1.19878	25.4149	-11.9087		-21.6911	21.35	-0.8093	0.33134	-0.01701	1.50721	-0.05965	16.3631	-0.61064
	-21.5602	33.35	-18.02	0.46342	-0.31223	2.42446	-1.3551	25.5139	-13.5186		-21.6741	22.91	-1.297	0.35656	-0.02728	1.61248	-0.09552	17.5835	-0.97837
	-21.5433	32.98	-19.96	0.4506	-0.34867	2.39256	-1.49564	25.2608	-14.9818		-21.6571	24.41	-1.973	0.38091	-0.0416	1.71206	-0.14519	18.7515	-1.48832
	-21.5272	32.22	-21.61	0.43254	-0.38035	2.33108	-1.6139	24.7068	-16.2353		-21.6401	25.69	-2.848	0.40232	-0.06026	1.79571	-0.20946	19.7554	-2.14901
	-21.5113	31.2	-22.98	0.41104	-0.4068	2.24922	-1.70878	23.9581	-17.2744		-21.6231	26.65	-3.909	0.41934	-0.08299	1.85627	-0.28706	20.5167	-2.94847
	-21.4952	30.11	-24.09	0.38874	-0.42856	2.15967	-1.78436	23.152	-18.1338		-21.6051	27.26	-5.103	0.43117	-0.10887	1.89144	-0.37432	21.0108	-3.84924
	-21.4793	29.13	-25.06	0.36845	-0.44661	2.07624	-1.84774	22.439	-18.8808		-21.5881	27.56	-6.351	0.43801	-0.1362	1.90401	-0.46507	21.2645	-4.78931
	-21.4632	28.45	-25.96	0.35288	-0.46206	2.0107	-1.90672	21.9467	-19.5877		-21.5711	27.64	-7.545	0.44069	-0.16278	1.90085	-0.55148	21.3524	-5.68913
	-21.4462	28.15	-26.89	0.3438	-0.47554	1.97094	-1.96773	21.7554	-20.313		-21.5541	27.62	-8.572	0.44065	-0.18614	1.89078	-0.62525	21.3716	-6.46208
	-21.4303	28.26	-27.86	0.34202	-0.48736	1.95853	-2.034	21.878	-21.0779		-21.5371	27.63	-9.328	0.43935	-0.20395	1.88212	-0.67881	21.4142	-7.02963
	-21.4142	28.72	-28.85	0.3469	-0.49693	1.96956	-2.10381	22.2611	-21.8584		-21.5201	27.75	-9.733	0.43809	-0.2143	1.88086	-0.70672	21.548	-7.33375
	-21.3983	29.38	-29.79	0.35695	-0.50315	1.99533	-2.17158	22.8038	-22.5946		-21.5031	28.04	-9.754	0.43785	-0.21613	1.89044	-0.70659	21.813	-7.34686
	-21.3822	30.1	-30.55	0.37004	-0.50504	2.02593	-2.2286	23.3864	-23.2021		-21.4851	28.52	-9.402	0.43935	-0.20934	1.91196	-0.67974	22.2218	-7.07979
	-21.3663	30.76	-31.03	0.38392	-0.50161	2.05358	-2.26571	23.9196	-23.5938		-21.4681	29.18	-8.743	0.44312	-0.19499	1.94578	-0.63119	22.7798	-6.58153
	-21.3502	31.31	-31.15	0.39723	-0.49284	2.07613	-2.27592	24.3741	-23.7079		-21.4511	30.03	-7.889	0.44957	-0.17514	1.99235	-0.56943	23.4862	-5.93742
	-21.3332	31.82	-30.88	0.40933	-0.4795	2.09795	-2.25659	24.8041	-23.5316		-21.4341	31.08	-6.991	0.45896	-0.1527	2.0524	-0.50545	24.3453	-5.25925
	-21.3173	32.47	-30.3	0.42081	-0.46338	2.1305	-2.21063	25.3402	-23.1118		-21.4171	32.34	-6.212	0.47142	-0.13096	2.1269	-0.45144	25.3575	-4.67228
	-21.3012	33.47	-29.52	0.43271	-0.44701	2.18953	-2.14671	26.1678	-22.546		-21.4001	33.78	-5.714	0.48667	-0.11312	2.21563	-0.41885	26.5189	-4.29587
	-21.2853	35.07	-28.75	0.44641	-0.43364	2.29114	-2.07786	27.474	-21.9792		-21.3821	35.39	-5.618	0.50411	-0.10178	2.3167	-0.41666	27.8069	-4.22311
	-21.2692	37.44	-28.18	0.46262	-0.42634	2.44764	-2.01865	29.3967	-21.5708		-21.3651	37.11	-5.992	0.523	-0.09848	2.42656	-0.44938	29.1789	-4.50403
	-21.2533	40.65	-28	0.48146	-0.4278	2.66317	-1.9827	31.9849	-21.4599		-21.3481	38.89	-6.829	0.54244	-0.10357	2.54088	-0.51611	30.5958	-5.13481
	-21.2362	44.6	-28.32	0.50186	-0.43962	2.93214	-1.97874	35.1703	-21.7375		-21.3311	40.69	-8.05	0.56173	-0.1162	2.65556	-0.61043	32.0259	-6.05635
	-21.2203	49.09	-29.17	0.52288	-0.46191	3.24003	-2.00888	38.7896	-22.4167		-21.3141	42.45	-9.518	0.58036	-0.13464	2.76764	-0.72143	33.4332	-7.16605
	-21.2042	53.81	-30.46	0.54308	-0.49322	3.56556	-2.06808	42.5896	-23.4312		-21.2971	44.17	-11.07	0.59804	-0.15671	2.8762	-0.83613	34.8088	-8.34041
	-21.1883	58.43	-32.02	0.56214	-0.53062	3.88465	-2.14478	46.3138	-24.646		-21.2801	45.85	-12.54	0.61457	-0.18035	2.98089	-0.94224	36.1487	-9.46357
	-21.1722	62.65	-33.6	0.58035	-0.5704	4.1762	-2.22401	49.7227	-25.8861		-21.2621	47.47	-13.83	0.62972	-0.20399	3.08247	-1.03097	37.4497	-10.4499
	-21.1562	66.28	-34.99	0.59908	-0.60852	4.42496	-2.29044	52.6618	-26.9715		-21.2451	49.03	-14.88	0.64354	-0.22684	3.18101	-1.0988	38.7076	-11.2671
	-21.1393	69.27	-35.98	0.62031	-0.64111	4.62619	-2.33107	55.0898	-27.7472		-21.2281	50.52	-15.73	0.65588	-0.24889	3.27631	-1.14762	39.9126	-11.9321
	-21.1232	71.73	-36.42	0.64622	-0.66524	4.78509	-2.33752	57.0861	-28.1078		-21.2111	51.94	-16.43	0.66698	-0.2706	3.36806	-1.18346	41.0567	-12.5004
	-21.1073	73.85	-36.28	0.67875	-0.67883	4.91534	-2.30678	58.8216	-28.0076		-21.1941	53.27	-17.1	0.67737	-0.29259	3.45568	-1.21397	42.1392	-13.0408
	-21.0912	75.91	-35.55	0.71918	-0.68099	5.03557	-2.24123	60.4999	-27.4619		-21.1771	54.55	-17.79	0.68801	-0.31516	3.53965	-1.24552	43.1772	-13.6077
	-21.0753	78.17	-34.34	0.76776	-0.67196	5.16445	-2.1474	62.3351	-26.5439		-21.1601	55.81	-18.53	0.70008	-0.33807	3.62152	-1.28093	44.1968	-14.2188
	-21.0592	80.8	-32.8	0.824	-0.65299	5.31575	-2.03633	64.4673	-25.3722		-21.1421	57.09	-19.3	0.71493	-0.36036	3.70354	-1.31889	45.2385	-14.8503
	-21.0422	83.87	-31.15	0.88653	-0.62666	5.49602	-1.9222	66.9638	-24.1169		-21.1251	58.47	-20.02	0.73426	-0.38046	3.78851	-1.35463	46.348	-15.4377
	-21.0263	87.33	-29.64	0.95381	-0.59626	5.70244	-1.82207	69.7619	-22.9798		-21.1081	59.97	-20.59	0.75929	-0.39655	3.87886	-1.382	47.5699	-15.9106
	-21.0102	91.02	-28.56	1.02423	-0.56557	5.92494	-1.75449	72.7398	-22.1912		-21.0911	61.63	-20.94	0.79111	-0.40725	3.97561	-1.39604	48.9137	-16.2061
	-20.9943	94.71	-28.23	1.09636	-0.53848	6.1487	-1.73914	75.7335	-21.9883		-21.0741	63.45	-21.04	0.8301	-0.41185	4.07815	-1.39569	50.3854	-16.3068
	-20.9782	98.19	-28.93	1.16902	-0.51835	6.3574	-1.79486	78.5381	-22.6036		-21.0571	65.39	-20.95	0.87579	-0.41096	4.18443	-1.38464	51.9514	-16.255
	-20.9623	101.2	-30.91	1.2411	-0.50776	6.53575	-1.93791	80.9988	-24.2391		-21.0391	67.39	-20.77	0.92697	-0.40643	4.29078	-1.37089	53.5629	-16.1328
	-20.9453	103.7	-34.38	1.31133	-0.50881	6.67182	-2.18079	82.9847	-27.0476		-21.0221	69.37	-20.67	0.98171	-0.40091	4.39346	-1.36459	55.1643	-16.0638
	-20.9292	105.4	-39.42	1.37848	-0.52276	6.75902	-2.52949	84.4029	-31.1136		-21.0051	71.27	-20.78	1.03753	-0.39715	4.48948	-1.37476	56.6923	-16.1539
	-20.9133	106.5	-46.04	1.44117	-0.5506	6.7958	-2.98225	85.2564	-36.4299		-20.9881	73.03	-21.19	1.09189	-0.39697	4.5772	-1.40644	58.1189	-16.4729
	-20.8972	106.9	-54.08	1.49824	-0.59265	6.78635	-3.52809	85.5846	-42.8822		-20.9711	74.63	-21.9	1.14256	-0.4008	4.65663	-1.45895	59.4129	-17.0207
	-20.8813	106.7	-63.29	1.54895	-0.64883	6.73912	-4.14822	85.4782	-50.2726		-20.9541	76.05	-22.82	1.18779	-0.40748	4.72808	-1.52612	60.5684	-17.7333
	-20.8652	106.2	-73.31	1.59307	-0.7186	6.66527	-4.81673	85.0627	-58.3103		-20.9371	77.28	-23.82	1.2263	-0.41473	4.79085	-1.5986	61.5728	-18.506
	-20.8483	105.4	-83.73	1.63052	-0.80075	6.57532	-5.50527	84.4549	-66.6711		-20.9191	78.29	-24.75	1.25746	-0.42013	4.84215	-1.66671	62.3926	-19.2262
	-20.8322	104.5	-94.15	1.66163	-0.89354	6.47824	-6.18726	83.7531	-75.029		-20.9021	79	-25.51	1.28097	-0.42208	4.87731	-1.72343	62.9804	-19.8131
	-20.8163	103.6	-104.2	1.6866	-0.99507	6.37859	-6.83946	82.9897	-83.1515		-20.8851	79.37	-26.06	1.29738	-0.42028	4.89028	-1.76627	63.2855	-20.238
	-20.8002	102.5	-113.7	1.70595	-1.10294	6.27687	-7.44537	82.1743	-90.7874		-20.8681	79.33	-26.44	1.30771	-0.41608	4.87672	-1.79709	63.2691	-20.5305
	-20.7843	101.4	-122.4	1.71958	-1.21429	6.17055	-7.99189	81.2744	-97.7705		-20.8511	78.9	-26.73	1.31386	-0.41181	4.83558	-1.82113	62.9457	-20.7568
	-20.7682	100	-130	1.72881	-1.3257	6.05569	-8.46938	80.2424	-103.96		-20.8341	78.15	-27.06	1.31821	-0.41014	4.7708	-1.84492	62.3647	-21.0053
	-20.7512	98.55	-136.5	1.73446	-1.43335	5.9305	-8.86696	79.062	-109.202		-20.8161	77.21	-27.51	1.32322	-0.41334	4.69019	-1.87428	61.6272	-21.3542
	-20.7353	96.88	-141.6	1.7385	-1.53291	5.79483	-9.17345	77.7506	-113.329		-20.7991	76.22	-28.16	1.33053	-0.42256	4.60425	-1.91296	60.8457	-21.8581
	-20.7192	95.1	-145.1	1.74241	-1.62014	5.65208	-9.37667	76.3554	-116.21		-20.7821	75.32	-29.02	1.34053	-0.43777	4.52291	-1.96222	60.1292	-22.5328
	-20.7033	93.31	-146.9	1.74771	-1.69194	5.50737	-9.46896	74.938	-117.73		-20.7651	74.56	-30.08	1.35208	-0.45782	4.45359	-2.02051	59.5372	-23.3579
	-20.6872	91.58	-147	1.75507	-1.74702	5.36587	-9.44736	73.5726	-117.868		-20.7481	73.97	-31.26	1.36244	-0.48078	4.39928	-2.08425	59.0733	-24.2822
	-20.6713	89.93	-145.5	1.76356	-1.78631	5.22975	-9.32051	72.274	-116.749		-20.7311	73.46	-32.48	1.36791	-0.5044	4.35808	-2.14856	58.6753	-25.2431
	-20.6543	88.32	-142.8	1.77095	-1.8134	5.09746	-9.1065	71.0057	-114.626		-20.7141	72.92	-33.65	1.36493	-0.52656	4.32416	-2.20832	58.2522	-26.1688
	-20.6382	86.61	-139.3	1.77268	-1.83324	4.96133	-8.83361	69.6572	-111.834		-20.6961	72.2	-34.69	1.35078	-0.54554	4.28885	-2.25922	57.6929	-27.0005
	-20.6223	84.57	-135.5	1.76338	-1.85141	4.80933	-8.53383	68.0422	-108.802		-20.6791	71.18	-35.56	1.32435	-0.56046	4.24308	-2.29873	56.8856	-27.7049
	-20.6062	81.91	-131.8	1.73645	-1.87253	4.62595	-8.2376	65.929	-105.884		-20.6621	69.77	-36.25	1.28634	-0.57106	4.17974	-2.32624	55.7701	-28.2704
	-20.5903	78.37	-128.6	1.68613	-1.89905	4.39655	-7.96773	63.0964	-103.333		-20.6451	67.95	-36.78	1.23923	-0.578	4.09467	-2.3435	54.3309	-28.7169
	-20.5742	73.75	-125.9	1.60907	-1.93043	4.11037	-7.7353	59.3927	-101.262		-20.6281	65.79	-37.2	1.18637	-0.58261	3.98755	-2.35422	52.6171	-29.0861
	-20.5572	68.02	-123.8	1.50537	-1.96337	3.7655	-7.53854	54.7928	-99.5928		-20.6111	63.38	-37.6	1.13136	-0.58688	3.86151	-2.36295	50.7069	-29.4319
	-20.5413	61.33	-122	1.37983	-1.99307	3.37058	-7.36554	49.4118	-98.1461		-20.5931	60.85	-38.06	1.07735	-0.59314	3.72121	-2.37547	48.6961	-29.8287
	-20.5252	54.05	-120.1	1.24136	-2.01364	2.94455	-7.19842	43.5504	-96.6742		-20.5761	58.29	-38.68	1.02637	-0.60381	3.57121	-2.39777	46.6607	-30.3526
	-20.5093	46.66	-117.9	1.10185	-2.02073	2.51372	-7.01827	37.5823	-94.9069		-20.5591	55.76	-39.56	0.97954	-0.62086	3.41459	-2.43534	44.6465	-31.074
	-20.4932	39.68	-115	0.97349	-2.01087	2.10642	-6.80893	31.9375	-92.6425		-20.5421	53.27	-40.77	0.93708	-0.6455	3.25267	-2.49256	42.6726	-32.0475
	-20.4773	33.56	-111.4	0.86634	-1.9826	1.74704	-6.55896	26.9929	-89.7424		-20.5251	50.81	-42.33	0.8988	-0.67754	3.08588	-2.57116	40.7133	-33.2938
	-20.4612	28.61	-106.9	0.78591	-1.93606	1.45191	-6.26231	22.98	-86.1403		-20.5081	48.35	-44.2	0.86428	-0.71542	2.91521	-2.66977	38.7581	-34.7833
	-20.4443	24.89	-101.5	0.73213	-1.87334	1.22594	-5.91821	19.9623	-81.8431		-20.4911	45.88	-46.28	0.8332	-0.75626	2.74284	-2.78305	36.7958	-36.4465
	-20.4282	22.29	-95.36	0.69994	-1.79745	1.06346	-5.53154	17.8413	-76.9421		-20.4731	43.42	-48.44	0.80542	-0.79644	2.57345	-2.90262	34.8441	-38.1677
	-20.4123	20.5	-88.69	0.68018	-1.71387	0.95046	-5.11256	16.3954	-71.5825		-20.4561	41.06	-50.51	0.78098	-0.83245	2.41419	-3.01849	32.9565	-39.8124
	-20.3962	19.2	-81.75	0.66298	-1.6283	0.86933	-4.67734	15.3314	-66.0169		-20.4391	38.89	-52.32	0.76027	-0.86177	2.27387	-3.12115	31.2212	-41.2634
	-20.3803	18.03	-74.91	0.63931	-1.54785	0.80291	-4.24585	14.392	-60.5197		-20.4221	37.04	-53.77	0.74384	-0.88301	2.16178	-3.20329	29.7474	-42.4314
	-20.3642	16.75	-68.55	0.60365	-1.47892	0.73811	-3.8398	13.3705	-55.3883		-20.4051	35.65	-54.8	0.73236	-0.89629	2.08532	-3.26052	28.6289	-43.2668
	-20.3472	15.27	-62.96	0.55501	-1.42583	0.66827	-3.47872	12.1867	-50.8952		-20.3881	34.78	-55.41	0.72628	-0.90283	2.04763	-3.29247	27.9317	-43.7732
	-20.3313	13.6	-58.35	0.4967	-1.38987	0.59312	-3.17499	10.8601	-47.1768		-20.3701	34.43	-55.65	0.72543	-0.90421	2.04555	-3.30167	27.6502	-43.9829
	-20.3152	11.91	-54.75	0.43588	-1.36859	0.51816	-2.93207	9.51198	-44.2627		-20.3531	34.5	-55.61	0.72888	-0.90204	2.06932	-3.29347	27.7081	-43.9647
	-20.2993	10.41	-51.99	0.38157	-1.35586	0.45237	-2.74342	8.31719	-42.0285		-20.3361	34.82	-55.38	0.73491	-0.8976	2.10436	-3.27463	27.9639	-43.8044
	-20.2832	9.335	-49.78	0.34314	-1.3434	0.40572	-2.59394	7.46946	-40.2407		-20.3191	35.18	-55.1	0.74168	-0.89184	2.13466	-3.25329	28.2512	-43.5981
	-20.2673	8.905	-47.74	0.32852	-1.32136	0.38717	-2.4634	7.13548	-38.5881		-20.3021	35.39	-54.9	0.74771	-0.8855	2.14702	-3.23757	28.4231	-43.4565
	-20.2503	9.257	-45.5	0.34281	-1.28153	0.40263	-2.33132	7.42696	-36.7741		-20.2851	35.33	-54.89	0.75223	-0.87935	2.13351	-3.23452	28.3854	-43.4657
	-20.2342	10.44	-42.76	0.38766	-1.21803	0.45424	-2.18067	8.38186	-34.5578		-20.2681	34.97	-55.16	0.75504	-0.87446	2.09296	-3.24922	28.1011	-43.7048
	-20.2183	12.39	-39.35	0.46099	-1.12851	0.53975	-2.0011	9.95985	-31.8008		-20.2501	34.33	-55.76	0.7562	-0.87181	2.02901	-3.28334	27.5917	-44.2085
	-20.2022	14.99	-35.27	0.55757	-1.01515	0.65338	-1.79039	12.0491	-28.5013		-20.2331	33.44	-56.67	0.75508	-0.87228	1.94751	-3.33488	26.8874	-44.9623
	-20.1863	18.03	-30.65	0.66998	-0.88364	0.78681	-1.55442	14.5	-24.7636		-20.2161	32.34	-57.84	0.75022	-0.87685	1.85372	-3.39884	26.0045	-45.9224
	-20.1702	21.31	-25.73	0.7899	-0.74218	0.93074	-1.30452	17.1376	-20.7922		-20.1991	31.03	-59.16	0.73947	-0.88615	1.75101	-3.46891	24.9467	-47.0171
	-20.1532	24.61	-20.81	0.90948	-0.60015	1.07621	-1.05505	19.7919	-16.8163		-20.1821	29.49	-60.56	0.7209	-0.90089	1.64132	-3.53883	23.7119	-48.1641
	-20.1373	27.76	-16.18	1.02214	-0.46637	1.21573	-0.82046	22.326	-13.0748		-20.1651	27.76	-61.95	0.69376	-0.92166	1.5272	-3.60382	22.3137	-49.3051
	-20.1212	30.64	-12.07	1.12326	-0.3477	1.34361	-0.61241	24.6366	-9.75516		-20.1471	25.91	-63.3	0.65961	-0.94871	1.41389	-3.66255	20.8281	-50.4119
	-20.1053	33.12	-8.631	1.20855	-0.24835	1.4547	-0.43792	26.6279	-6.97427		-20.1301	24.11	-64.59	0.62217	-0.98185	1.31014	-3.71509	19.3866	-51.4711
	-20.0892	35.1	-5.905	1.27473	-0.16976	1.5442	-0.29971	28.2152	-4.77131		-20.1131	22.58	-65.84	0.58648	-1.02029	1.22702	-3.76381	18.1595	-52.4847
	-20.0733	36.45	-3.861	1.31799	-0.11092	1.60645	-0.19607	29.3008	-3.12018		-20.0961	21.52	-67.05	0.55733	-1.06258	1.17553	-3.81194	17.3103	-53.4741
	-20.0562	37.04	-2.412	1.33354	-0.06922	1.6351	-0.12252	29.7777	-1.94871		-20.0791	21.06	-68.28	0.53743	-1.10706	1.16273	-3.86259	16.9461	-54.4643
	-20.0403	36.74	-1.438	1.31761	-0.04123	1.62408	-0.07305	29.5336	-1.1617		-20.0621	21.21	-69.53	0.52658	-1.15173	1.18923	-3.91895	17.0759	-55.4833
	-20.0242	35.46	-0.8171	1.26731	-0.02342	1.56925	-0.04154	28.5054	-0.66036		-20.0451	21.85	-70.86	0.52158	-1.19491	1.24812	-3.98347	17.5975	-56.5573
	-20.0083	33.19	-0.4427	1.18267	-0.01268	1.47046	-0.02251	26.6785	-0.3578		-20.0271	22.74	-72.27	0.51762	-1.235	1.32558	-4.05737	18.3245	-57.7028
	-19.9922	30.04	-0.2285	1.06766	-0.00654	1.3321	-0.01163	24.1493	-0.18469		-20.0101	23.59	-73.74	0.50951	-1.27047	1.40397	-4.13938	19.0229	-58.8975
	-19.9763	26.22	-0.1123	0.92983	-0.00321	1.16352	-0.00572	21.0751	-0.09079		-19.9931	24.14	-75.21	0.49349	-1.2998	1.46508	-4.22461	19.4652	-60.0907
	-19.9593	22.01	-0.05255	0.77934	-0.0015	0.97766	-0.00268	17.6958	-0.04248		-19.9761	24.14	-76.52	0.46784	-1.32129	1.49303	-4.3044	19.4736	-61.1684
	-19.9432	17.75	-0.0234	0.62739	-0.00067	0.78871	-0.00119	14.2694	-0.01891		-19.9591	23.49	-77.49	0.43296	-1.33318	1.47737	-4.36641	18.9499	-61.9737
	-19.9273	13.72	-0.00991	0.48433	-0.00028	0.60995	-0.0005	11.0285	-0.00801		-19.9421	22.16	-77.9	0.39086	-1.33424	1.41466	-4.39656	17.8798	-62.3215
	-19.9112	10.15	-0.00399	0.35799	-0.00011	0.45158	-0.0002	8.16115	-0.00323		-19.9241	20.25	-77.55	0.34442	-1.32373	1.3089	-4.38214	16.3365	-62.0632
	-19.8953	7.185	-0.00153	0.2531	-4e-05	0.31969	-8e-05	5.77575	-0.00124		-19.9071	17.94	-76.31	0.29682	-1.3021	1.17116	-4.3144	14.4732	-61.0887
	-19.8792	4.858	-0.00056	0.17099	-2e-05	0.21622	-3e-05	3.90494	-0.00045		-19.8901	15.47	-74.16	0.25117	-1.27086	1.01732	-4.19115	12.4773	-59.3847
	-19.8622	3.135	-0.00019	0.11028	-1e-05	0.1396	-1e-05	2.52032	-0.00016		-19.8731	13.09	-71.2	0.2104	-1.23295	0.86537	-4.01747	10.5565	-57.0258
	-19.8463	1.931	-6e-05	0.06787	0	0.08598	0	1.5519	-5e-05		-19.8561	11.03	-67.65	0.17703	-1.19204	0.73178	-3.8053	8.89342	-54.1858
	-19.8302	1.133	-2e-05	0.03982	0	0.05048	0	0.91122	-2e-05		-19.8391	9.449	-63.79	0.15288	-1.15253	0.62861	-3.57139	7.61648	-51.0948
	-19.8143	0.634	-1e-05	0.02226	0	0.02825	0	0.50962	0		-19.8221	8.411	-59.92	0.13903	-1.11843	0.56154	-3.33327	6.77889	-47.9928
	-19.7982	0.3378	0	0.01186	0	0.01505	0	0.27155	0		-19.8041	7.888	-56.31	0.13563	-1.09281	0.52958	-3.10694	6.35357	-45.0915
	-19.7823	0.1713	0	0.00601	0	0.00764	0	0.13775	0		-19.7871	7.774	-53.13	0.14198	-1.07714	0.52662	-2.90333	6.2607	-42.5393
	-19.7653	0.08272	0	0.0029	0	0.00369	0	0.0665	0		-19.7701	7.928	-50.46	0.15673	-1.07056	0.5435	-2.72765	6.38454	-40.3847
	-19.7492	0.038	0	0.00133	0	0.00169	0	0.03055	0		-19.7531	8.204	-48.24	0.17803	-1.06982	0.57061	-2.57924	6.60579	-38.5989
	-19.7333	0.0166	0	0.00058	0	0.00074	0	0.01335	0		-19.7361	8.48	-46.36	0.20353	-1.06986	0.5995	-2.45255	6.82938	-37.0807
	-19.7172	0.0069	0	0.00024	0	0.00031	0	0.00555	0		-19.7191	8.672	-44.64	0.23047	-1.06462	0.6238	-2.34008	6.98375	-35.6842
	-19.7013	0.00273	0	0.0001	0	0.00012	0	0.00219	0		-19.7011	8.73	-42.88	0.25559	-1.04831	0.6388	-2.23352	7.03106	-34.2701
	-19.6852	0.00102	0	4e-05	0	5e-05	0	0.00082	0		-19.6841	8.633	-40.96	0.27564	-1.01662	0.6415	-2.12581	6.95372	-32.7204
	-19.6683	0.00037	0	1e-05	0	2e-05	0	0.00029	0		-19.6671	8.383	-38.77	0.28782	-0.9677	0.63023	-2.01201	6.75299	-30.9626
	-19.6522	0.00012	0	0	0	1e-05	0	0.0001	0		-19.6501	8.006	-36.29	0.29066	-0.90232	0.60534	-1.88957	6.45058	-28.9787
	-19.6363	4e-05	0	0	0	0	0	3e-05	0		-19.6331	7.558	-33.56	0.28459	-0.82355	0.56938	-1.75898	6.08932	-26.7959
	-19.6202	1e-05	0	0	0	0	0	1e-05	0		-19.6161	7.121	-30.67	0.27226	-0.73617	0.52781	-1.62408	5.73764	-24.4932
	-19.6043	0	0	0	0	0	0	0	0		-19.5991	6.8	-27.78	0.25802	-0.64567	0.48784	-1.49194	5.47816	-22.1859
	-19.5882	0	0	0	0	0	0	0	0		-19.5811	6.693	-25.06	0.24671	-0.55767	0.4572	-1.37275	5.3915	-20.0189
	-19.5712	0	0	0	0	0	0	0	0		-19.5641	6.87	-22.71	0.24243	-0.47729	0.44183	-1.27822	5.53334	-18.152
	-19.5553	0	0	0	0	0	0	0	0		-19.5471	7.343	-20.92	0.24729	-0.40898	0.44419	-1.2191	5.9145	-16.7285
	-19.5392	0	0	0	0	0	0	0	0		-19.5301	8.054	-19.8	0.2608	-0.35615	0.46231	-1.20248	6.48733	-15.8475
	-19.5233	0	0	0	0	0	0	0	0		-19.5131	8.883	-19.41	0.27986	-0.32091	0.49011	-1.22895	7.15581	-15.5426
	-19.5072	0	0	0	0	0	0	0	0		-19.4961	9.666	-19.67	0.29969	-0.30372	0.51887	-1.29146	7.7884	-15.7599
	-19.4913	0	0	0	0	0	0	0	0		-19.4791	10.24	-20.42	0.31488	-0.30347	0.53924	-1.37627	8.24998	-16.3652
	-19.4752	0	0	0	0	0	0	0	0		-19.4611	10.46	-21.43	0.3208	-0.31748	0.54366	-1.46571	8.43072	-17.1817
	-19.4582	0	0	0	0	0	0	0	0		-19.4441	10.25	-22.49	0.3145	-0.34218	0.52765	-1.5427	8.26579	-18.0279
	-19.4423	0	0	0	0	0	0	0	0		-19.4271	9.609	-23.41	0.29535	-0.37387	0.49076	-1.59461	7.75019	-18.7594
	-19.4262	0	0	0	0	0	0	0	0		-19.4101	8.598	-24.1	0.26494	-0.40938	0.43625	-1.61676	6.93736	-19.3131
	-19.4103	0	0	0	0	0	0	0	0		-19.3931	7.333	-24.58	0.22662	-0.44654	0.36993	-1.61272	5.91706	-19.6986
	-19.3942	0	0	0	0	0	0	0	0		-19.3761	5.956	-24.94	0.1846	-0.48413	0.2989	-1.59299	4.80708	-19.9838
	-19.3783	0	0	0	0	0	0	0	0		-19.3581	4.604	-25.29	0.14313	-0.52155	0.22994	-1.57086	3.71646	-20.2676
	-19.3612	0	0	0	0	0	0	0	0		-19.3411	3.387	-25.72	0.10569	-0.55813	0.16837	-1.55849	2.73481	-20.6204
	-19.3453	0	0	0	0	0	0	0	0		-19.3241	2.378	-26.25	0.07465	-0.59247	0.11755	-1.56293	1.92096	-21.0555
	-19.3292	0	0	0	0	0	0	0	0		-19.3071	1.61	-26.81	0.05124	-0.62224	0.07884	-1.58393	1.30017	-21.5266
	-19.3133	0	0	0	0	0	0	0	0		-19.2901	1.086	-27.28	0.03578	-0.64427	0.05202	-1.61402	0.87612	-21.9173
	-19.2972	0	0	0	0	0	0	0	0		-19.2731	0.7907	-27.47	0.02817	-0.65532	0.03604	-1.6406	0.63696	-22.0858
	-19.2812	0	0	0	0	0	0	0	0		-19.2561	0.7076	-27.23	0.02828	-0.65293	0.02962	-1.64965	0.56829	-21.9102
	-19.2643	0	0	0	0	0	0	0	0		-19.2381	0.8237	-26.48	0.03619	-0.63666	0.03172	-1.63008	0.65972	-21.3221
	-19.2482	0	0	0	0	0	0	0	0		-19.2211	1.132	-25.25	0.05212	-0.60861	0.0416	-1.57709	0.90535	-20.3441
	-19.2323	0	0	0	0	0	0	0	0		-19.2041	1.625	-23.7	0.07612	-0.57358	0.05861	-1.49449	1.29909	-19.1005
	-19.2162	0	0	0	0	0	0	0	0		-19.1871	2.283	-22.05	0.10754	-0.53832	0.08184	-1.39343	1.82402	-17.7848
	-19.2003	0	0	0	0	0	0	0	0		-19.1701	3.064	-20.6	0.14459	-0.50988	0.10969	-1.28963	2.44862	-16.6158
	-19.1842	0	0	0	0	0	0	0	0		-19.1531	3.9	-19.54	0.18406	-0.4936	0.13965	-1.19828	3.11684	-15.7698
	-19.1672	0	0	0	0	0	0	0	0		-19.1351	4.702	-18.98	0.22173	-0.49124	0.16853	-1.1292	3.75749	-15.3298
	-19.1513	0	0	0	0	0	0	0	0		-19.1181	5.373	-18.87	0.25302	-0.50039	0.19307	-1.08391	4.2945	-15.2417
	-19.1352	0	0	0	0	0	0	0	0		-19.1011	5.842	-18.99	0.27437	-0.5147	0.21077	-1.05504	4.66987	-15.342
	-19.1193	0	0	0	0	0	0	0	0		-19.0841	6.076	-19.06	0.28414	-0.52591	0.22071	-1.03012	4.85753	-15.403
	-19.1032	0	0	0	0	0	0	0	0		-19.0671	6.099	-18.82	0.28327	-0.52638	0.22397	-0.99625	4.87932	-15.2134
	-19.0873	0	0	0	0	0	0	0	0		-19.0501	5.986	-18.13	0.27511	-0.51187	0.22341	-0.94477	4.79205	-14.6493
	-19.0703	0	0	0	0	0	0	0	0		-19.0331	5.836	-16.98	0.26429	-0.48281	0.22265	-0.87531	4.67621	-13.7198
	-19.0542	0	0	0	0	0	0	0	0		-19.0151	5.742	-15.55	0.25529	-0.44433	0.22485	-0.79554	4.60545	-12.5654
	-19.0383	0	0	0	0	0	0	0	0		-18.9981	5.755	-14.13	0.25081	-0.40471	0.23155	-0.71851	4.62273	-11.4148
	-19.0222	0	0	0	0	0	0	0	0		-18.9811	5.869	-13.01	0.25107	-0.37269	0.24187	-0.65881	4.71829	-10.5097
	-19.0063	0	0	0	0	0	0	0	0		-18.9641	6.019	-12.42	0.25371	-0.35498	0.25273	-0.62779	4.84363	-10.0351
	-18.9902	0	0	0	0	0	0	0	0		-18.9471	6.109	-12.48	0.25479	-0.35437	0.25986	-0.63097	4.9193	-10.0734
	-18.9733	0	0	0	0	0	0	0	0		-18.9301	6.043	-13.12	0.25025	-0.3693	0.25918	-0.66681	4.86824	-10.5916
	-18.9572	0	0	0	0	0	0	0	0		-18.9121	5.755	-14.2	0.2373	-0.39438	0.24813	-0.72816	4.63731	-11.4577
	-18.9413	0	0	0	0	0	0	0	0		-18.8951	5.235	-15.47	0.21529	-0.42223	0.2264	-0.80425	4.2187	-12.4815
	-18.9252	0	0	0	0	0	0	0	0		-18.8781	4.525	-16.7	0.18581	-0.44541	0.19605	-0.88318	3.64737	-13.4668
	-18.9093	0	0	0	0	0	0	0	0		-18.8611	3.705	-17.66	0.15199	-0.45794	0.16067	-0.95358	2.98645	-14.2358
	-18.8932	0	0	0	0	0	0	0	0		-18.8441	2.868	-18.2	0.1176	-0.45635	0.12447	-1.00554	2.31222	-14.6632
	-18.8762	0	0	0	0	0	0	0	0		-18.8271	2.097	-18.21	0.08596	-0.43977	0.09104	-1.03105	1.69051	-14.669
	-18.8603	0	0	0	0	0	0	0	0		-18.8101	1.447	-17.66	0.05932	-0.40941	0.06284	-1.02428	1.16668	-14.2188
	-18.8442	0	0	0	0	0	0	0	0		-18.7921	0.9425	-16.55	0.03862	-0.36806	0.04093	-0.98244	0.75969	-13.3188
	-18.8283	0	0	0	0	0	0	0	0		-18.7751	0.579	-14.95	0.02373	-0.31921	0.02514	-0.90663	0.46675	-12.0295
	-18.8122	0	0	0	0	0	0	0	0		-18.7581	0.3355	-12.99	0.01375	-0.26675	0.01457	-0.80226	0.27044	-10.4459
	-18.7963	0	0	0	0	0	0	0	0		-18.7411	0.1834	-10.81	0.00751	-0.21439	0.00796	-0.67856	0.1478	-8.69341
	-18.7793	0	0	0	0	0	0	0	0		-18.7241	0.09453	-8.607	0.00387	-0.16546	0.00411	-0.54728	0.0762	-6.91882
	-18.7632	0	0	0	0	0	0	0	0		-18.7071	0.04596	-6.544	0.00188	-0.1226	0.002	-0.42034	0.03705	-5.26008
	-18.7473	0	0	0	0	0	0	0	0		-18.6891	0.02107	-4.762	0.00086	-0.08755	0.00092	-0.30783	0.01699	-3.82791
	-18.7312	0	0	0	0	0	0	0	0		-18.6721	0.00911	-3.35	0.00037	-0.06125	0.0004	-0.21647	0.00735	-2.69316
	-18.7153	0	0	0	0	0	0	0	0		-18.6551	0.00372	-2.347	0.00015	-0.04385	0.00016	-0.14937	0.003	-1.88795
	-18.6992	0	0	0	0	0	0	0	0		-18.6381	0.00143	-1.751	6e-05	-0.03504	6e-05	-0.10664	0.00115	-1.41025
	-18.6822	0	0	0	0	0	0	0	0		-18.6211	0.00052	-1.533	2e-05	-0.03423	2e-05	-0.08629	0.00042	-1.23742
	-18.6663	0	0	0	0	0	0	0	0		-18.6041	0.00018	-1.65	1e-05	-0.04074	1e-05	-0.08535	0.00014	-1.33541
	-18.6502	0	0	0	0	0	0	0	0		-18.5871	6e-05	-2.051	0	-0.05363	0	-0.10028	5e-05	-1.662
	-18.6343	0	0	0	0	0	0	0	0		-18.5691	2e-05	-2.671	0	-0.07161	0	-0.12717	1e-05	-2.16512
	-18.6182	0	0	0	0	0	0	0	0		-18.5521	1e-05	-3.425	0	-0.09271	0	-0.16136	0	-2.77746
	-18.6023	0	0	0	0	0	0	0	0		-18.5351	0	-4.209	0	-0.11435	0	-0.19757	0	-3.41429
	-18.5862	0	0	0	0	0	0	0	0		-18.5181	0	-4.908	0	-0.1335	0	-0.23004	0	-3.98022
	-18.5693	0	0	0	0	0	0	0	0		-18.5011	0	-5.408	0	-0.14719	0	-0.25336	0	-4.38692
	-18.5532	0	0	0	0	0	0	0	0		-18.4841	0	-5.624	0	-0.15309	0	-0.26345	0	-4.56221
	-18.5373	0	0	0	0	0	0	0	0		-18.4661	0	-5.518	0	-0.15019	0	-0.25844	0	-4.47616
	-18.5212	0	0	0	0	0	0	0	0		-18.4491	0	-5.106	0	-0.13897	0	-0.23916	0	-4.14235
	-18.5053	0	0	0	0	0	0	0	0		-18.4321	0	-4.456	0	-0.12129	0	-0.20871	0	-3.61447
	-18.4892	0	0	0	0	0	0	0	0		-18.4151	0	-3.668	0	-0.09984	0	-0.17181	0	-2.97566
	-18.4722	0	0	0	0	0	0	0	0		-18.3981	0	-2.848	0	-0.07751	0	-0.13338	0	-2.31002
	-18.4563	0	0	0	0	0	0	0	0		-18.3811	0	-2.085	0	-0.05675	0	-0.09766	0	-1.69148
	-18.4402	0	0	0	0	0	0	0	0		-18.3641	0	-1.44	0	-0.03919	0	-0.06742	0	-1.16773
	-18.4243	0	0	0	0	0	0	0	0		-18.3461	0	-0.9376	0	-0.02552	0	-0.04391	0	-0.76052
	-18.4082	0	0	0	0	0	0	0	0		-18.3291	0	-0.5758	0	-0.01567	0	-0.02697	0	-0.46701
	-18.3923	0	0	0	0	0	0	0	0		-18.3121	0	-0.3336	0	-0.00908	0	-0.01562	0	-0.27057
	-18.3753	0	0	0	0	0	0	0	0		-18.2951	0	-0.1822	0	-0.00496	0	-0.00854	0	-0.14778
	-18.3592	0	0	0	0	0	0	0	0		-18.2781	0	-0.09389	0	-0.00256	0	-0.0044	0	-0.07615
	-18.3433	0	0	0	0	0	0	0	0		-18.2611	0	-0.04563	0	-0.00124	0	-0.00214	0	-0.03701
	-18.3272	0	0	0	0	0	0	0	0		-18.2431	0	-0.02091	0	-0.00057	0	-0.00098	0	-0.01696
	-18.3113	0	0	0	0	0	0	0	0		-18.2261	0	-0.00904	0	-0.00025	0	-0.00042	0	-0.00733
	-18.2952	0	0	0	0	0	0	0	0		-18.2091	0	-0.00368	0	-0.0001	0	-0.00017	0	-0.00299
	-18.2782	0	0	0	0	0	0	0	0		-18.1921	0	-0.00142	0	-4e-05	0	-7e-05	0	-0.00115
	-18.2623	0	0	0	0	0	0	0	0		-18.1751	0	-0.00051	0	-1e-05	0	-2e-05	0	-0.00042
	-18.2462	0	0	0	0	0	0	0	0		-18.1581	0	-0.00018	0	0	0	-1e-05	0	-0.00014
	-18.2303	0	0	0	0	0	0	0	0		-18.1411	0	-6e-05	0	0	0	0	0	-5e-05
	-18.2142	0	0	0	0	0	0	0	0		-18.1231	0	-2e-05	0	0	0	0	0	-1e-05
	-18.1983	0	0	0	0	0	0	0	0		-18.1061	0	0	0	0	0	0	0	0
	-18.1812	0	0	0	0	0	0	0	0		-18.0891	0	0	0	0	0	0	0	0
	-18.1653	0	0	0	0	0	0	0	0		-18.0721	0	0	0	0	0	0	0	0
	-18.1492	0	0	0	0	0	0	0	0		-18.0551	0	0	0	0	0	0	0	0
	-18.1333	0	0	0	0	0	0	0	0		-18.0381	0	0	0	0	0	0	0	0
	-18.1172	0	0	0	0	0	0	0	0		-18.0201	0	0	0	0	0	0	0	0
	-18.1013	0	0	0	0	0	0	0	0		-18.0031	0	0	0	0	0	0	0	0
	-18.0843	0	0	0	0	0	0	0	0		-17.9861	0	0	0	0	0	0	0	0
	-18.0682	0	0	0	0	0	0	0	0		-17.9691	0	0	0	0	0	0	0	0
	-18.0523	0	0	0	0	0	0	0	0		-17.9521	0	0	0	0	0	0	0	0
	-18.0362	0	0	0	0	0	0	0	0		-17.9351	0	0	0	0	0	0	0	0
	-18.0203	0	0	0	0	0	0	0	0		-17.9181	0	0	0	0	0	0	0	0
	-18.0042	0	0	0	0	0	0	0	0		-17.9001	0	0	0	0	0	0	0	0
	-17.9872	0	0	0	0	0	0	0	0		-17.8831	0	0	0	0	0	0	0	0
	-17.9713	0	0	0	0	0	0	0	0		-17.8661	0	0	0	0	0	0	0	0
	-17.9552	0	0	0	0	0	0	0	0		-17.8491	0	0	0	0	0	0	0	0
	-17.9393	0	0	0	0	0	0	0	0		-17.8321	0	0	0	0	0	0	0	0
	-17.9232	0	0	0	0	0	0	0	0		-17.8151	0	0	0	0	0	0	0	0
	-17.9073	0	0	0	0	0	0	0	0		-17.7981	0	0	0	0	0	0	0	0
	-17.8903	0	0	0	0	0	0	0	0		-17.7801	0	0	0	0	0	0	0	0
	-17.8742	0	0	0	0	0	0	0	0		-17.7631	0	0	0	0	0	0	0	0
	-17.8583	0	0	0	0	0	0	0	0		-17.7461	0	0	0	0	0	0	0	0
	-17.8422	0	0	0	0	0	0	0	0		-17.7291	0	0	0	0	0	0	0	0
	-17.8263	0	0	0	0	0	0	0	0		-17.7121	0	0	0	0	0	0	0	0
	-17.8102	0	0	0	0	0	0	0	0		-17.6951	0	0	0	0	0	0	0	0
	-17.7933	0	0	0	0	0	0	0	0		-17.6771	0	0	0	0	0	0	0	0
	-17.7772	0	0	0	0	0	0	0	0		-17.6601	0	0	0	0	0	0	0	0
	-17.7613	0	0	0	0	0	0	0	0		-17.6431	0	0	0	0	0	0	0	0
	-17.7452	0	0	0	0	0	0	0	0		-17.6261	0	0	0	0	0	0	0	0
	-17.7293	0	0	0	0	0	0	0	0		-17.6091	0	0	0	0	0	0	0	0
	-17.7132	0	0	0	0	0	0	0	0		-17.5921	0	0	0	0	0	0	0	0
	-17.6962	0	0	0	0	0	0	0	0		-17.5751	0	0	0	0	0	0	0	0
	-17.6803	0	0	0	0	0	0	0	0		-17.5571	0	0	0	0	0	0	0	0
	-17.6642	0	0	0	0	0	0	0	0		-17.5401	0	0	0	0	0	0	0	0
	-17.6483	0	0	0	0	0	0	0	0		-17.5231	0	0	0	0	0	0	0	0
	-17.6322	0	0	0	0	0	0	0	0		-17.5061	0	0	0	0	0	0	0	0
	-17.6163	0	0	0	0	0	0	0	0		-17.4891	0	0	0	0	0	0	0	0
	-17.6002	0	0	0	0	0	0	0	0		-17.4721	0	0	0	0	0	0	0	0
	-17.5832	0	0	0	0	0	0	0	0		-17.4541	0	0	0	0	0	0	0	0
	-17.5673	0	0	0	0	0	0	0	0		-17.4371	0	0	0	0	0	0	0	0
	-17.5512	0	0	0	0	0	0	0	0		-17.4201	0	0	0	0	0	0	0	0
	-17.5353	0	0	0	0	0	0	0	0		-17.4031	0	0	0	0	0	0	0	0
	-17.5192	0	0	0	0	0	0	0	0		-17.3861	0	0	0	0	0	0	0	0
	-17.5033	0	0	0	0	0	0	0	0		-17.3691	0	0	0	0	0	0	0	0
	-17.4862	0	0	0	0	0	0	0	0		-17.3521	0	0	0	0	0	0	0	0
	-17.4703	0	0	0	0	0	0	0	0		-17.3341	0	0	0	0	0	0	0	0
	-17.4542	0	0	0	0	0	0	0	0		-17.3171	0	0	0	0	0	0	0	0
	-17.4383	0	0	0	0	0	0	0	0		-17.3001	0	0	0	0	0	0	0	0
	-17.4222	0	0	0	0	0	0	0	0		-17.2831	0	0	0	0	0	0	0	0
	-17.4062	0	0	0	0	0	0	0	0		-17.2661	0	0	0	0	0	0	0	0
	-17.3893	0	0	0	0	0	0	0	0		-17.2491	0	0	0	0	0	0	0	0
	-17.3732	0	0	0	0	0	0	0	0		-17.2311	0	0	0	0	0	0	0	0
	-17.3573	0	0	0	0	0	0	0	0		-17.2141	0	0	0	0	0	0	0	0
	-17.3412	0	0	0	0	0	0	0	0		-17.1971	0	0	0	0	0	0	0	0
	-17.3253	0	0	0	0	0	0	0	0		-17.1801	0	0	0	0	0	0	0	0
	-17.3092	0	0	0	0	0	0	0	0		-17.1631	0	0	0	0	0	0	0	0
	-17.2922	0	0	0	0	0	0	0	0		-17.1461	0	0	0	0	0	0	0	0
	-17.2763	0	0	0	0	0	0	0	0		-17.1291	0	0	0	0	0	0	0	0
	-17.2602	0	0	0	0	0	0	0	0		-17.1111	0	0	0	0	0	0	0	0
	-17.2443	0	0	0	0	0	0	0	0		-17.0941	0	0	0	0	0	0	0	0
	-17.2282	0	0	0	0	0	0	0	0		-17.0771	0	0	0	0	0	0	0	0
	-17.2123	0	0	0	0	0	0	0	0		-17.0601	0	0	0	0	0	0	0	0
	-17.1953	0	0	0	0	0	0	0	0		-17.0431	0	0	0	0	0	0	0	0
	-17.1792	0	0	0	0	0	0	0	0		-17.0261	0	0	0	0	0	0	0	0
	-17.1633	0	0	0	0	0	0	0	0		-17.0081	0	0	0	0	0	0	0	0
	-17.1472	0	0	0	0	0	0	0	0		-16.9911	0	0	0	0	0	0	0	0
	-17.1313	0	0	0	0	0	0	0	0		-16.9741	0	0	0	0	0	0	0	0
	-17.1152	0	0	0	0	0	0	0	0		-16.9571	0	0	0	0	0	0	0	0
	-17.0983	0	0	0	0	0	0	0	0		-16.9401	0	0	0	0	0	0	0	0
	-17.0822	0	0	0	0	0	0	0	0		-16.9231	0	0	0	0	0	0	0	0
	-17.0663	0	0	0	0	0	0	0	0		-16.9061	0	0	0	0	0	0	0	0
	-17.0502	0	0	0	0	0	0	0	0		-16.8881	0	0	0	0	0	0	0	0
	-17.0343	0	0	0	0	0	0	0	0		-16.8711	0	0	0	0	0	0	0	0
	-17.0182	0	0	0	0	0	0	0	0		-16.8541	0	0	0	0	0	0	0	0
	-17.0012	0	0	0	0	0	0	0	0		-16.8371	0	0	0	0	0	0	0	0
	-16.9853	0	0	0	0	0	0	0	0		-16.8201	0	0	0	0	0	0	0	0
	-16.9692	0	0	0	0	0	0	0	0		-16.8031	0	0	0	0	0	0	0	0
	-16.9533	0	0	0	0	0	0	0	0		-16.7851	0	0	0	0	0	0	0	0
	-16.9372	0	0	0	0	0	0	0	0		-16.7681	0	0	0	0	0	0	0	0
	-16.9213	0	0	0	0	0	0	0	0		-16.7511	0	0	0	0	0	0	0	0
	-16.9043	0	0	0	0	0	0	0	0		-16.7341	0	0	0	0	0	0	0	0
	-16.8882	0	0	0	0	0	0	0	0		-16.7171	0	0	0	0	0	0	0	0
	-16.8723	0	0	0	0	0	0	0	0		-16.7001	0	0	0	0	0	0	0	0
	-16.8562	0	0	0	0	0	0	0	0		-16.6831	0	0	0	0	0	0	0	0
	-16.8403	0	0	0	0	0	0	0	0		-16.6651	0	0	0	0	0	0	0	0
	-16.8242	0	0	0	0	0	0	0	0		-16.6481	0	0	0	0	0	0	0	0
	-16.8072	0	0	0	0	0	0	0	0		-16.6311	0	0	0	0	0	0	0	0
	-16.7913	0	0	0	0	0	0	0	0		-16.6141	0	0	0	0	0	0	0	0
	-16.7752	0	0	0	0	0	0	0	0		-16.5971	0	0	0	0	0	0	0	0
	-16.7593	0	0	0	0	0	0	0	0		-16.5801	0	0	0	0	0	0	0	0
	-16.7432	0	0	0	0	0	0	0	0		-16.5621	0	0	0	0	0	0	0	0
	-16.7273	0	0	0	0	0	0	0	0		-16.5451	0	0	0	0	0	0	0	0
	-16.7112	0	0	0	0	0	0	0	0		-16.5281	0	0	0	0	0	0	0	0
	-16.6943	0	0	0	0	0	0	0	0		-16.5111	0	0	0	0	0	0	0	0
	-16.6782	0	0	0	0	0	0	0	0		-16.4941	0	0	0	0	0	0	0	0
	-16.6623	0	0	0	0	0	0	0	0		-16.4771	0	0	0	0	0	0	0	0
	-16.6462	0	0	0	0	0	0	0	0		-16.4601	0	0	0	0	0	0	0	0
	-16.6303	0	0	0	0	0	0	0	0		-16.4421	0	0	0	0	0	0	0	0
	-16.6142	0	0	0	0	0	0	0	0		-16.4251	0	0	0	0	0	0	0	0
	-16.5972	0	0	0	0	0	0	0	0		-16.4081	0	0	0	0	0	0	0	0
	-16.5813	0	0	0	0	0	0	0	0		-16.3911	0	0	0	0	0	0	0	0
	-16.5652	0	0	0	0	0	0	0	0		-16.3741	0	0	0	0	0	0	0	0
	-16.5493	0	0	0	0	0	0	0	0		-16.3571	0	0	0	0	0	0	0	0
	-16.5332	0	0	0	0	0	0	0	0		-16.3391	0	0	0	0	0	0	0	0
	-16.5173	0	0	0	0	0	0	0	0		-16.3221	0	0	0	0	0	0	0	0
	-16.5003	0	0	0	0	0	0	0	0		-16.3051	0	0	0	0	0	0	0	0
	-16.4842	0	0	0	0	0	0	0	0		-16.2881	0	0	0	0	0	0	0	0
	-16.4683	0	0	0	0	0	0	0	0		-16.2711	0	0	0	0	0	0	0	0
	-16.4522	0	0	0	0	0	0	0	0		-16.2541	0	0	0	0	0	0	0	0
	-16.4363	0	0	0	0	0	0	0	0		-16.2371	0	0	0	0	0	0	0	0
	-16.4202	0	0	0	0	0	0	0	0		-16.2191	0	0	0	0	0	0	0	0
	-16.4032	0	0	0	0	0	0	0	0		-16.2021	0	0	0	0	0	0	0	0
	-16.3873	0	0	0	0	0	0	0	0		-16.1851	0	0	0	0	0	0	0	0
	-16.3712	0	0	0	0	0	0	0	0		-16.1681	0	0	0	0	0	0	0	0
	-16.3553	0	0	0	0	0	0	0	0		-16.1511	0	0	0	0	0	0	0	0
	-16.3392	0	0	0	0	0	0	0	0		-16.1341	0	0	0	0	0	0	0	0
	-16.3233	0	0	0	0	0	0	0	0		-16.1171	0	0	0	0	0	0	0	0
	-16.3062	0	0	0	0	0	0	0	0		-16.0991	0	0	0	0	0	0	0	0
	-16.2903	0	0	0	0	0	0	0	0		-16.0821	0	0	0	0	0	0	0	0
	-16.2742	0	0	0	0	0	0	0	0		-16.0651	0	0	0	0	0	0	0	0
	-16.2583	0	0	0	0	0	0	0	0		-16.0481	0	0	0	0	0	0	0	0
	-16.2422	0	0	0	0	0	0	0	0		-16.0311	0	0	0	0	0	0	0	0
	-16.2263	0	0	0	0	0	0	0	0		-16.0141	0	0	0	0	0	0	0	0
	-16.2093	0	0	0	0	0	0	0	0		-15.9961	0	0	0	0	0	0	0	0
	-16.1932	0	0	0	0	0	0	0	0		-15.9791	0	0	0	0	0	0	0	0
	-16.1773	0	0	0	0	0	0	0	0		-15.9621	0	0	0	0	0	0	0	0
	-16.1612	0	0	0	0	0	0	0	0		-15.9451	0	0	0	0	0	0	0	0
	-16.1453	0	0	0	0	0	0	0	0		-15.9281	0	0	0	0	0	0	0	0
	-16.1292	0	0	0	0	0	0	0	0		-15.9111	0	0	0	0	0	0	0	0
	-16.1122	0	0	0	0	0	0	0	0		-15.8941	0	0	0	0	0	0	0	0
	-16.0963	0	0	0	0	0	0	0	0		-15.8761	0	0	0	0	0	0	0	0
	-16.0802	0	0	0	0	0	0	0	0		-15.8591	0	0	0	0	0	0	0	0
	-16.0643	0	0	0	0	0	0	0	0		-15.8421	0	0	0	0	0	0	0	0
	-16.0482	0	0	0	0	0	0	0	0		-15.8251	0	0	0	0	0	0	0	0
	-16.0323	0	0	0	0	0	0	0	0		-15.8081	0	0	0	0	0	0	0	0
	-16.0153	0	0	0	0	0	0	0	0		-15.7911	0	0	0	0	0	0	0	0
	-15.9992	0	0	0	0	0	0	0	0		-15.7731	0	0	0	0	0	0	0	0
	-15.9832	0	0	0	0	0	0	0	0		-15.7561	0	0	0	0	0	0	0	0
	-15.9672	0	0	0	0	0	0	0	0		-15.7391	0	0	0	0	0	0	0	0
	-15.9512	0	0	0	0	0	0	0	0		-15.7221	0	0	0	0	0	0	0	0
	-15.9352	0	0	0	0	0	0	0	0		-15.7051	0	0	0	0	0	0	0	0
	-15.9183	0	0	0	0	0	0	0	0		-15.6881	0	0	0	0	0	0	0	0
	-15.9023	0	0	0	0	0	0	0	0		-15.6711	0	0	0	0	0	0	0	0
	-15.8863	0	0	0	0	0	0	0	0		-15.6531	0	0	0	0	0	0	0	0
	-15.8703	0	0	0	0	0	0	0	0		-15.6361	0	0	0	0	0	0	0	0
	-15.8543	0	0	0	0	0	0	0	0		-15.6191	0	0	0	0	0	0	0	0
	-15.8383	0	0	0	0	0	0	0	0		-15.6021	0	0	0	0	0	0	0	0
	-15.8223	0	0	0	0	0	0	0	0		-15.5851	0	0	0	0	0	0	0	0
	-15.8052	0	0	0	0	0	0	0	0		-15.5681	0	0	0	0	0	0	0	0
	-15.7892	0	0	0	0	0	0	0	0		-15.5501	0	0	0	0	0	0	0	0
	-15.7733	0	0	0	0	0	0	0	0		-15.5331	0	0	0	0	0	0	0	0
	-15.7573	0	0	0	0	0	0	0	0		-15.5161	0	0	0	0	0	0	0	0
	-15.7413	0	0	0	0	0	0	0	0		-15.4991	0	0	0	0	0	0	0	0
	-15.7253	0	0	0	0	0	0	0	0		-15.4821	0	0	0	0	0	0	0	0
	-15.7082	0	0	0	0	0	0	0	0		-15.4651	0	0	0	0	0	0	0	0
	-15.6922	0	0	0	0	0	0	0	0		-15.4481	0	0	0	0	0	0	0	0
	-15.6762	0	0	0	0	0	0	0	0		-15.4301	0	0	0	0	0	0	0	0
	-15.6602	0	0	0	0	0	0	0	0		-15.4131	0	0	0	0	0	0	0	0
	-15.6442	0	0	0	0	0	0	0	0		-15.3961	0	0	0	0	0	0	0	0
	-15.6282	0	0	0	0	0	0	0	0		-15.3791	0	0	0	0	0	0	0	0
	-15.6113	0	0	0	0	0	0	0	0		-15.3621	0	0	0	0	0	0	0	0
	-15.5953	0	0	0	0	0	0	0	0		-15.3451	0	0	0	0	0	0	0	0
	-15.5793	0	0	0	0	0	0	0	0		-15.3271	0	0	0	0	0	0	0	0
	-15.5633	0	0	0	0	0	0	0	0		-15.3101	0	0	0	0	0	0	0	0
	-15.5473	0	0	0	0	0	0	0	0		-15.2931	0	0	0	0	0	0	0	0
	-15.5312	0	0	0	0	0	0	0	0		-15.2761	0	0	0	0	0	0	0	0
	-15.5143	0	0	0	0	0	0	0	0		-15.2591	0	0	0	0	0	0	0	0
	-15.4983	0	0	0	0	0	0	0	0		-15.2421	0	0	0	0	0	0	0	0
	-15.4823	0	0	0	0	0	0	0	0		-15.2251	0	0	0	0	0	0	0	0
	-15.4663	0	0	0	0	0	0	0	0		-15.2071	0	0	0	0	0	0	0	0
	-15.4503	0	0	0	0	0	0	0	0		-15.1901	0	0	0	0	0	0	0	0
	-15.4343	0	0	0	0	0	0	0	0		-15.1731	0	0	0	0	0	0	0	0
	-15.4172	0	0	0	0	0	0	0	0		-15.1561	0	0	0	0	0	0	0	0
	-15.4012	0	0	0	0	0	0	0	0		-15.1391	0	0	0	0	0	0	0	0
	-15.3852	0	0	0	0	0	0	0	0		-15.1221	0	0	0	0	0	0	0	0
	-15.3692	0	0	0	0	0	0	0	0		-15.1041	0	0	0	0	0	0	0	0
	-15.3532	0	0	0	0	0	0	0	0		-15.0871	0	0	0	0	0	0	0	0
	-15.3372	0	0	0	0	0	0	0	0		-15.0701	0	0	0	0	0	0	0	0
	-15.3202	0	0	0	0	0	0	0	0		-15.0531	0	0	0	0	0	0	0	0
	-15.3042	0	0	0	0	0	0	0	0		-15.0361	0	0	0	0	0	0	0	0
	-15.2882	0	0	0	0	0	0	0	0		-15.0191	0	0	0	0	0	0	0	0
	-15.2722	0	0	0	0	0	0	0	0		-15.0021	0	0	0	0	0	0	0	0
	-15.2562	0	0	0	0	0	0	0	0		-14.9841	0	0	0	0	0	0	0	0
	-15.2402	0	0	0	0	0	0	0	0		-14.9671	0	0	0	0	0	0	0	0
	-15.2233	0	0	0	0	0	0	0	0		-14.9501	0	0	0	0	0	0	0	0
	-15.2073	0	0	0	0	0	0	0	0		-14.9331	0	0	0	0	0	0	0	0
	-15.1913	0	0	0	0	0	0	0	0		-14.9161	0	0	0	0	0	0	0	0
	-15.1753	0	0	0	0	0	0	0	0		-14.8991	0	0	0	0	0	0	0	0
	-15.1593	0	0	0	0	0	0	0	0		-14.8811	0	0	0	0	0	0	0	0
	-15.1433	0	0	0	0	0	0	0	0		-14.8641	0	0	0	0	0	0	0	0
	-15.1263	0	0	0	0	0	0	0	0		-14.8471	0	0	0	0	0	0	0	0
	-15.1103	0	0	0	0	0	0	0	0		-14.8301	0	0	0	0	0	0	0	0
	-15.0943	0	0	0	0	0	0	0	0		-14.8131	0	0	0	0	0	0	0	0
	-15.0783	0	0	0	0	0	0	0	0		-14.7961	0	0	0	0	0	0	0	0
	-15.0623	0	0	0	0	0	0	0	0		-14.7791	0	0	0	0	0	0	0	0
	-15.0463	0	0	0	0	0	0	0	0		-14.7611	0	0	0	0	0	0	0	0
	-15.0292	0	0	0	0	0	0	0	0		-14.7441	0	0	0	0	0	0	0	0
	-15.0132	0	0	0	0	0	0	0	0		-14.7271	0	0	0	0	0	0	0	0
	-14.9972	0	0	0	0	0	0	0	0		-14.7101	0	0	0	0	0	0	0	0
	-14.9812	0	0	0	0	0	0	0	0		-14.6931	0	0	0	0	0	0	0	0
	-14.9652	0	0	0	0	0	0	0	0		-14.6761	0	0	0	0	0	0	0	0
	-14.9492	0	0	0	0	0	0	0	0		-14.6581	0	0	0	0	0	0	0	0
	-14.9322	0	0	0	0	0	0	0	0		-14.6411	0	0	0	0	0	0	0	0
	-14.9162	0	0	0	0	0	0	0	0		-14.6241	0	0	0	0	0	0	0	0
	-14.9002	0	0	0	0	0	0	0	0		-14.6071	0	0	0	0	0	0	0	0
	-14.8842	0	0	0	0	0	0	0	0		-14.5901	0	0	0	0	0	0	0	0
	-14.8682	0	0	0	0	0	0	0	0		-14.5731	0	0	0	0	0	0	0	0
	-14.8522	0	0	0	0	0	0	0	0		-14.5561	0	0	0	0	0	0	0	0
	-14.8362	0	0	0	0	0	0	0	0		-14.5381	0	0	0	0	0	0	0	0
	-14.8193	0	0	0	0	0	0	0	0		-14.5211	0	0	0	0	0	0	0	0
	-14.8033	0	0	0	0	0	0	0	0		-14.5041	0	0	0	0	0	0	0	0
	-14.7873	0	0	0	0	0	0	0	0		-14.4871	0	0	0	0	0	0	0	0
	-14.7713	0	0	0	0	0	0	0	0		-14.4701	0	0	0	0	0	0	0	0
	-14.7553	0	0	0	0	0	0	0	0		-14.4531	0	0	0	0	0	0	0	0
	-14.7393	0	0	0	0	0	0	0	0		-14.4361	0	0	0	0	0	0	0	0
	-14.7223	0	0	0	0	0	0	0	0		-14.4181	0	0	0	0	0	0	0	0
	-14.7063	0	0	0	0	0	0	0	0		-14.4011	0	0	0	0	0	0	0	0
	-14.6903	0	0	0	0	0	0	0	0		-14.3841	0	0	0	0	0	0	0	0
	-14.6743	0	0	0	0	0	0	0	0		-14.3671	0	0	0	0	0	0	0	0
	-14.6583	0	0	0	0	0	0	0	0		-14.3501	0	0	0	0	0	0	0	0
	-14.6423	0	0	0	0	0	0	0	0		-14.3331	0	0	0	0	0	0	0	0
	-14.6252	0	0	0	0	0	0	0	0		-14.3151	0	0	0	0	0	0	0	0
	-14.6092	0	0	0	0	0	0	0	0		-14.2981	0	0	0	0	0	0	0	0
	-14.5932	0	0	0	0	0	0	0	0		-14.2811	0	0	0	0	0	0	0	0
	-14.5772	0	0	0	0	0	0	0	0		-14.2641	0	0	0	0	0	0	0	0
	-14.5612	0	0	0	0	0	0	0	0		-14.2471	0	0	0	0	0	0	0	0
	-14.5452	0	0	0	0	0	0	0	0		-14.2301	0	0	0	0	0	0	0	0
	-14.5282	0	0	0	0	0	0	0	0		-14.2131	0	0	0	0	0	0	0	0
	-14.5122	0	0	0	0	0	0	0	0		-14.1951	0	0	0	0	0	0	0	0
	-14.4962	0	0	0	0	0	0	0	0		-14.1781	0	0	0	0	0	0	0	0
	-14.4802	0	0	0	0	0	0	0	0		-14.1611	0	0	0	0	0	0	0	0
	-14.4642	0	0	0	0	0	0	0	0		-14.1441	0	0	0	0	0	0	0	0
	-14.4482	0	0	0	0	0	0	0	0		-14.1271	0	0	0	0	0	0	0	0
	-14.4313	0	0	0	0	0	0	0	0		-14.1101	0	0	0	0	0	0	0	0
	-14.4153	0	0	0	0	0	0	0	0		-14.0921	0	0	0	0	0	0	0	0
	-14.3993	0	0	0	0	0	0	0	0		-14.0751	0	0	0	0	0	0	0	0
	-14.3833	0	0	0	0	0	0	0	0		-14.0581	0	0	0	0	0	0	0	0
	-14.3673	0	0	0	0	0	0	0	0		-14.0411	0	0	0	0	0	0	0	0
	-14.3513	0	0	0	0	0	0	0	0		-14.0241	0	0	0	0	0	0	0	0
	-14.3343	0	0	0	0	0	0	0	0		-14.0071	0	0	0	0	0	0	0	0
	-14.3183	0	0	0	0	0	0	0	0		-13.9901	0	0	0	0	0	0	0	0
	-14.3023	0	0	0	0	0	0	0	0		-13.9721	0	0	0	0	0	0	0	0
	-14.2863	0	0	0	0	0	0	0	0		-13.9551	0	0	0	0	0	0	0	0
	-14.2703	0	0	0	0	0	0	0	0		-13.9381	0	0	0	0	0	0	0	0
	-14.2543	0	0	0	0	0	0	0	0		-13.9211	0	0	0	0	0	0	0	0
	-14.2372	0	0	0	0	0	0	0	0		-13.9041	0	0	0	0	0	0	0	0
	-14.2212	0	0	0	0	0	0	0	0		-13.8871	0	0	0	0	0	0	0	0
	-14.2052	0	0	0	0	0	0	0	0		-13.8691	0	0	0	0	0	0	0	0
	-14.1892	0	0	0	0	0	0	0	0		-13.8521	0	0	0	0	0	0	0	0
	-14.1732	0	0	0	0	0	0	0	0		-13.8351	0	0	0	0	0	0	0	0
	-14.1572	0	0	0	0	0	0	0	0		-13.8181	0	0	0	0	0	0	0	0
	-14.1402	0	0	0	0	0	0	0	0		-13.8011	0	0	0	0	0	0	0	0
	-14.1242	0	0	0	0	0	0	0	0		-13.7841	0	0	0	0	0	0	0	0
	-14.1082	0	0	0	0	0	0	0	0		-13.7671	0	0	0	0	0	0	0	0
	-14.0922	0	0	0	0	0	0	0	0		-13.7491	0	0	0	0	0	0	0	0
	-14.0762	0	0	0	0	0	0	0	0		-13.7321	0	0	0	0	0	0	0	0
	-14.0602	0	0	0	0	0	0	0	0		-13.7151	0	0	0	0	0	0	0	0
	-14.0433	0	0	0	0	0	0	0	0		-13.6981	0	0	0	0	0	0	0	0
	-14.0273	0	0	0	0	0	0	0	0		-13.6811	0	0	0	0	0	0	0	0
	-14.0113	0	0	0	0	0	0	0	0		-13.6641	0	0	0	0	0	0	0	0
	-13.9953	0	0	0	0	0	0	0	0		-13.6461	0	0	0	0	0	0	0	0
	-13.9793	0	0	0	0	0	0	0	0		-13.6291	0	0	0	0	0	0	0	0
	-13.9633	0	0	0	0	0	0	0	0		-13.6121	0	0	0	0	0	0	0	0
	-13.9473	0	0	0	0	0	0	0	0		-13.5951	0	0	0	0	0	0	0	0
	-13.9302	0	0	0	0	0	0	0	0		-13.5781	0	0	0	0	0	0	0	0
	-13.9142	0	0	0	0	0	0	0	0		-13.5611	0	0	0	0	0	0	0	0
	-13.8983	0	0	0	0	0	0	0	0		-13.5441	0	0	0	0	0	0	0	0
	-13.8823	0	0	0	0	0	0	0	0		-13.5261	0	0	0	0	0	0	0	0
	-13.8663	0	0	0	0	0	0	0	0		-13.5091	0	0	0	0	0	0	0	0
	-13.8503	0	0	0	0	0	0	0	0		-13.4921	0	0	0	0	0	0	0	0
	-13.8332	0	0	0	0	0	0	0	0		-13.4751	0	0	0	0	0	0	0	0
	-13.8172	0	0	0	0	0	0	0	0		-13.4581	0	0	0	0	0	0	0	0
	-13.8012	0	0	0	0	0	0	0	0		-13.4411	0	0	0	0	0	0	0	0
	-13.7852	0	0	0	0	0	0	0	0		-13.4231	0	0	0	0	0	0	0	0
	-13.7692	0	0	0	0	0	0	0	0		-13.4061	0	0	0	0	0	0	0	0
	-13.7532	0	0	0	0	0	0	0	0		-13.3891	0	0	0	0	0	0	0	0
	-13.7363	0	0	0	0	0	0	0	0		-13.3721	0	0	0	0	0	0	0	0
	-13.7203	0	0	0	0	0	0	0	0		-13.3551	0	0	0	0	0	0	0	0
	-13.7043	0	0	0	0	0	0	0	0		-13.3381	0	0	0	0	0	0	0	0
	-13.6883	0	0	0	0	0	0	0	0		-13.3211	0	0	0	0	0	0	0	0
	-13.6723	0	0	0	0	0	0	0	0		-13.3031	0	0	0	0	0	0	0	0
	-13.6562	0	0	0	0	0	0	0	0		-13.2861	0	0	0	0	0	0	0	0
	-13.6393	0	0	0	0	0	0	0	0		-13.2691	0	0	0	0	0	0	0	0
	-13.6233	0	0	0	0	0	0	0	0		-13.2521	0	0	0	0	0	0	0	0
	-13.6073	0	0	0	0	0	0	0	0		-13.2351	0	0	0	0	0	0	0	0
	-13.5913	0	0	0	0	0	0	0	0		-13.2181	0	0	0	0	0	0	0	0
	-13.5753	0	0	0	0	0	0	0	0		-13.2001	0	0	0	0	0	0	0	0
	-13.5593	0	0	0	0	0	0	0	0		-13.1831	0	0	0	0	0	0	0	0
	-13.5422	0	0	0	0	0	0	0	0		-13.1661	0	0	0	0	0	0	0	0
	-13.5262	0	0	0	0	0	0	0	0		-13.1491	0	0	0	0	0	0	0	0
	-13.5102	0	0	0	0	0	0	0	0		-13.1321	0	0	0	0	0	0	0	0
	-13.4942	0	0	0	0	0	0	0	0		-13.1151	0	0	0	0	0	0	0	0
	-13.4782	0	0	0	0	0	0	0	0		-13.0981	0	0	0	0	0	0	0	0
	-13.4622	0	0	0	0	0	0	0	0		-13.0801	0	0	0	0	0	0	0	0
	-13.4452	0	0	0	0	0	0	0	0		-13.0631	0	0	0	0	0	0	0	0
	-13.4292	0	0	0	0	0	0	0	0		-13.0461	0	0	0	0	0	0	0	0
	-13.4132	0	0	0	0	0	0	0	0		-13.0291	0	0	0	0	0	0	0	0
	-13.3972	0	0	0	0	0	0	0	0		-13.0121	0	0	0	0	0	0	0	0
	-13.3812	0	0	0	0	0	0	0	0		-12.9951	0	0	0	0	0	0	0	0
	-13.3652	0	0	0	0	0	0	0	0		-12.9771	0	0	0	0	0	0	0	0
	-13.3483	0	0	0	0	0	0	0	0		-12.9601	0	0	0	0	0	0	0	0
	-13.3323	0	0	0	0	0	0	0	0		-12.9431	0	0	0	0	0	0	0	0
	-13.3163	0	0	0	0	0	0	0	0		-12.9261	0	0	0	0	0	0	0	0
	-13.3003	0	0	0	0	0	0	0	0		-12.9091	0	0	0	0	0	0	0	0
	-13.2843	0	0	0	0	0	0	0	0		-12.8921	0	0	0	0	0	0	0	0
	-13.2683	0	0	0	0	0	0	0	0		-12.8751	0	0	0	0	0	0	0	0
	-13.2513	0	0	0	0	0	0	0	0		-12.8571	0	0	0	0	0	0	0	0
	-13.2353	0	0	0	0	0	0	0	0		-12.8401	0	0	0	0	0	0	0	0
	-13.2193	0	0	0	0	0	0	0	0		-12.8231	0	0	0	0	0	0	0	0
	-13.2033	0	0	0	0	0	0	0	0		-12.8061	0	0	0	0	0	0	0	0
	-13.1873	0	0	0	0	0	0	0	0		-12.7891	0	0	0	0	0	0	0	0
	-13.1713	0	0	0	0	0	0	0	0		-12.7721	0	0	0	0	0	0	0	0
	-13.1542	0	0	0	0	0	0	0	0		-12.7541	0	0	0	0	0	0	0	0
	-13.1382	0	0	0	0	0	0	0	0		-12.7371	0	0	0	0	0	0	0	0
	-13.1222	0	0	0	0	0	0	0	0		-12.7201	0	0	0	0	0	0	0	0
	-13.1062	0	0	0	0	0	0	0	0		-12.7031	0	0	0	0	0	0	0	0
	-13.0902	0	0	0	0	0	0	0	0		-12.6861	0	0	0	0	0	0	0	0
	-13.0742	0	0	0	0	0	0	0	0		-12.6691	0	0	0	0	0	0	0	0
	-13.0572	0	0	0	0	0	0	0	0		-12.6521	0	0	0	0	0	0	0	0
	-13.0412	0	0	0	0	0	0	0	0		-12.6341	0	0	0	0	0	0	0	0
	-13.0252	0	0	0	0	0	0	0	0		-12.6171	0	0	0	0	0	0	0	0
	-13.0092	0	0	0	0	0	0	0	0		-12.6001	0	0	0	0	0	0	0	0
	-12.9932	0	0	0	0	0	0	0	0		-12.5831	0	0	0	0	0	0	0	0
	-12.9772	0	0	0	0	0	0	0	0		-12.5661	0	0	0	0	0	0	0	0
	-12.9612	0	0	0	0	0	0	0	0		-12.5491	0	0	0	0	0	0	0	0
	-12.9443	0	0	0	0	0	0	0	0		-12.5321	0	0	0	0	0	0	0	0
	-12.9283	0	0	0	0	0	0	0	0		-12.5141	0	0	0	0	0	0	0	0
	-12.9123	0	0	0	0	0	0	0	0		-12.4971	0	0	0	0	0	0	0	0
	-12.8963	0	0	0	0	0	0	0	0		-12.4801	0	0	0	0	0	0	0	0
	-12.8803	0	0	0	0	0	0	0	0		-12.4631	0	0	0	0	0	0	0	0
	-12.8643	0	0	0	0	0	0	0	0		-12.4461	0	0	0	0	0	0	0	0
	-12.8473	0	0	0	0	0	0	0	0		-12.4291	0	0	0	0	0	0	0	0
	-12.8313	0	0	0	0	0	0	0	0		-12.4111	0	0	0	0	0	0	0	0
	-12.8153	0	0	0	0	0	0	0	0		-12.3941	0	0	0	0	0	0	0	0
	-12.7993	0	0	0	0	0	0	0	0		-12.3771	0	0	0	0	0	0	0	0
	-12.7833	0	0	0	0	0	0	0	0		-12.3601	0	0	0	0	0	0	0	0
	-12.7673	0	0	0	0	0	0	0	0		-12.3431	0	0	0	0	0	0	0	0
	-12.7502	0	0	0	0	0	0	0	0		-12.3261	0	0	0	0	0	0	0	0
	-12.7342	0	0	0	0	0	0	0	0		-12.3091	0	0	0	0	0	0	0	0
	-12.7182	0	0	0	0	0	0	0	0		-12.2911	0	0	0	0	0	0	0	0
	-12.7022	0	0	0	0	0	0	0	0		-12.2741	0	0	0	0	0	0	0	0
	-12.6862	0	0	0	0	0	0	0	0		-12.2571	0	0	0	0	0	0	0	0
	-12.6702	0	0	0	0	0	0	0	0		-12.2401	0	0	0	0	0	0	0	0
	-12.6532	0	0	0	0	0	0	0	0		-12.2231	0	0	0	0	0	0	0	0
	-12.6372	0	0	0	0	0	0	0	0		-12.2061	0	0	0	0	0	0	0	0
	-12.6212	0	0	0	0	0	0	0	0		-12.1881	0	0	0	0	0	0	0	0
	-12.6052	0	0	0	0	0	0	0	0		-12.1711	0	0	0	0	0	0	0	0
	-12.5892	0	0	0	0	0	0	0	0		-12.1541	0	0	0	0	0	0	0	0
	-12.5732	0	0	0	0	0	0	0	0		-12.1371	0	0	0	0	0	0	0	0
	-12.5563	0	0	0	0	0	0	0	0		-12.1201	0	0	0	0	0	0	0	0
	-12.5403	0	0	0	0	0	0	0	0		-12.1031	0	0	0	0	0	0	0	0
	-12.5243	0	0	0	0	0	0	0	0		-12.0861	0	0	0	0	0	0	0	0
	-12.5083	0	0	0	0	0	0	0	0		-12.0681	0	0	0	0	0	0	0	0
	-12.4923	0	0	0	0	0	0	0	0		-12.0511	0	0	0	0	0	0	0	0
	-12.4763	0	0	0	0	0	0	0	0		-12.0341	0	0	0	0	0	0	0	0
	-12.4593	0	0	0	0	0	0	0	0		-12.0171	0	0	0	0	0	0	0	0
	-12.4433	0	0	0	0	0	0	0	0		-12.0001	0	0	0	0	0	0	0	0
	-12.4273	0	0	0	0	0	0	0	0		-11.9831	0	0	0	0	0	0	0	0
	-12.4113	0	0	0	0	0	0	0	0		-11.9651	0	0	0	0	0	0	0	0
	-12.3953	0	0	0	0	0	0	0	0		-11.9481	0	0	0	0	0	0	0	0
	-12.3793	0	0	0	0	0	0	0	0		-11.9311	0	0	0	0	0	0	0	0
	-12.3622	0	0	0	0	0	0	0	0		-11.9141	0	0	0	0	0	0	0	0
	-12.3462	0	0	0	0	0	0	0	0		-11.8971	0	0	0	0	0	0	0	0
	-12.3302	0	0	0	0	0	0	0	0		-11.8801	0	0	0	0	0	0	0	0
	-12.3142	0	0	0	0	0	0	0	0		-11.8631	0	0	0	0	0	0	0	0
	-12.2982	0	0	0	0	0	0	0	0		-11.8451	0	0	0	0	0	0	0	0
	-12.2822	0	0	0	0	0	0	0	0		-11.8281	0	0	0	0	0	0	0	0
	-12.2652	0	0	0	0	0	0	0	0		-11.8111	0	0	0	0	0	0	0	0
	-12.2492	0	0	0	0	0	0	0	0		-11.7941	0	0	0	0	0	0	0	0
	-12.2332	0	0	0	0	0	0	0	0		-11.7771	0	0	0	0	0	0	0	0
	-12.2172	0	0	0	0	0	0	0	0		-11.7601	0	0	0	0	0	0	0	0
	-12.2012	0	0	0	0	0	0	0	0		-11.7421	0	0	0	0	0	0	0	0
	-12.1852	0	0	0	0	0	0	0	0		-11.7251	0	0	0	0	0	0	0	0
	-12.1683	0	0	0	0	0	0	0	0		-11.7081	0	0	0	0	0	0	0	0
	-12.1523	0	0	0	0	0	0	0	0		-11.6911	0	0	0	0	0	0	0	0
	-12.1363	0	0	0	0	0	0	0	0		-11.6741	0	0	0	0	0	0	0	0
	-12.1203	0	0	0	0	0	0	0	0		-11.6571	0	0	0	0	0	0	0	0
	-12.1043	0	0	0	0	0	0	0	0		-11.6401	0	0	0	0	0	0	0	0
	-12.0883	0	0	0	0	0	0	0	0		-11.6221	0	0	0	0	0	0	0	0
	-12.0723	0	0	0	0	0	0	0	0		-11.6051	0	0	0	0	0	0	0	0
	-12.0552	0	0	0	0	0	0	0	0		-11.5881	0	0	0	0	0	0	0	0
	-12.0392	0	0	0	0	0	0	0	0		-11.5711	0	0	0	0	0	0	0	0
	-12.0233	0	0	0	0	0	0	0	0		-11.5541	0	0	0	0	0	0	0	0
	-12.0073	0	0	0	0	0	0	0	0		-11.5371	0	0	0	0	0	0	0	0
	-11.9913	0	0	0	0	0	0	0	0		-11.5191	0	0	0	0	0	0	0	0
	-11.9753	0	0	0	0	0	0	0	0		-11.5021	0	0	0	0	0	0	0	0
	-11.9582	0	0	0	0	0	0	0	0		-11.4851	0	0	0	0	0	0	0	0
	-11.9422	0	0	0	0	0	0	0	0		-11.4681	0	0	0	0	0	0	0	0
	-11.9262	0	0	0	0	0	0	0	0		-11.4511	0	0	0	0	0	0	0	0
	-11.9102	0	0	0	0	0	0	0	0		-11.4341	0	0	0	0	0	0	0	0
	-11.8942	0	0	0	0	0	0	0	0		-11.4171	0	0	0	0	0	0	0	0
	-11.8782	0	0	0	0	0	0	0	0		-11.3991	0	0	0	0	0	0	0	0
	-11.8613	0	0	0	0	0	0	0	0		-11.3821	0	0	0	0	0	0	0	0
	-11.8453	0	0	0	0	0	0	0	0		-11.3651	0	0	0	0	0	0	0	0
	-11.8293	0	0	0	0	0	0	0	0		-11.3481	0	0	0	0	0	0	0	0
	-11.8133	0	0	0	0	0	0	0	0		-11.3311	0	0	0	0	0	0	0	0
	-11.7973	0	0	0	0	0	0	0	0		-11.3141	0	0	0	0	0	0	0	0
	-11.7812	0	0	0	0	0	0	0	0		-11.2961	0	0	0	0	0	0	0	0
	-11.7643	0	0	0	0	0	0	0	0		-11.2791	0	0	0	0	0	0	0	0
	-11.7483	0	0	0	0	0	0	0	0		-11.2621	0	0	0	0	0	0	0	0
	-11.7323	0	0	0	0	0	0	0	0		-11.2451	0	0	0	0	0	0	0	0
	-11.7163	0	0	0	0	0	0	0	0		-11.2281	0	0	0	0	0	0	0	0
	-11.7003	0	0	0	0	0	0	0	0		-11.2111	0	0	0	0	0	0	0	0
	-11.6843	0	0	0	0	0	0	0	0		-11.1941	0	0	0	0	0	0	0	0
	-11.6672	0	0	0	0	0	0	0	0		-11.1761	0	0	0	0	0	0	0	0
	-11.6512	0	0	0	0	0	0	0	0		-11.1591	0	0	0	0	0	0	0	0
	-11.6352	0	0	0	0	0	0	0	0		-11.1421	0	0	0	0	0	0	0	0
	-11.6192	0	0	0	0	0	0	0	0		-11.1251	0	0	0	0	0	0	0	0
	-11.6032	0	0	0	0	0	0	0	0		-11.1081	0	0	0	0	0	0	0	0
	-11.5872	0	0	0	0	0	0	0	0		-11.0911	0	0	0	0	0	0	0	0
	-11.5702	0	0	0	0	0	0	0	0		-11.0731	0	0	0	0	0	0	0	0
	-11.5542	0	0	0	0	0	0	0	0		-11.0561	0	0	0	0	0	0	0	0
	-11.5382	0	0	0	0	0	0	0	0		-11.0391	0	0	0	0	0	0	0	0
	-11.5222	0	0	0	0	0	0	0	0		-11.0221	0	0	0	0	0	0	0	0
	-11.5062	0	0	0	0	0	0	0	0		-11.0051	0	0	0	0	0	0	0	0
	-11.4902	0	0	0	0	0	0	0	0		-10.9881	0	0	0	0	0	0	0	0
	-11.4733	0	0	0	0	0	0	0	0		-10.9711	0	0	0	0	0	0	0	0
	-11.4573	0	0	0	0	0	0	0	0		-10.9531	0	0	0	0	0	0	0	0
	-11.4413	0	0	0	0	0	0	0	0		-10.9361	0	0	0	0	0	0	0	0
	-11.4253	0	0	0	0	0	0	0	0		-10.9191	0	0	0	0	0	0	0	0
	-11.4093	0	0	0	0	0	0	0	0		-10.9021	0	0	0	0	0	0	0	0
	-11.3933	0	0	0	0	0	0	0	0		-10.8851	0	0	0	0	0	0	0	0
	-11.3763	0	0	0	0	0	0	0	0		-10.8681	0	0	0	0	0	0	0	0
	-11.3603	0	0	0	0	0	0	0	0		-10.8511	0	0	0	0	0	0	0	0
	-11.3443	0	0	0	0	0	0	0	0		-10.8331	0	0	0	0	0	0	0	0
	-11.3283	0	0	0	0	0	0	0	0		-10.8161	0	0	0	0	0	0	0	0
	-11.3123	0	0	0	0	0	0	0	0		-10.7991	0	0	0	0	0	0	0	0
	-11.2963	0	0	0	0	0	0	0	0		-10.7821	0	0	0	0	0	0	0	0
	-11.2792	0	0	0	0	0	0	0	0		-10.7651	0	0	0	0	0	0	0	0
	-11.2632	0	0	0	0	0	0	0	0		-10.7481	0	0	0	0	0	0	0	0
	-11.2472	0	0	0	0	0	0	0	0		-10.7301	0	0	0	0	0	0	0	0
	-11.2312	0	0	0	0	0	0	0	0		-10.7131	0	0	0	0	0	0	0	0
	-11.2152	0	0	0	0	0	0	0	0		-10.6961	0	0	0	0	0	0	0	0
	-11.1992	0	0	0	0	0	0	0	0		-10.6791	0	0	0	0	0	0	0	0
	-11.1822	0	0	0	0	0	0	0	0		-10.6621	0	0	0	0	0	0	0	0
	-11.1662	0	0	0	0	0	0	0	0		-10.6451	0	0	0	0	0	0	0	0
	-11.1502	0	0	0	0	0	0	0	0		-10.6281	0	0	0	0	0	0	0	0
	-11.1342	0	0	0	0	0	0	0	0		-10.6101	0	0	0	0	0	0	0	0
	-11.1182	0	0	0	0	0	0	0	0		-10.5931	0	0	0	0	0	0	0	0
	-11.1022	0	0	0	0	0	0	0	0		-10.5761	0	0	0	0	0	0	0	0
	-11.0862	0	0	0	0	0	0	0	0		-10.5591	0	0	0	0	0	0	0	0
	-11.0693	0	0	0	0	0	0	0	0		-10.5421	0	0	0	0	0	0	0	0
	-11.0533	0	0	0	0	0	0	0	0		-10.5251	0	0	0	0	0	0	0	0
	-11.0373	0	0	0	0	0	0	0	0		-10.5071	0	0	0	0	0	0	0	0
	-11.0213	0	0	0	0	0	0	0	0		-10.4901	0	0	0	0	0	0	0	0
	-11.0053	0	0	0	0	0	0	0	0		-10.4731	0	0	0	0	0	0	0	0
	-10.9893	0	0	0	0	0	0	0	0		-10.4561	0	0	0	0	0	0	0	0
	-10.9723	0	0	0	0	0	0	0	0		-10.4391	1e-05	0	0	0	0	0	0	0
	-10.9563	0	0	0	0	0	0	0	0		-10.4221	2e-05	0	0	0	1e-05	0	0	0
	-10.9403	0	0	0	0	0	0	0	0		-10.4051	6e-05	0	0	0	4e-05	0	1e-05	0
	-10.9243	0	0	0	0	0	0	0	0		-10.3871	0.00019	0	0	0	0.00011	0	5e-05	0
	-10.9083	0	0	0	0	0	0	0	0		-10.3701	0.00056	0	1e-05	0	0.00032	0	0.00013	0
	-10.8923	0	0	0	0	0	0	0	0		-10.3531	0.00153	0	3e-05	0	0.00088	0	0.00037	0
	-10.8752	0	0	0	0	0	0	0	0		-10.3361	0.00396	0	8e-05	0	0.00228	0	0.00095	0
	-10.8592	0	0	0	0	0	0	0	0		-10.3191	0.00968	0	0.00018	0	0.00557	0	0.00232	0
	-10.8432	0	0	0	0	0	0	0	0		-10.3021	0.0223	0	0.00042	0	0.01284	0	0.00534	0
	-10.8272	0	0	0	0	0	0	0	0		-10.2841	0.04843	0	0.00092	0	0.02788	0	0.01161	0
	-10.8112	0	0	0	0	0	0	0	0		-10.2671	0.09922	0	0.00188	0	0.05711	0	0.02377	0
	-10.7952	0	0	0	0	0	0	0	0		-10.2501	0.1917	0	0.00363	0	0.11034	0	0.04594	0
	-10.7782	0	0	0	0	0	0	0	0		-10.2331	0.3494	0	0.00661	0	0.2011	0	0.08371	0
	-10.7622	0	0	0	0	0	0	0	0		-10.2161	0.6006	0	0.01137	0	0.34573	0	0.14391	0
	-10.7462	0	0	0	0	0	0	0	0		-10.1991	0.9741	0	0.01843	0	0.56073	0	0.2334	0
	-10.7302	0	0	0	0	0	0	0	0		-10.1821	1.491	0	0.02821	0	0.85816	0	0.35715	0
	-10.7142	0	0	0	0	0	0	0	0		-10.1641	2.153	0	0.04073	0	1.23982	0	0.51589	0
	-10.6982	0	0	0	0	0	0	0	0		-10.1471	2.938	0	0.05555	0	1.69196	0	0.7038	0
	-10.6813	0	0	0	0	0	0	0	0		-10.1301	3.79	0	0.07158	0	2.18304	0	0.90769	0
	-10.6653	0	0	0	0	0	0	0	0		-10.1131	4.629	0	0.0873	0	2.66776	0	1.10831	0
	-10.6493	0	0	0	0	0	0	0	0		-10.0961	5.368	0	0.10099	0	3.09585	0	1.2845	0
	-10.6333	0	0	0	0	0	0	0	0		-10.0791	5.935	0	0.11121	0	3.42685	0	1.41899	0
	-10.6173	0	0	0	0	0	0	0	0		-10.0611	6.297	0	0.11727	0	3.64239	0	1.5032	0
	-10.6013	0	0	0	0	0	0	0	0		-10.0441	6.471	0	0.11944	0	3.75426	0	1.54192	0
	-10.5843	0	0	0	0	0	0	0	0		-10.0271	6.526	0	0.11898	0	3.80118	0	1.55048	0
	-10.5683	0	0	0	0	0	0	0	0		-10.0101	6.556	0	0.11771	0	3.83772	0	1.55148	0
	-10.5523	0	0	0	0	0	0	0	0		-9.99309	6.651	0	0.11754	0	3.91657	0	1.56753	0
	-10.5363	0	0	0	0	0	0	0	0		-9.97609	6.875	0	0.11992	0	4.07196	0	1.61369	0
	-10.5203	0	0	0	0	0	0	0	0		-9.95909	7.242	0	0.12552	0	4.31165	0	1.69428	0
	-10.5043	0	0	0	0	0	0	0	0		-9.94109	7.727	0	0.13427	0	4.61855	0	1.80374	0
	-10.4872	0	0	0	0	0	0	0	0		-9.92409	8.277	0	0.14551	0	4.96179	0	1.93063	0
	-10.4712	0	0	0	0	0	0	0	0		-9.90709	8.842	0	0.1584	0	5.31102	0	2.06201	0
	-10.4552	0	0	0	0	0	0	0	0		-9.89009	9.387	0	0.1723	0	5.64784	0	2.18983	0
	-10.4392	0	0	0	0	0	0	0	0		-9.87309	9.908	0	0.18683	0	5.97093	0	2.312	0
	-10.4232	0	0	0	0	0	0	0	0		-9.85609	10.43	0	0.20202	0	6.29621	0	2.43259	0
	-10.4072	0	0	0	0	0	0	0	0		-9.83809	10.98	0	0.21842	0	6.65155	0	2.56066	0
	-10.3902	0	0	0	0	0	0	0	0		-9.82109	11.64	0	0.23686	0	7.07182	0	2.707	0
	-10.3742	0	0	0	0	0	0	0	0		-9.80409	12.44	0	0.25852	0	7.59161	0	2.88486	0
	-10.3582	0	0	0	0	0	0	0	0		-9.78709	13.45	0	0.28468	0	8.24333	0	3.1053	0
	-10.3422	0	0	0	0	0	0	0	0		-9.77009	14.7	0	0.31641	0	9.05166	0	3.37742	0
	-10.3262	1e-05	0	0	0	1e-05	0	0	0		-9.75309	16.22	0	0.35422	0	10.0298	0	3.7055	0
	-10.3102	5e-05	0	0	0	3e-05	0	1e-05	0		-9.73609	18	0	0.39767	0	11.1769	0	4.08784	0
	-10.2933	0.00013	0	0	0	7e-05	0	3e-05	0		-9.71809	20.02	0	0.4453	0	12.4781	0	4.51716	0
	-10.2773	0.00038	0	1e-05	0	0.00021	0	9e-05	0		-9.70109	22.23	0	0.49467	0	13.9105	0	4.9818	0
	-10.2613	0.001	0	3e-05	0	0.00055	0	0.00023	0		-9.68409	24.58	0	0.54294	0	15.4495	0	5.46896	0
	-10.2453	0.00251	0	7e-05	0	0.00139	0	0.00057	0		-9.66709	27.04	0	0.58732	0	17.0754	0	5.96853	0
	-10.2293	0.00598	0	0.00017	0	0.00331	0	0.00136	0		-9.65009	29.57	0	0.62576	0	18.778	0	6.47389	0
	-10.2133	0.01356	0	0.0004	0	0.00751	0	0.00309	0		-9.63309	32.18	0	0.65705	0	20.5564	0	6.98275	0
	-10.1973	0.02916	0	0.00085	0	0.01616	0	0.00665	0		-9.61509	34.87	-1e-05	0.68121	0	22.4095	-1e-05	7.4957	0
	-10.1802	0.05956	0	0.00174	0	0.033	0	0.01358	0		-9.59809	37.62	-4e-05	0.69916	0	24.3321	-3e-05	8.01163	-1e-05
	-10.1642	0.1155	0	0.00337	0	0.06397	0	0.02632	0		-9.58109	40.41	-0.00014	0.71242	0	26.2979	-8e-05	8.52692	-3e-05
	-10.1483	0.2125	0	0.0062	0	0.11773	0	0.04844	0		-9.56409	43.19	-0.00041	0.72305	-1e-05	28.2679	-0.00024	9.03348	-0.0001
	-10.1323	0.3712	0	0.01083	0	0.20567	0	0.08463	0		-9.54709	45.89	-0.00115	0.73323	-3e-05	30.1831	-0.00067	9.51947	-0.00027
	-10.1163	0.6157	0	0.01797	0	0.34112	0	0.14037	0		-9.53009	48.42	-0.00304	0.74494	-9e-05	31.9874	-0.00176	9.97227	-0.0007
	-10.1003	0.9695	0	0.02829	0	0.53716	0	0.221	0		-9.51309	50.75	-0.00754	0.75989	-0.00022	33.6392	-0.00438	10.3846	-0.00174
	-10.0832	1.449	0	0.04228	0	0.80291	0	0.33037	0		-9.49509	52.84	-0.01767	0.7793	-0.00051	35.1214	-0.01026	10.755	-0.00407
	-10.0672	2.057	0	0.05999	0	1.13958	0	0.46883	0		-9.47809	54.75	-0.03905	0.80361	-0.00112	36.455	-0.02267	11.09	-0.00898
	-10.0512	2.772	0	0.08082	0	1.53582	0	0.63185	0		-9.46109	56.53	-0.08138	0.83274	-0.00233	37.6945	-0.04725	11.4043	-0.01872
	-10.0352	3.548	0	0.10338	0	1.96601	0	0.8087	0		-9.44409	58.29	-0.16	0.86599	-0.00457	38.9054	-0.09291	11.7152	-0.0368
	-10.0192	4.316	0	0.12559	0	2.39221	0	0.98351	0		-9.42709	60.12	-0.2968	0.90228	-0.00847	40.1576	-0.17233	12.0396	-0.06826
	-10.0032	4.993	0	0.14494	0	2.76848	0	1.1375	0		-9.41009	62.1	-0.5195	0.94027	-0.01482	41.5042	-0.30178	12.3902	-0.11948
	-9.98625	5.503	0	0.15902	0	3.05402	0	1.25302	0		-9.39209	64.26	-0.8584	0.97891	-0.02447	42.9862	-0.49876	12.7741	-0.19741
	-9.97025	5.798	0	0.16611	0	3.22208	0	1.31848	0		-9.37509	66.64	-1.34	1.01728	-0.03812	44.6172	-0.77877	13.1951	-0.30801
	-9.95425	5.873	0	0.16555	0	3.27143	0	1.33254	0		-9.35809	69.25	-1.976	1.05514	-0.0561	46.4134	-1.14963	13.654	-0.4542
	-9.93825	5.776	0	0.15816	0	3.23161	0	1.3054	0		-9.34109	72.09	-2.757	1.09268	-0.07799	48.3815	-1.6062	14.1523	-0.6336
	-9.92225	5.606	0	0.14599	0	3.15953	0	1.25893	0		-9.32409	75.18	-3.647	1.13042	-0.10256	50.534	-2.12829	14.6923	-0.83743
	-9.90625	5.492	0	0.13197	0	3.12878	0	1.22135	0		-9.30709	78.51	-4.582	1.16919	-0.12776	52.8683	-2.681	15.2727	-1.05117
	-9.88925	5.564	0	0.11915	0	3.21467	0	1.22157	0		-9.29009	82.05	-5.488	1.20955	-0.15109	55.3634	-3.22419	15.8881	-1.2575
	-9.87325	5.922	0	0.11015	0	3.47178	0	1.282	0		-9.27209	85.71	-6.298	1.25192	-0.17012	57.9435	-3.7209	16.5218	-1.43974
	-9.85725	6.604	0	0.10644	0	3.92188	0	1.41192	0		-9.25509	89.32	-6.972	1.29623	-0.18321	60.504	-4.15128	17.1473	-1.58862
	-9.84125	7.572	0	0.10818	0	4.53874	0	1.60378	0		-9.23809	92.7	-7.506	1.34198	-0.18985	62.9027	-4.51698	17.7318	-1.70236
	-9.82525	8.71	0	0.11414	0	5.25282	0	1.83359	0		-9.22109	95.63	-7.937	1.38884	-0.19063	64.9839	-4.83992	18.2374	-1.78827
	-9.80925	9.845	0	0.1221	0	5.95846	0	2.06483	0		-9.20409	97.94	-8.318	1.43648	-0.18707	66.6205	-5.14985	18.6332	-1.85823
	-9.79225	10.78	0	0.12942	0	6.53852	0	2.25638	0		-9.18709	99.51	-8.701	1.48503	-0.1809	67.7237	-5.4769	18.8993	-1.92314
	-9.77625	11.35	0	0.13363	0	6.89187	0	2.37187	0		-9.17009	100.3	-9.107	1.53491	-0.17352	68.2684	-5.82709	19.0277	-1.98838
	-9.76025	11.44	0	0.13307	0	6.95583	0	2.38835	0		-9.15209	100.4	-9.523	1.58666	-0.1656	68.2815	-6.18521	19.027	-2.05134
	-9.74425	11.04	0	0.12716	0	6.72389	0	2.30286	0		-9.13509	99.87	-9.898	1.64065	-0.15722	67.8399	-6.51365	18.9146	-2.10225
	-9.72825	10.24	0	0.11653	0	6.24932	0	2.13173	0		-9.11809	98.86	-10.16	1.69684	-0.14806	67.0441	-6.76094	18.7138	-2.12768
	-9.71225	9.194	0	0.10275	0	5.63105	0	1.90782	0		-9.10109	97.52	-10.25	1.75497	-0.13792	65.9995	-6.88088	18.4509	-2.11547
	-9.69525	8.1	0	0.08793	0	4.99266	0	1.67205	0		-9.08409	96	-10.12	1.81436	-0.12709	64.8116	-6.84618	18.1508	-2.06028
	-9.67925	7.157	0	0.07423	0	4.45398	0	1.46481	0		-9.06709	94.43	-9.788	1.87498	-0.11654	63.5877	-6.65573	17.8385	-1.96482
	-9.66325	6.518	0	0.06347	0	4.11126	0	1.31816	0		-9.04909	92.95	-9.299	1.93728	-0.10798	62.4239	-6.34873	17.5392	-1.84239
	-9.64725	6.278	0	0.05693	0	4.02169	0	1.25159	0		-9.03209	91.68	-8.766	2.00225	-0.10363	61.4152	-5.99674	17.2753	-1.71529
	-9.63125	6.47	0	0.05535	0	4.20602	0	1.27179	0		-9.01509	90.73	-8.332	2.07086	-0.10598	60.6316	-5.69424	17.0656	-1.61129
	-9.61525	7.082	0	0.05913	0	4.65482	0	1.37583	0		-8.99809	90.13	-8.146	2.14317	-0.11737	60.1163	-5.54582	16.9173	-1.55921
	-9.59825	8.085	0	0.06862	0	5.35287	0	1.55735	0		-8.98109	89.87	-8.337	2.21854	-0.13952	59.8547	-5.63854	16.8263	-1.58169
	-9.58225	9.463	0	0.08439	0	6.29114	0	1.81213	0		-8.96409	89.84	-8.976	2.29479	-0.173	59.7901	-6.02611	16.7732	-1.69139
	-9.56625	11.23	0	0.10729	0	7.4852	0	2.14209	0		-8.94709	89.93	-10.06	2.37051	-0.21683	59.8315	-6.70627	16.7355	-1.88598
	-9.55025	13.45	0	0.13847	0	8.97167	0	2.55661	0		-8.92909	90.01	-11.5	2.44501	-0.26816	59.8928	-7.62726	16.6875	-2.14822
	-9.53425	16.19	-2e-05	0.17905	0	10.803	-1e-05	3.06912	0		-8.91209	90.01	-13.14	2.52051	-0.32239	59.9155	-8.68625	16.6166	-2.4489
	-9.51825	19.52	-6e-05	0.22968	0	13.0198	-3e-05	3.69104	-2e-05		-8.89509	89.92	-14.8	2.60208	-0.37372	59.8867	-9.76097	16.5219	-2.75229
	-9.50125	23.44	-0.00018	0.29008	0	15.6323	-0.00011	4.42414	-5e-05		-8.87809	89.81	-16.28	2.69652	-0.41602	59.8363	-10.7321	16.4165	-3.02517
	-9.48525	27.88	-0.00053	0.3588	-1e-05	18.5869	-0.00031	5.25458	-0.00014		-8.86109	89.78	-17.46	2.81098	-0.44424	59.8254	-11.5128	16.3196	-3.24269
	-9.46925	32.67	-0.0015	0.43305	-3e-05	21.7656	-0.00089	6.14917	-0.0004		-8.84409	89.93	-18.26	2.94917	-0.4554	59.9159	-12.0707	16.2514	-3.39584
	-9.45325	37.53	-0.00404	0.50915	-9e-05	24.988	-0.00239	7.05768	-0.00108		-8.82609	90.32	-18.74	3.11051	-0.44936	60.1521	-12.4227	16.2218	-3.48995
	-9.43725	42.14	-0.01034	0.58323	-0.00022	28.0395	-0.00612	7.92102	-0.00276		-8.80909	90.98	-18.96	3.28905	-0.42873	60.5575	-12.6356	16.2336	-3.54165
	-9.42125	46.21	-0.02517	0.65214	-0.00055	30.7125	-0.01491	8.68167	-0.00672		-8.79209	91.86	-19.06	3.4731	-0.39825	61.1337	-12.7777	16.28	-3.57152
	-9.40425	49.49	-0.05833	0.71423	-0.00128	32.8559	-0.03456	9.2986	-0.01556		-8.77509	92.94	-19.12	3.6478	-0.36328	61.8657	-12.9044	16.348	-3.59432
	-9.38825	51.91	-0.1286	0.76984	-0.00284	34.4073	-0.07619	9.75633	-0.03429		-8.75809	94.11	-19.18	3.79746	-0.3288	62.7178	-13.0319	16.4209	-3.61378
	-9.37225	53.56	-0.2699	0.82168	-0.00601	35.4256	-0.15988	10.071	-0.07192		-8.74109	95.3	-19.19	3.90677	-0.29844	63.6421	-13.1211	16.4796	-3.6209
	-9.35625	54.67	-0.539	0.87327	-0.0121	36.0654	-0.31934	10.2863	-0.14358		-8.72409	96.39	-19.08	3.96495	-0.27425	64.5679	-13.1094	16.5034	-3.59971
	-9.34025	55.58	-1.025	0.92865	-0.02318	36.5554	-0.60724	10.4647	-0.27294		-8.70609	97.24	-18.78	3.96699	-0.25742	65.4074	-12.9415	16.4747	-3.53541
	-9.32425	56.62	-1.856	0.99027	-0.04229	37.1236	-1.09951	10.6681	-0.49406		-8.68909	97.77	-18.26	3.91398	-0.24868	66.0846	-12.6021	16.3799	-3.42543
	-9.30825	58.06	-3.2	1.05864	-0.07351	37.9599	-1.89614	10.9439	-0.85179		-8.67209	97.93	-17.59	3.81555	-0.2493	66.5492	-12.1405	16.2173	-3.28363
	-9.29125	60.04	-5.259	1.13122	-0.12175	39.1685	-3.1155	11.315	-1.39914		-8.65509	97.76	-16.95	3.68699	-0.26104	66.8156	-11.6684	15.9999	-3.1404
	-9.27525	62.54	-8.235	1.20355	-0.19222	40.7599	-4.87809	11.7775	-2.19055		-8.63809	97.41	-16.53	3.54878	-0.28577	66.9584	-11.3324	15.7567	-3.03533
	-9.25925	65.47	-12.29	1.26975	-0.28935	42.6735	-7.28084	12.3071	-3.26965		-8.62109	97.08	-16.53	3.42134	-0.32445	67.0998	-11.2731	15.5228	-3.00401
	-9.24325	68.66	-17.5	1.32486	-0.41551	44.8225	-10.3647	12.8698	-4.65533		-8.60309	96.96	-17.05	3.32204	-0.37609	67.369	-11.5653	15.3324	-3.06686
	-9.22725	71.99	-23.78	1.36535	-0.5694	47.1468	-14.0774	13.4429	-6.32497		-8.58609	97.19	-18.06	3.26135	-0.43694	67.851	-12.1986	15.2076	-3.21902
	-9.21125	75.44	-30.85	1.39107	-0.74515	49.6345	-18.253	14.0185	-8.20684		-8.56909	97.78	-19.4	3.2402	-0.50064	68.565	-13.0603	15.1477	-3.43026
	-9.19425	79.08	-38.23	1.40447	-0.93179	52.3385	-22.6069	14.6086	-10.1746		-8.55209	98.65	-20.78	3.2519	-0.559	69.4424	-13.9728	15.1334	-3.65128
	-9.17825	83.05	-45.31	1.41016	-1.11412	55.3445	-26.7672	15.2395	-12.0641		-8.53509	99.58	-21.9	3.28338	-0.60365	70.3579	-14.7284	15.1303	-3.82651
	-9.16225	87.47	-51.39	1.41359	-1.27483	58.7207	-30.3274	15.9363	-13.6962		-8.51809	100.4	-22.51	3.32028	-0.6279	71.1831	-15.1491	15.1036	-3.90879
	-9.14625	92.35	-55.86	1.41909	-1.39735	62.4517	-32.9207	16.7088	-14.9048		-8.50109	100.9	-22.44	3.35026	-0.62821	71.8236	-15.1368	15.0287	-3.87095
	-9.13025	97.54	-58.28	1.42874	-1.46879	66.4128	-34.293	17.5359	-15.5772		-8.48309	101.2	-21.71	3.36641	-0.60513	72.2647	-14.6812	14.9008	-3.71189
	-9.11425	102.7	-58.5	1.44213	-1.483	70.3429	-34.3499	18.3684	-15.6664		-8.46609	101.2	-20.43	3.36702	-0.56291	72.5547	-13.8674	14.7342	-3.45379
	-9.09725	107.4	-56.64	1.45652	-1.44113	73.9038	-33.18	19.1302	-15.2092		-8.44909	101.1	-18.83	3.35606	-0.5081	72.799	-12.8357	14.5543	-3.13452
	-9.08125	111.1	-53.12	1.46823	-1.35215	76.7419	-31.0331	19.7423	-14.3112		-8.43209	101.2	-17.12	3.33968	-0.44799	73.1009	-11.743	14.3893	-2.79537
	-9.06525	113.4	-48.55	1.47423	-1.23072	78.5741	-28.2707	20.1379	-13.1273		-8.41509	101.4	-15.52	3.32497	-0.38902	73.5504	-10.7207	14.2604	-2.4724
	-9.04925	114.3	-43.59	1.47323	-1.09531	79.2787	-25.2956	20.2905	-11.8373		-8.39809	101.9	-14.13	3.31694	-0.3355	74.1798	-9.84544	14.1757	-2.18765
	-9.03325	113.7	-38.89	1.46628	-0.96414	78.9206	-22.4924	20.21	-10.6123		-8.38009	102.6	-13	3.31892	-0.28938	74.9798	-9.1362	14.1322	-1.94898
	-9.01725	111.9	-35	1.45651	-0.8536	77.7201	-20.1704	19.9483	-9.59193		-8.36309	103.5	-12.08	3.33144	-0.25067	75.9082	-8.56315	14.1164	-1.75187
	-9.00025	109.5	-32.26	1.44818	-0.77521	76.0114	-18.5377	19.5845	-8.87522		-8.34609	104.5	-11.28	3.35225	-0.21807	76.9151	-8.0622	14.1126	-1.58439
	-8.98425	106.9	-30.84	1.44551	-0.73545	74.1675	-17.6831	19.2017	-8.50776		-8.32909	105.6	-10.49	3.37844	-0.18978	77.9499	-7.56068	14.106	-1.43234
	-8.96825	104.7	-30.72	1.45153	-0.73492	72.513	-17.5815	18.8745	-8.48158		-8.31209	106.6	-9.647	3.40583	-0.16423	78.9849	-6.99635	14.0857	-1.28376
	-8.95225	103	-31.69	1.46698	-0.76967	71.2693	-18.1155	18.6504	-8.74905		-8.29509	107.6	-8.684	3.43021	-0.14032	80.0002	-6.33208	14.0448	-1.13111
	-8.93625	102.1	-33.43	1.49142	-0.8323	70.5375	-19.0975	18.549	-9.22513		-8.27809	108.5	-7.598	3.44862	-0.11776	80.9831	-5.56448	13.9794	-0.97316
	-8.92025	101.8	-35.59	1.52203	-0.91402	70.2742	-20.3145	18.5544	-9.81204		-8.26009	109.4	-6.425	3.45976	-0.09694	81.9226	-4.71847	13.8884	-0.814
	-8.90325	102	-37.82	1.55474	-1.00641	70.3328	-21.5632	18.6227	-10.4127		-8.24309	110.1	-5.236	3.46483	-0.07889	82.8036	-3.84543	13.7731	-0.66241
	-8.88725	102.2	-39.83	1.58484	-1.10237	70.4554	-22.6932	18.6894	-10.9486		-8.22609	110.7	-4.115	3.4673	-0.06524	83.6107	-3.00609	13.6371	-0.53019
	-8.87125	102.1	-41.5	1.60735	-1.19737	70.3634	-23.6365	18.6789	-11.3767		-8.20909	111.3	-3.148	3.47229	-0.0581	84.3441	-2.25812	13.4874	-0.4306
	-8.85525	101.3	-42.84	1.61842	-1.28859	69.8008	-24.4194	18.5254	-11.6911		-8.19209	111.8	-2.407	3.48555	-0.06002	85.0129	-1.64779	13.3317	-0.37724
	-8.83925	99.57	-44.01	1.61599	-1.37431	68.582	-25.1566	18.1823	-11.9174		-8.17509	112.3	-1.942	3.5135	-0.07384	85.6525	-1.20054	13.1814	-0.38272
	-8.82325	96.78	-45.27	1.59995	-1.45294	66.6606	-26.0309	17.6391	-12.1038		-8.15709	112.8	-1.778	3.56026	-0.10228	86.3056	-0.92373	13.0461	-0.45767
	-8.80625	93.12	-46.92	1.57335	-1.52237	64.1474	-27.2592	16.9233	-12.3129		-8.14009	113.5	-1.919	3.62872	-0.14732	87.0176	-0.8093	12.9332	-0.60859
	-8.79025	88.93	-49.31	1.54156	-1.58034	61.2798	-29.0709	16.0972	-12.605		-8.12309	114.3	-2.344	3.71992	-0.20924	87.8259	-0.83869	12.8461	-0.83518
	-8.77425	84.69	-52.7	1.51147	-1.62442	58.3874	-31.6681	15.2439	-13.0349		-8.10609	115.3	-3.009	3.83131	-0.28575	88.7411	-0.98815	12.7852	-1.1278
	-8.75825	80.89	-57.36	1.49051	-1.65447	55.8191	-35.2161	14.4511	-13.6469		-8.08909	116.4	-3.852	3.9586	-0.37145	89.7572	-1.23222	12.7465	-1.46632
	-8.74225	77.97	-63.43	1.48499	-1.67224	53.8745	-39.8085	13.7923	-14.4743		-8.07209	117.6	-4.796	4.09473	-0.45817	90.8176	-1.54871	12.7234	-1.82117
	-8.72625	76.2	-70.93	1.49919	-1.68217	52.7546	-45.4418	13.3144	-15.53		-8.05509	118.8	-5.764	4.23093	-0.53635	91.8483	-1.92251	12.7065	-2.15967
	-8.70925	75.7	-79.72	1.53477	-1.6897	52.5384	-51.9836	13.0323	-16.802		-8.03709	119.8	-6.702	4.35815	-0.59742	92.7456	-2.35048	12.686	-2.45339
	-8.69325	76.41	-89.45	1.59022	-1.69956	53.1891	-59.1582	12.9329	-18.2408		-8.02009	120.6	-7.59	4.46903	-0.63592	93.4056	-2.84189	12.6526	-2.68674
	-8.67725	78.12	-99.54	1.66086	-1.71422	54.572	-66.5502	12.9796	-19.7583		-8.00309	120.9	-8.45	4.5591	-0.6516	93.7497	-3.41677	12.5998	-2.86192
	-8.66125	80.55	-109.3	1.74048	-1.73278	56.4884	-73.6283	13.1226	-21.2302		-7.98609	120.8	-9.337	4.62723	-0.64967	93.7355	-4.09351	12.5226	-2.99808
	-8.64525	83.38	-117.8	1.82129	-1.75081	58.7184	-79.8175	13.3117	-22.515		-7.96909	120.3	-10.31	4.67629	-0.63957	93.367	-4.87961	12.4228	-3.12625
	-8.62925	86.29	-124.4	1.89613	-1.76218	61.046	-84.6239	13.4999	-23.4843		-7.95209	119.4	-11.42	4.71007	-0.63268	92.6873	-5.75063	12.3028	-3.27772
	-8.61225	89.03	-128.6	1.95926	-1.76109	63.2846	-87.7104	13.6533	-24.0388		-7.93409	118.2	-12.64	4.73201	-0.63949	91.7628	-6.65786	12.167	-3.47634
	-8.59625	91.42	-130.2	2.00748	-1.74409	65.3058	-88.9816	13.7525	-24.1467		-7.91709	116.8	-13.93	4.74378	-0.6674	90.6383	-7.51956	12.0168	-3.73108
	-8.58025	93.39	-129.4	2.0409	-1.71157	67.0473	-88.6211	13.7915	-23.8426		-7.90009	115.1	-15.18	4.74491	-0.71921	89.3325	-8.24048	11.8506	-4.03645
	-8.56425	94.92	-126.9	2.06207	-1.66738	68.4839	-87.03	13.7771	-23.2196		-7.88309	113.3	-16.28	4.7346	-0.79314	87.8248	-8.74337	11.665	-4.37374
	-8.54825	96.08	-123.3	2.07601	-1.61849	69.6557	-84.7452	13.7219	-22.4166		-7.86609	111.1	-17.14	4.71212	-0.88338	86.0713	-8.978	11.4568	-4.71845
	-8.53225	96.96	-119.5	2.08773	-1.57265	70.5972	-82.3708	13.6408	-21.5866		-7.84909	108.6	-17.7	4.68004	-0.98139	84.0432	-8.94579	11.2259	-5.04329
	-8.51525	97.6	-116.3	2.10223	-1.53696	71.3578	-80.4231	13.5447	-20.8674		-7.83209	105.8	-17.97	4.64362	-1.07748	81.7357	-8.69166	10.9793	-5.32476
	-8.49925	98.06	-114.3	2.122	-1.5167	71.9467	-79.316	13.4365	-20.3671		-7.81409	102.7	-17.99	4.609	-1.16284	79.1906	-8.30094	10.7297	-5.54531
	-8.48325	98.29	-113.8	2.14732	-1.51448	72.3436	-79.3011	13.3109	-20.1565		-7.79709	99.46	-17.86	4.58232	-1.23153	76.476	-7.871	10.4924	-5.69852
	-8.46725	98.24	-115	2.17644	-1.53063	72.5031	-80.4917	13.1554	-20.2658		-7.78009	96.18	-17.67	4.56573	-1.28159	73.6749	-7.49943	10.2806	-5.78967
	-8.45125	97.8	-117.9	2.20613	-1.56411	72.357	-82.8739	12.9551	-20.6972		-7.76309	92.93	-17.53	4.5584	-1.31656	70.856	-7.26453	10.1015	-5.8354
	-8.43525	96.91	-122.4	2.23252	-1.61289	71.8462	-86.3337	12.6965	-21.4267		-7.74609	89.76	-17.55	4.55599	-1.34361	68.0709	-7.21259	9.95388	-5.86275
	-8.41825	95.5	-128.1	2.2531	-1.67446	70.9513	-90.6828	12.3734	-22.4057		-7.72909	86.7	-17.79	4.55265	-1.37276	65.3568	-7.36045	9.83055	-5.90009
	-8.40225	93.61	-134.7	2.26605	-1.74562	69.6827	-95.605	11.9874	-23.5583		-7.71109	83.79	-18.29	4.54283	-1.41341	62.7563	-7.69831	9.72107	-5.97125
	-8.38625	91.29	-141.5	2.2713	-1.82198	68.0896	-100.74	11.549	-24.7855		-7.69409	81.06	-19.06	4.52433	-1.47259	60.3324	-8.19819	9.61667	-6.08896
	-8.37025	88.65	-148	2.26956	-1.89759	66.2513	-105.575	11.0737	-25.9584		-7.67709	78.61	-20.05	4.49646	-1.55232	58.1546	-8.81985	9.5086	-6.25201
	-8.35425	85.82	-153.3	2.26236	-1.96465	64.263	-109.592	10.5789	-26.9299		-7.66009	76.47	-21.2	4.46025	-1.64979	56.2914	-9.51325	9.39247	-6.44814
	-8.33825	82.91	-156.8	2.25122	-2.01431	62.2102	-112.242	10.0798	-27.5555		-7.64309	74.69	-22.4	4.41337	-1.75751	54.7756	-10.221	9.26253	-6.65618
	-8.32225	80.02	-157.8	2.23727	-2.03786	60.1662	-113.088	9.58667	-27.7136		-7.62609	73.23	-23.54	4.35324	-1.86525	53.5908	-10.8705	9.11172	-6.85205
	-8.30525	77.22	-156	2.22138	-2.02848	58.1982	-111.897	9.10709	-27.3332		-7.60909	71.98	-24.45	4.27777	-1.96155	52.6604	-11.3808	8.93308	-7.01186
	-8.28925	74.57	-151.3	2.20364	-1.98319	56.3559	-108.652	8.64455	-26.4113		-7.59109	70.8	-25.02	4.18194	-2.03659	51.8582	-11.6619	8.72162	-7.11519
	-8.27325	72.11	-144.1	2.18349	-1.90269	54.6633	-103.663	8.20141	-25.0161		-7.57409	69.53	-25.1	4.06843	-2.08348	51.0374	-11.6412	8.47698	-7.14626
	-8.25725	69.85	-135.1	2.15927	-1.79251	53.1393	-97.4135	7.77782	-23.2749		-7.55709	68.02	-24.66	3.94016	-2.10224	50.0533	-11.2732	8.20435	-7.09895
	-8.24125	67.76	-125.3	2.12797	-1.66184	51.7612	-90.5938	7.37192	-21.3503		-7.54009	66.17	-23.72	3.80295	-2.09953	48.7868	-10.5679	7.91487	-6.97989
	-8.22525	65.75	-115.6	2.08516	-1.52103	50.465	-83.8729	6.97729	-19.4112		-7.52309	63.93	-22.39	3.66701	-2.0897	47.163	-9.59003	7.62277	-6.81164
	-8.20825	63.7	-106.8	2.02583	-1.38075	49.1417	-77.8821	6.58401	-17.5986		-7.50609	61.32	-20.89	3.54056	-2.09392	45.1678	-8.45152	7.34454	-6.63565
	-8.19225	61.41	-99.64	1.94494	-1.25	47.6407	-73.0572	6.17869	-16.0102		-7.48909	58.42	-19.48	3.42966	-2.13626	42.8549	-7.28973	7.09451	-6.50855
	-8.17625	58.69	-94.31	1.83865	-1.13499	45.7943	-69.6218	5.74642	-14.6901		-7.47109	55.37	-18.42	3.33843	-2.23954	40.334	-6.23903	6.88466	-6.49583
	-8.16025	55.35	-90.89	1.70568	-1.03904	43.4498	-67.6077	5.27541	-13.6372		-7.45409	52.36	-17.94	3.26796	-2.42195	37.754	-5.40801	6.72332	-6.66235
	-8.14425	51.29	-89.19	1.54725	-0.96268	40.5025	-66.8749	4.7602	-12.8197		-7.43709	49.55	-18.21	3.21833	-2.69195	35.2837	-4.86337	6.61489	-7.05892
	-8.12825	46.5	-88.89	1.36831	-0.90448	36.9282	-67.1755	4.2044	-12.1905		-7.42009	47.1	-19.27	3.18906	-3.047	33.0605	-4.6268	6.55853	-7.71114
	-8.11125	41.07	-89.58	1.17641	-0.86163	32.8011	-68.2137	3.62095	-11.7008		-7.40309	45.09	-21.07	3.18035	-3.47284	31.1718	-4.67741	6.54792	-8.61269
	-8.09525	35.23	-90.85	0.9807	-0.83061	28.2852	-69.6702	3.03051	-11.3082		-7.38609	43.53	-23.47	3.1935	-3.94373	29.6329	-4.9619	6.57088	-9.72016
	-8.07925	29.26	-92.29	0.79105	-0.80766	23.6069	-71.2163	2.45776	-10.9777		-7.36809	42.33	-26.24	3.22969	-4.4271	28.3926	-5.40718	6.61126	-10.9585
	-8.06325	23.46	-93.52	0.61619	-0.78931	19.0231	-72.5494	1.92693	-10.6826		-7.35109	41.36	-29.12	3.28823	-4.88626	27.351	-5.93168	6.65102	-12.2299
	-8.04725	18.14	-94.22	0.46278	-0.77284	14.769	-73.4169	1.45755	-10.402		-7.33409	40.49	-31.81	3.36534	-5.28402	26.3992	-6.45673	6.67702	-13.4273
	-8.03125	13.49	-94.16	0.33465	-0.75671	11.0283	-73.6081	1.06222	-10.1246		-7.31709	39.61	-34.1	3.45258	-5.59098	25.4473	-6.91653	6.6842	-14.4552
	-8.01425	9.64	-93.21	0.2328	-0.74085	7.90983	-73.0153	0.74522	-9.8481		-7.30009	38.65	-35.8	3.53737	-5.78724	24.449	-7.26687	6.67972	-15.2461
	-7.99825	6.614	-91.4	0.15583	-0.72674	5.443	-71.6519	0.50391	-9.58318		-7.28309	37.65	-36.86	3.60745	-5.86829	23.4138	-7.48927	6.68312	-15.774
	-7.98225	4.357	-88.88	0.10071	-0.71706	3.59107	-69.6054	0.33068	-9.35107		-7.26609	36.69	-37.33	3.65359	-5.84576	22.393	-7.59191	6.72329	-16.0584
	-7.96625	2.766	-85.89	0.06372	-0.71498	2.2723	-67.0466	0.21582	-9.17898		-7.24809	35.9	-37.35	3.67556	-5.74421	21.4664	-7.60398	6.83342	-16.1611
	-7.95025	1.712	-82.67	0.04125	-0.72332	1.38359	-64.1517	0.15031	-9.09148		-7.23109	35.42	-37.13	3.6826	-5.59782	20.7165	-7.56552	7.04417	-16.1658
	-7.93425	1.076	-79.39	0.03045	-0.74345	0.82054	-61.0695	0.12806	-9.10179		-7.21409	35.37	-36.88	3.69252	-5.44104	20.2094	-7.51639	7.37645	-16.1596
	-7.91725	0.7554	-76.12	0.02958	-0.77501	0.49233	-57.8476	0.14745	-9.2042		-7.19709	35.81	-36.77	3.72686	-5.30425	19.9779	-7.48764	7.83615	-16.2117
	-7.90125	0.6804	-72.8	0.03812	-0.81561	0.32824	-54.4641	0.21157	-9.37479		-7.18009	36.74	-36.9	3.80371	-5.20818	20.0132	-7.49513	8.41145	-16.3633
	-7.88525	0.8091	-69.26	0.05662	-0.86188	0.27884	-50.8162	0.32754	-9.57765		-7.16309	38.08	-37.32	3.93243	-5.16475	20.2742	-7.54268	9.07241	-16.6285
	-7.86925	1.122	-65.34	0.08633	-0.91028	0.31279	-46.7972	0.50438	-9.77568		-7.14509	39.7	-38	4.11194	-5.17825	20.6901	-7.62527	9.77802	-16.9979
	-7.85325	1.612	-60.94	0.12866	-0.95848	0.41168	-42.3639	0.74992	-9.94312		-7.12809	41.43	-38.92	4.33185	-5.24824	21.1805	-7.73268	10.4791	-17.4506
	-7.83725	2.274	-56.09	0.18466	-1.00592	0.56444	-37.5441	1.06743	-10.074		-7.11109	43.12	-40	4.57695	-5.37094	21.668	-7.85575	11.1318	-17.9573
	-7.82025	3.093	-50.98	0.25468	-1.05375	0.76293	-32.4926	1.45264	-10.1806		-7.09409	44.64	-41.19	4.8321	-5.53782	22.0901	-7.98379	11.6986	-18.4853
	-7.80425	4.043	-45.86	0.33829	-1.10381	0.99923	-27.4317	1.89307	-10.2841		-7.07709	45.89	-42.39	5.08584	-5.73695	22.4018	-8.10574	12.1556	-18.997
	-7.78825	5.089	-41.03	0.43476	-1.15719	1.26521	-22.6197	2.37001	-10.4007		-7.06009	46.82	-43.51	5.33212	-5.95029	22.574	-8.20935	12.4919	-19.4516
	-7.77225	6.195	-36.73	0.54365	-1.21265	1.55396	-18.2842	2.86271	-10.5264		-7.04309	47.4	-44.44	5.56859	-6.15677	22.5889	-8.28191	12.7078	-19.8096
	-7.75625	7.336	-33.06	0.66596	-1.26579	1.86224	-14.5792	3.35542	-10.631		-7.02509	47.65	-45.1	5.79657	-6.33594	22.4371	-8.31261	12.8137	-20.0348
	-7.74025	8.508	-29.99	0.80413	-1.30928	2.19232	-11.5604	3.84121	-10.6606		-7.00809	47.58	-45.42	6.01734	-6.47063	22.1232	-8.29403	12.8282	-20.1043
	-7.72325	9.729	-27.39	0.96224	-1.33425	2.55157	-9.19351	4.32453	-10.5506		-6.99109	47.27	-45.36	6.23335	-6.55396	21.6653	-8.22413	12.7764	-20.0074
	-7.70725	11.03	-25.03	1.14464	-1.33224	2.95093	-7.38193	4.81836	-10.2443		-6.97409	46.8	-44.93	6.44664	-6.58832	21.1044	-8.10552	12.6895	-19.7513
	-7.69125	12.46	-22.75	1.35477	-1.29746	3.39998	-5.99969	5.33763	-9.71293		-6.95709	46.28	-44.19	6.65872	-6.58962	20.4981	-7.94392	12.6017	-19.3518
	-7.67525	14.01	-20.43	1.59394	-1.22879	3.90252	-4.93055	5.89197	-8.96666		-6.94009	45.82	-43.2	6.87003	-6.58017	19.9155	-7.74826	12.5435	-18.8397
	-7.65925	15.7	-18.05	1.86089	-1.13066	4.45434	-4.08771	6.48078	-8.05978		-6.92209	45.52	-42.08	7.07727	-6.5874	19.4206	-7.53005	12.536	-18.2548
	-7.64325	17.48	-15.73	2.15302	-1.01323	5.04221	-3.42552	7.09241	-7.08489		-6.90509	45.42	-40.93	7.27367	-6.63839	19.0517	-7.30403	12.5839	-17.647
	-7.62625	19.31	-13.64	2.46714	-0.89115	5.64734	-2.93645	7.70838	-6.16339		-6.88809	45.5	-39.9	7.44918	-6.75235	18.8199	-7.08628	12.6758	-17.07
	-7.61025	21.14	-12.04	2.80207	-0.78148	6.24898	-2.64224	8.30985	-5.42601		-6.87109	45.69	-39.09	7.59303	-6.94003	18.6992	-6.89454	12.7858	-16.5767
	-7.59425	22.92	-11.16	3.15803	-0.70182	6.82834	-2.58035	8.88464	-4.99788		-6.85409	45.88	-38.59	7.69843	-7.19882	18.6418	-6.74387	12.8842	-16.2104
	-7.57825	24.65	-11.23	3.53604	-0.66689	7.37188	-2.78841	9.42863	-4.97914		-6.83709	45.99	-38.43	7.76535	-7.5157	18.5949	-6.64548	12.9468	-15.9959
	-7.56225	26.31	-12.35	3.93608	-0.68666	7.86937	-3.28931	9.94462	-5.42845		-6.82009	45.97	-38.62	7.80324	-7.86824	18.517	-6.60539	12.9636	-15.9375
	-7.54625	27.91	-14.55	4.35336	-0.7639	8.31586	-4.07662	10.4378	-6.34718		-6.80209	45.83	-39.1	7.82901	-8.23081	18.3942	-6.62426	12.9429	-16.025
	-7.52925	29.43	-17.66	4.77822	-0.89286	8.70852	-5.10479	10.9103	-7.66937		-6.78509	45.67	-39.83	7.8668	-8.57781	18.2423	-6.70041	12.9107	-16.2361
	-7.51325	30.86	-21.37	5.19741	-1.05902	9.04634	-6.28532	11.36	-9.26135		-6.76809	45.59	-40.73	7.94174	-8.88931	18.104	-6.83191	12.903	-16.5518
	-7.49725	32.17	-25.25	5.59674	-1.24054	9.33503	-7.49038	11.7815	-10.9312		-6.75109	45.73	-41.79	8.07512	-9.15459	18.0316	-7.01803	12.9564	-16.9613
	-7.48125	33.39	-28.79	5.96888	-1.41091	9.58556	-8.57327	12.1765	-12.4541		-6.73409	46.21	-43	8.28368	-9.37453	18.0769	-7.25995	13.1004	-17.4668
	-7.46525	34.56	-31.47	6.31806	-1.54392	9.82127	-9.38697	12.5593	-13.613		-6.71709	47.06	-44.39	8.57345	-9.56341	18.2709	-7.5597	13.3481	-18.0803
	-7.44925	35.78	-32.9	6.66303	-1.61828	10.0759	-9.82043	12.9627	-14.2369		-6.69909	48.29	-46.02	8.94001	-9.74472	18.6179	-7.91627	13.6936	-18.8145
	-7.43325	37.22	-32.9	7.03773	-1.62167	10.3931	-9.81753	13.4407	-14.2409		-6.68209	49.81	-47.9	9.3656	-9.94967	19.0855	-8.3242	14.1121	-19.6753
	-7.41625	39.04	-31.49	7.47926	-1.55395	10.8143	-9.39423	14.0553	-13.6453		-6.66509	51.46	-50.04	9.82455	-10.2022	19.6189	-8.77136	14.5647	-20.65
	-7.40025	41.4	-28.97	8.02115	-1.42687	11.3698	-8.6371	14.8646	-12.5731		-6.64809	53.09	-52.38	10.2846	-10.5177	20.1418	-9.23644	15.0075	-21.7035
	-7.38425	44.37	-25.79	8.67778	-1.26119	12.0658	-7.6851	15.9026	-11.2238		-6.63109	54.51	-54.79	10.7125	-10.8911	20.5788	-9.69235	15.4003	-22.776
	-7.36825	47.91	-22.5	9.44114	-1.08247	12.8807	-6.70229	17.1679	-9.8366		-6.61409	55.61	-57.12	11.0814	-11.3002	20.8702	-10.1088	15.7178	-23.7941
	-7.35225	51.89	-19.62	10.2783	-0.91604	13.7653	-5.84659	18.6234	-8.64064		-6.59709	56.33	-59.18	11.3804	-11.7053	20.9833	-10.4583	15.9523	-24.679
	-7.33625	56.1	-17.57	11.1413	-0.78258	14.6561	-5.2432	20.2004	-7.81729		-6.57909	56.69	-60.81	11.6126	-12.0646	20.9135	-10.723	16.1189	-25.3733
	-7.31925	60.29	-16.6	11.9798	-0.69517	15.4894	-4.96704	21.8185	-7.47497		-6.56209	56.8	-61.94	11.8006	-12.3422	20.6895	-10.8987	16.2463	-25.8449
	-7.30325	64.25	-16.77	12.7571	-0.65875	16.2183	-5.03606	23.3996	-7.64043		-6.54509	56.78	-62.57	11.9745	-12.5161	20.355	-10.9961	16.3705	-26.1029
	-7.28725	67.87	-17.98	13.4571	-0.6707	16.8196	-5.41819	24.8814	-8.26592		-6.52809	56.76	-62.8	12.1678	-12.5841	19.959	-11.04	16.5216	-26.1945
	-7.27125	71.06	-20	14.0891	-0.72299	17.2941	-6.04183	26.2183	-9.24781		-6.51109	56.84	-62.77	12.4041	-12.5594	19.5484	-11.0624	16.7182	-26.1887
	-7.25525	73.83	-22.53	14.6802	-0.8046	17.6567	-6.81211	27.3798	-10.4509		-6.49409	57.06	-62.68	12.6923	-12.4645	19.1506	-11.0938	16.9629	-26.1655
	-7.23925	76.18	-25.26	15.2641	-0.90381	17.93	-7.63004	28.3407	-11.7367		-6.47609	57.42	-62.67	13.0295	-12.3246	18.7809	-11.1557	17.2421	-26.193
	-7.22225	78.12	-27.93	15.8695	-1.01054	18.1309	-8.4095	29.0819	-12.9832		-6.45909	57.86	-62.84	13.4024	-12.1607	18.4435	-11.2553	17.5357	-26.3105
	-7.20625	79.67	-30.34	16.5135	-1.11734	18.2706	-9.08774	29.5908	-14.1079		-6.44209	58.36	-63.2	13.7952	-11.9902	18.1398	-11.3847	17.8256	-26.5304
	-7.19025	80.83	-32.41	17.196	-1.22021	18.3562	-9.63481	29.8665	-15.0718		-6.42509	58.88	-63.71	14.2014	-11.8255	17.8741	-11.5242	18.1023	-26.8321
	-7.17425	81.6	-34.15	17.8985	-1.31888	18.3918	-10.0518	29.9204	-15.88		-6.40809	59.46	-64.3	14.6235	-11.6777	17.6572	-11.6481	18.369	-27.1766
	-7.15825	82	-35.64	18.5928	-1.41585	18.383	-10.3659	29.7836	-16.574		-6.39109	60.13	-64.87	15.0755	-11.5584	17.505	-11.7326	18.64	-27.5193
	-7.14225	82.08	-37.01	19.2406	-1.51564	18.3397	-10.6185	29.4937	-17.2103		-6.37409	60.96	-65.35	15.5719	-11.476	17.4327	-11.7607	18.9296	-27.8163
	-7.12525	81.87	-38.38	19.8077	-1.62321	18.2693	-10.8514	29.0946	-17.8475		-6.35609	61.97	-65.66	16.1184	-11.4332	17.4469	-11.7256	19.249	-28.0325
	-7.10925	81.42	-39.83	20.2651	-1.74233	18.1816	-11.0953	28.6268	-18.5251		-6.33909	63.15	-65.76	16.7105	-11.4244	17.5439	-11.6315	19.5958	-28.1455
	-7.09325	80.78	-41.41	20.6005	-1.87491	18.0872	-11.365	28.1271	-19.2554		-6.32209	64.44	-65.65	17.322	-11.433	17.7061	-11.4926	19.9526	-28.1457
	-7.07725	80.03	-43.07	20.8137	-2.01956	18.0022	-11.655	27.6312	-20.0251		-6.30509	65.73	-65.32	17.9184	-11.4372	17.9077	-11.3286	20.2936	-28.0395
	-7.06125	79.26	-44.74	20.9244	-2.17171	17.9458	-11.9463	27.171	-20.7998		-6.28809	66.92	-64.81	18.4608	-11.4131	18.1197	-11.1635	20.589	-27.8468
	-7.04525	78.58	-46.31	20.9624	-2.32477	17.9376	-12.2127	26.7828	-21.5293		-6.27109	67.92	-64.17	18.9202	-11.3447	18.3182	-11.0198	20.8171	-27.6028
	-7.02825	78.06	-47.67	20.9561	-2.4696	17.9928	-12.4254	26.4863	-22.1622		-6.25309	68.69	-63.5	19.2827	-11.2247	18.4885	-10.9163	20.9707	-27.3489
	-7.01225	77.74	-48.69	20.9301	-2.59666	18.115	-12.5585	26.2888	-22.6482		-6.23609	69.23	-62.86	19.5545	-11.059	18.6279	-10.8645	21.0593	-27.1263
	-6.99625	77.58	-49.27	20.8874	-2.69575	18.2854	-12.5863	26.1716	-22.9332		-6.21909	69.63	-62.33	19.7562	-10.8606	18.7456	-10.8657	21.1084	-26.9642
	-6.98025	77.49	-49.28	20.8247	-2.75627	18.4685	-12.4818	26.095	-22.9591		-6.20209	69.97	-61.93	19.9147	-10.6447	18.8575	-10.9103	21.1521	-26.8709
	-6.96425	77.32	-48.6	20.7249	-2.76832	18.6193	-12.2166	26.0037	-22.6671		-6.18509	70.34	-61.63	20.0548	-10.4229	18.9847	-10.9778	21.2257	-26.8261
	-6.94825	76.96	-47.1	20.5763	-2.72324	18.6931	-11.764	25.8554	-21.9969		-6.16809	70.81	-61.33	20.1903	-10.2001	19.1433	-11.0414	21.3518	-26.7892
	-6.93125	76.35	-44.72	20.3804	-2.61599	18.6655	-11.1066	25.6247	-20.9105		-6.15109	71.41	-60.94	20.3231	-9.97724	19.3421	-11.0733	21.5442	-26.7044
	-6.91525	75.51	-41.45	20.1629	-2.4468	18.5385	-10.2458	25.3219	-19.4094		-6.13309	72.12	-60.37	20.4423	-9.75148	19.58	-11.051	21.7962	-26.525
	-6.89925	74.59	-37.44	19.9641	-2.22379	18.3369	-9.21204	24.9849	-17.5532		-6.11609	72.88	-59.55	20.5324	-9.52559	19.8466	-10.9629	22.0897	-26.2235
	-6.88325	73.76	-32.95	19.8445	-1.96246	18.1079	-8.06773	24.6782	-15.4674		-6.09909	73.63	-58.51	20.5744	-9.30615	20.1251	-10.811	22.4002	-25.8055
	-6.86725	73.22	-28.36	19.8643	-1.68522	17.8967	-6.90222	24.4588	-13.3307		-6.08209	74.3	-57.34	20.5556	-9.10835	20.3943	-10.6113	22.7015	-25.3073
	-6.85125	73.12	-24.12	20.0729	-1.41778	17.7418	-5.81937	24.376	-11.3502		-6.06509	74.81	-56.16	20.4648	-8.95216	20.6314	-10.3901	22.9704	-24.7943
	-6.83425	73.55	-20.64	20.5052	-1.18509	17.6633	-4.91916	24.4509	-9.73069		-6.04809	75.13	-55.16	20.3008	-8.85848	20.8191	-10.1793	23.1877	-24.3425
	-6.81825	74.52	-18.28	21.1678	-1.00712	17.6657	-4.27975	24.6814	-8.63151		-6.03009	75.22	-54.47	20.0658	-8.84325	20.9423	-10.0113	23.3422	-24.0265
	-6.80225	75.96	-17.22	22.0515	-0.89567	17.7447	-3.94392	25.0501	-8.14086		-6.01309	75.1	-54.21	19.7741	-8.91342	20.9946	-9.91313	23.4302	-23.902
	-6.78625	77.81	-17.44	23.1249	-0.85239	17.8876	-3.91143	25.5278	-8.25776		-5.99609	74.78	-54.44	19.4476	-9.06367	20.9745	-9.90303	23.4557	-23.9987
	-6.77025	79.96	-18.77	24.3426	-0.86962	18.0806	-4.13919	26.0802	-8.89211		-5.97909	74.32	-55.12	19.1203	-9.27621	20.8888	-9.98618	23.4273	-24.3109
	-6.75425	82.27	-20.85	25.6458	-0.93163	18.3062	-4.54994	26.6782	-9.88038		-5.96209	73.78	-56.17	18.8267	-9.52061	20.7449	-10.1539	23.3571	-24.8007
	-6.73725	84.62	-23.24	26.9716	-1.01831	18.5422	-5.04646	27.2747	-11.0159		-5.94509	73.21	-57.43	18.6037	-9.76048	20.5504	-10.3832	23.2513	-25.405
	-6.72125	86.84	-25.51	28.2594	-1.10852	18.753	-5.52885	27.8291	-12.0859		-5.92809	72.64	-58.73	18.4762	-9.95783	20.306	-10.6408	23.1152	-26.0437
	-6.70525	88.79	-27.27	29.4563	-1.18403	18.8986	-5.91092	28.2968	-12.9072		-5.91009	72.08	-59.88	18.4566	-10.0816	20.0087	-10.8896	22.9481	-26.6395
	-6.68925	90.36	-28.24	30.5307	-1.23137	18.9388	-6.13262	28.6401	-13.355		-5.89309	71.53	-60.76	18.5427	-10.1136	19.6601	-11.0964	22.7509	-27.1308
	-6.67325	91.47	-28.3	31.4767	-1.24366	18.8425	-6.16488	28.8442	-13.3729		-5.87609	71	-61.29	18.7223	-10.0499	19.2676	-11.24	22.5296	-27.483
	-6.65725	92.14	-27.49	32.3092	-1.2198	18.6001	-6.00891	28.9116	-12.9732		-5.85909	70.5	-61.49	18.9732	-9.90141	18.8514	-11.3158	22.302	-27.6983
	-6.64025	92.46	-25.93	33.0689	-1.16396	18.226	-5.69079	28.8739	-12.2234		-5.84209	70.07	-61.43	19.2666	-9.68844	18.4419	-11.3358	22.094	-27.8041
	-6.62425	92.59	-23.85	33.7981	-1.08378	17.7564	-5.25284	28.7821	-11.2279		-5.82509	69.77	-61.2	19.5708	-9.43393	18.0746	-11.3236	21.9384	-27.8446
	-6.60825	92.67	-21.5	34.5284	-0.99008	17.2441	-4.7482	28.6874	-10.1127		-5.80809	69.63	-60.92	19.8536	-9.15916	17.7814	-11.307	21.8648	-27.8657
	-6.59225	92.83	-19.17	35.2695	-0.89554	16.7437	-4.23732	28.6371	-9.01925		-5.79009	69.68	-60.66	20.0863	-8.87936	17.5814	-11.3107	21.8942	-27.8986
	-6.57625	93.15	-17.18	35.9985	-0.81499	16.3047	-3.78656	28.6546	-8.09874		-5.77309	69.9	-60.47	20.2466	-8.60331	17.4792	-11.3515	22.0308	-27.9614
	-6.56025	93.6	-15.86	36.6603	-0.76516	15.963	-3.46573	28.7464	-7.50774		-5.75609	70.26	-60.36	20.3224	-8.33576	17.4599	-11.436	22.2638	-28.0571
	-6.54325	94.13	-15.53	37.1897	-0.76329	15.7357	-3.3445	28.8918	-7.40197		-5.73909	70.67	-60.32	20.3069	-8.08076	17.4939	-11.5635	22.5635	-28.1786
	-6.52725	94.66	-16.48	37.531	-0.82572	15.6295	-3.48548	29.0751	-7.91959		-5.72209	71.05	-60.33	20.2075	-7.84093	17.5428	-11.7287	22.8896	-28.3225
	-6.51125	95.16	-18.92	37.6557	-0.96517	15.6396	-3.93337	29.2806	-9.1582		-5.70509	71.31	-60.41	20.0363	-7.62365	17.5685	-11.9258	23.1972	-28.492
	-6.49525	95.64	-22.92	37.5896	-1.18784	15.7582	-4.70414	29.5117	-11.1505		-5.68709	71.37	-60.59	19.8102	-7.43388	17.5399	-12.1513	23.4445	-28.6973
	-6.47925	96.18	-28.36	37.3992	-1.49065	15.9725	-5.77516	29.7905	-13.8411		-5.67009	71.21	-60.9	19.5496	-7.2801	17.4404	-12.4042	23.6046	-28.9601
	-6.46325	96.9	-34.93	37.1822	-1.85954	16.2656	-7.08077	30.143	-17.0762		-5.65309	70.83	-61.4	19.2776	-7.16814	17.2699	-12.6843	23.6663	-29.3044
	-6.44725	97.9	-42.12	37.0365	-2.26928	16.6127	-8.51411	30.5953	-20.6064		-5.63609	70.27	-62.11	19.0131	-7.1037	17.0436	-12.9925	23.6369	-29.7492
	-6.43025	99.21	-49.26	37.034	-2.68528	16.9819	-9.93848	31.1517	-24.1079		-5.61909	69.59	-63.08	18.7698	-7.09046	16.7863	-13.3287	23.5349	-30.3068
	-6.41425	100.8	-55.61	37.1971	-3.06759	17.3317	-11.2029	31.7901	-27.2296		-5.60209	68.88	-64.28	18.5529	-7.12917	16.5246	-13.6896	23.3864	-30.9748
	-6.39825	102.4	-60.5	37.4838	-3.37594	17.6179	-12.167	32.4571	-29.6295		-5.58509	68.17	-65.7	18.3596	-7.21625	16.2792	-14.0699	23.2145	-31.735
	-6.38225	103.9	-63.37	37.8047	-3.57637	17.8015	-12.7207	33.0747	-31.0467		-5.56709	67.5	-67.25	18.1809	-7.34418	16.0626	-14.46	23.038	-32.5564
	-6.36625	105	-63.91	38.0331	-3.64702	17.8494	-12.8038	33.5576	-31.3269		-5.55009	66.87	-68.87	17.9993	-7.50115	15.8743	-14.85	22.8668	-33.3959
	-6.35025	105.3	-62.09	38.0378	-3.5812	17.7447	-12.4151	33.8214	-30.4531		-5.53309	66.24	-70.44	17.7976	-7.67189	15.7045	-15.2262	22.6988	-34.2114
	-6.33325	104.7	-58.18	37.6974	-3.3889	17.4852	-11.6118	33.7948	-28.5525		-5.51609	65.56	-71.9	17.5545	-7.8407	15.537	-15.5806	22.5253	-34.9686
	-6.31725	103	-52.66	36.9315	-3.09555	17.0813	-10.5003	33.4346	-25.867		-5.49909	64.77	-73.21	17.2489	-7.99641	15.3514	-15.9062	22.3284	-35.6485
	-6.30125	100.2	-46.22	35.7104	-2.73713	16.5597	-9.21989	32.7318	-22.7148		-5.48209	63.81	-74.35	16.8629	-8.13222	15.1303	-16.2047	22.0904	-36.2559
	-6.28525	96.43	-39.56	34.0588	-2.35412	15.9581	-7.92305	31.719	-19.4476		-5.46409	62.64	-75.37	16.3854	-8.2479	14.866	-16.4822	21.7994	-36.8129
	-6.26925	91.93	-33.39	32.0623	-1.98554	15.3262	-6.75643	30.477	-16.3954		-5.44709	61.26	-76.34	15.8186	-8.34885	14.5632	-16.7453	21.4598	-37.3494
	-6.25325	87.07	-28.25	29.848	-1.66305	14.7236	-5.84464	29.1255	-13.8285		-5.43009	59.76	-77.3	15.1817	-8.43976	14.2422	-17.0016	21.0951	-37.8916
	-6.23625	82.28	-24.54	27.5685	-1.40832	14.2127	-5.27848	27.8112	-11.9313		-5.41309	58.26	-78.27	14.5107	-8.52279	13.9353	-17.246	20.7484	-38.4429
	-6.22025	77.99	-22.45	25.3757	-1.23085	13.8546	-5.10931	26.6904	-10.7911		-5.39609	56.93	-79.19	13.8541	-8.59351	13.677	-17.4658	20.4738	-38.974
	-6.20425	74.57	-21.97	23.3928	-1.12986	13.6939	-5.34496	25.8905	-10.4045		-5.37909	55.9	-79.96	13.2616	-8.6404	13.4971	-17.6387	20.3175	-39.4301
	-6.18825	72.24	-22.95	21.6999	-1.09593	13.751	-5.95126	25.4967	-10.6891		-5.36209	55.27	-80.45	12.776	-8.65163	13.4081	-17.7409	20.3055	-39.745
	-6.17225	71.04	-25.07	20.3176	-1.11471	14.0131	-6.85666	25.5268	-11.5062		-5.34409	55.05	-80.56	12.4219	-8.61745	13.4034	-17.7564	20.431	-39.8684
	-6.15625	70.83	-27.99	19.2151	-1.17052	14.4367	-7.96167	25.9304	-12.6891		-5.32709	55.18	-80.28	12.2059	-8.53697	13.4608	-17.6863	20.6614	-39.7869
	-6.13925	71.29	-31.28	18.3195	-1.24818	14.9474	-9.15074	26.5956	-14.0585		-5.31009	55.55	-79.67	12.1205	-8.42114	13.5493	-17.5501	20.9444	-39.5358
	-6.12325	72.04	-34.6	17.5432	-1.33551	15.4602	-10.3095	27.377	-15.4566		-5.29309	56.05	-78.89	12.1459	-8.28926	13.6418	-17.3841	21.2307	-39.1956
	-6.10725	72.69	-37.65	16.7987	-1.4246	15.8904	-11.3429	28.1212	-16.7615		-5.27609	56.57	-78.15	12.2646	-8.16424	13.7227	-17.2296	21.4807	-38.8675
	-6.09125	72.92	-40.25	16.0239	-1.51141	16.1749	-12.1858	28.7022	-17.8964		-5.25909	57.09	-77.62	12.459	-8.06556	13.7883	-17.1232	21.6814	-38.6465
	-6.07525	72.57	-42.33	15.1878	-1.5957	16.2766	-12.8152	29.0443	-18.8377		-5.24109	57.61	-77.43	12.7111	-8.00517	13.8468	-17.0835	21.8366	-38.5893
	-6.05925	71.61	-43.95	14.2953	-1.68056	16.2025	-13.244	29.1325	-19.6078		-5.22409	58.13	-77.58	13.004	-7.98341	13.9107	-17.1101	21.9637	-38.7084
	-6.04225	70.18	-45.23	13.3827	-1.7711	15.9862	-13.5152	29.0062	-20.2627		-5.20709	58.67	-77.98	13.3132	-7.9931	13.9906	-17.1807	22.0824	-38.9607
	-6.02625	68.51	-46.36	12.5011	-1.87333	15.6878	-13.6925	28.7515	-20.8747		-5.19009	59.24	-78.51	13.6135	-8.02501	14.0931	-17.2624	22.2098	-39.2733
	-6.01025	66.87	-47.53	11.7089	-1.9938	15.3718	-13.8403	28.4653	-21.5237		-5.17309	59.81	-78.99	13.8741	-8.07219	14.2163	-17.3196	22.3545	-39.5615
	-5.99425	65.5	-48.89	11.0547	-2.13771	15.0946	-14.0188	28.2291	-22.2771		-5.15609	60.35	-79.31	14.068	-8.13208	14.3524	-17.322	22.5163	-39.7555
	-5.97825	64.53	-50.58	10.5737	-2.3083	14.8917	-14.2701	28.1051	-23.1849		-5.13909	60.81	-79.41	14.1744	-8.20995	14.4902	-17.2557	22.6882	-39.8174
	-5.96225	64.05	-52.64	10.2822	-2.50499	14.7754	-14.6188	28.1066	-24.269		-5.12109	61.15	-79.28	14.1857	-8.31329	14.616	-17.1203	22.8583	-39.7485
	-5.94525	64.01	-55.06	10.1752	-2.72263	14.7362	-15.0666	28.2206	-25.5205		-5.10409	61.36	-79	14.1068	-8.4485	14.7158	-16.9293	23.0169	-39.5768
	-5.92925	64.33	-57.74	10.2357	-2.95049	14.7517	-15.5894	28.4069	-26.8884		-5.08709	61.42	-78.63	13.9606	-8.61571	14.7788	-16.705	23.1578	-39.35
	-5.91325	64.86	-60.49	10.4301	-3.17318	14.7927	-16.1451	28.6213	-28.288		-5.07009	61.4	-78.26	13.7863	-8.8061	14.8015	-16.4665	23.2857	-39.1079
	-5.89725	65.48	-63.05	10.7164	-3.37216	14.8314	-16.6719	28.8149	-29.6039		-5.05309	61.36	-77.9	13.632	-9.00149	14.7901	-16.2283	23.4214	-38.8782
	-5.88125	66.02	-65.15	11.0449	-3.52887	14.8411	-17.103	28.9475	-30.703		-5.03609	61.44	-77.52	13.5548	-9.17579	14.7605	-15.9942	23.595	-38.6538
	-5.86525	66.37	-66.53	11.3643	-3.62798	14.7983	-17.3735	28.9765	-31.4535		-5.01809	61.76	-77.06	13.6038	-9.30113	14.7359	-15.7575	23.8429	-38.4072
	-5.84825	66.38	-66.97	11.6212	-3.66006	14.6828	-17.432	28.8705	-31.7546		-5.00109	62.43	-76.42	13.815	-9.35368	14.7413	-15.5047	24.1944	-38.095
	-5.83225	65.94	-66.36	11.7695	-3.62327	14.4774	-17.2517	28.5935	-31.5377		-4.98409	63.48	-75.51	14.1965	-9.31712	14.796	-15.2198	24.6602	-37.6749
	-5.81625	64.96	-64.72	11.7801	-3.5243	14.1717	-16.8344	28.1212	-30.8012		-4.96709	64.89	-74.3	14.7278	-9.19005	14.9082	-14.8939	25.2266	-37.1249
	-5.80025	63.43	-62.15	11.6362	-3.37605	13.7612	-16.2124	27.4436	-29.5953		-4.95009	66.55	-72.82	15.3591	-8.98334	15.0724	-14.5278	25.8539	-36.457
	-5.78425	61.38	-58.91	11.3486	-3.19685	13.2571	-15.4482	26.5752	-28.0274		-4.93309	68.28	-71.17	16.0179	-8.72335	15.2717	-14.1373	26.4834	-35.7196
	-5.76825	58.93	-55.33	10.946	-3.00689	12.6825	-14.6206	25.56	-26.2487		-4.91609	69.9	-69.54	16.626	-8.44501	15.483	-13.7503	27.0569	-34.9953
	-5.75125	56.28	-51.75	10.4757	-2.826	12.0748	-13.8189	24.4721	-24.4361		-4.89809	71.23	-68.13	17.1117	-8.18658	15.6832	-13.4017	27.525	-34.3826
	-5.73525	53.68	-48.52	9.99868	-2.6716	11.4809	-13.1247	23.4105	-22.761		-4.88109	72.19	-67.12	17.4249	-7.98156	15.8538	-13.1267	27.8647	-33.9721
	-5.71925	51.4	-45.92	9.5796	-2.55616	10.9519	-12.6009	22.4881	-21.3726		-4.86409	72.72	-66.66	17.544	-7.85473	15.9837	-12.9514	28.0783	-33.8253
	-5.70325	49.7	-44.15	9.27586	-2.4871	10.5357	-12.2828	21.806	-20.3735		-4.84709	72.88	-66.78	17.479	-7.81604	16.068	-12.8875	28.1902	-33.955
	-5.68725	48.75	-43.27	9.13076	-2.46576	10.2648	-12.1784	21.4425	-19.8194		-4.83009	72.74	-67.4	17.2636	-7.86018	16.1068	-12.9275	28.2397	-34.3271
	-5.67125	48.63	-43.28	9.16467	-2.48895	10.1555	-12.2691	21.4321	-19.7171		-4.81309	72.42	-68.38	16.9481	-7.96951	16.1033	-13.0465	28.2655	-34.859
	-5.65425	49.32	-44.06	9.36935	-2.54962	10.2001	-12.5203	21.7644	-20.0316		-4.79509	72.03	-69.49	16.5905	-8.11691	16.0649	-13.2062	28.3026	-35.4395
	-5.63825	50.69	-45.47	9.7209	-2.63766	10.375	-12.8873	22.3867	-20.6933		-4.77809	71.68	-70.5	16.2449	-8.27213	16.0043	-13.3628	28.3785	-35.9558
	-5.62225	52.56	-47.3	10.1723	-2.74045	10.6446	-13.3186	23.2254	-21.6012		-4.76109	71.47	-71.22	15.9606	-8.40973	15.9386	-13.4769	28.5155	-36.3169
	-5.60625	54.72	-49.28	10.6781	-2.84324	10.9731	-13.7541	24.2024	-22.6261		-4.74409	71.48	-71.56	15.7702	-8.51501	15.8878	-13.5215	28.7292	-36.4749
	-5.59025	57.02	-51.13	11.1959	-2.92915	11.3305	-14.1259	25.2595	-23.6153		-4.72709	71.74	-71.51	15.6898	-8.58814	15.8674	-13.4899	29.027	-36.4402
	-5.57425	59.36	-52.5	11.6962	-2.98081	11.6962	-14.3594	26.3563	-24.4016		-4.71009	72.25	-71.22	15.7118	-8.64212	15.8836	-13.396	29.3984	-36.2778
	-5.55825	61.67	-53.12	12.1579	-2.98299	12.0582	-14.384	27.4737	-24.8351		-4.69309	72.93	-70.87	15.8089	-8.70225	15.9277	-13.2707	29.8179	-36.0871
	-5.54125	63.89	-52.74	12.5691	-2.92555	12.4068	-14.1466	28.5935	-24.8039		-4.67509	73.63	-70.67	15.9338	-8.79361	15.9761	-13.1522	30.2361	-35.9825
	-5.52525	65.97	-51.31	12.915	-2.80676	12.7273	-13.6285	29.6847	-24.2691		-4.65809	74.21	-70.82	16.0327	-8.93726	15.9974	-13.0744	30.6003	-36.0515
	-5.50925	67.78	-48.92	13.1763	-2.63414	12.999	-12.8561	30.6957	-23.2813		-4.64109	74.5	-71.39	16.057	-9.14045	15.9628	-13.056	30.8595	-36.3349
	-5.49325	69.18	-45.84	13.328	-2.42449	13.1958	-11.8986	31.5496	-21.9629		-4.62409	74.42	-72.34	15.9759	-9.39518	15.8534	-13.0966	30.9852	-36.8148
	-5.47725	70.02	-42.45	13.3461	-2.19957	13.2938	-10.8597	32.1751	-20.4948		-4.60709	73.98	-73.53	15.7858	-9.68157	15.6688	-13.1749	30.9781	-37.4189
	-5.46125	70.21	-39.16	13.2196	-1.98233	13.2806	-9.85696	32.5211	-19.0726		-4.59009	73.24	-74.75	15.507	-9.97064	15.4277	-13.2579	30.875	-38.0396
	-5.44425	69.78	-36.37	12.9552	-1.79376	13.1633	-9.00485	32.5863	-17.8796		-4.57209	72.38	-75.79	15.1819	-10.2322	15.1615	-13.3085	30.7352	-38.5664
	-5.42825	68.84	-34.4	12.5866	-1.64886	12.9694	-8.40115	32.4192	-17.0627		-4.55509	71.58	-76.45	14.8596	-10.4411	14.9078	-13.2957	30.6264	-38.9035
	-5.41225	67.65	-33.49	12.167	-1.55751	12.7437	-8.12168	32.1219	-16.7377		-4.53809	71.01	-76.64	14.5878	-10.5829	14.7033	-13.2021	30.613	-38.9982
	-5.39625	66.49	-33.81	11.7646	-1.52481	12.5361	-8.22078	31.8083	-16.9894		-4.52109	70.78	-76.34	14.4032	-10.6558	14.5745	-13.0285	30.7379	-38.8479
	-5.38025	65.6	-35.49	11.4391	-1.55264	12.388	-8.73221	31.5879	-17.8816		-4.50409	70.97	-75.66	14.3216	-10.6711	14.5373	-12.7927	31.0166	-38.4984
	-5.36425	65.14	-38.58	11.2365	-1.64047	12.3214	-9.66823	31.5284	-19.4526		-4.48709	71.55	-74.76	14.3424	-10.6515	14.5927	-12.5257	31.4377	-38.0346
	-5.34725	65.15	-43.06	11.1763	-1.78529	12.3342	-11.013	31.6251	-21.7024		-4.47009	72.44	-73.84	14.4472	-10.6274	14.7282	-12.2646	31.9627	-37.5583
	-5.33125	65.53	-48.79	11.2489	-1.98064	12.4023	-12.7149	31.835	-24.5698		-4.45209	73.51	-73.1	14.6072	-10.626	14.9202	-12.0446	32.5379	-37.1686
	-5.31525	66.07	-55.48	11.4179	-2.2164	12.4877	-14.6824	32.0678	-27.9199		-4.43509	74.62	-72.68	14.7882	-10.6699	15.1374	-11.8899	33.1078	-36.9302
	-5.29925	66.57	-62.71	11.6324	-2.47846	12.5499	-16.7883	32.2249	-31.5462		-4.41809	75.64	-72.62	14.9578	-10.7681	15.3456	-11.8083	33.6168	-36.8647
	-5.28325	66.81	-69.97	11.8388	-2.75077	12.5589	-18.8824	32.226	-35.1973		-4.40109	76.45	-72.84	15.0904	-10.9129	15.5134	-11.788	34.029	-36.9354
	-5.26725	66.68	-76.74	11.9876	-3.01786	12.4998	-20.8141	32.0322	-38.6095		-4.38409	76.99	-73.2	15.1768	-11.0844	15.6191	-11.8013	34.3281	-37.0649
	-5.25025	66.15	-82.57	12.0541	-3.26731	12.3768	-22.4555	31.648	-41.5549		-4.36709	77.28	-73.49	15.2205	-11.2529	15.6508	-11.8114	34.5224	-37.1467
	-5.23425	65.28	-87.15	12.0319	-3.49197	12.2074	-23.7205	31.1243	-43.8787		-4.34909	77.37	-73.51	15.2429	-11.386	15.6104	-11.7826	34.6334	-37.0836
	-5.21825	64.23	-90.37	11.9396	-3.69061	12.0155	-24.5722	30.5349	-45.5113		-4.33209	77.33	-73.11	15.2721	-11.4604	15.5084	-11.6891	34.6875	-36.8091
	-5.20225	63.14	-92.27	11.8125	-3.86667	11.8224	-25.0295	29.9548	-46.4736		-4.31509	77.23	-72.26	15.3391	-11.4618	15.3606	-11.5209	34.7051	-36.3069
	-5.18625	62.14	-93.05	11.6871	-4.02706	11.6403	-25.1502	29.4393	-46.8629		-4.29809	77.11	-71.01	15.4632	-11.3919	15.1817	-11.2844	34.6837	-35.6134
	-5.17025	61.29	-93.01	11.5923	-4.17986	11.4651	-25.0198	29.006	-46.8167		-4.28109	76.97	-69.49	15.6489	-11.2623	14.9812	-10.998	34.6031	-34.7985
	-5.15325	60.54	-92.47	11.5325	-4.33217	11.2798	-24.7331	28.6234	-46.5061		-4.26409	76.74	-67.86	15.8814	-11.0924	14.7636	-10.6856	34.4305	-33.9459
	-5.13725	59.76	-91.75	11.4905	-4.48972	11.057	-24.3814	28.2248	-46.0966		-4.24709	76.35	-66.25	16.1312	-10.9027	14.5293	-10.3684	34.138	-33.1296
	-5.12125	58.76	-91.14	11.4269	-4.65616	10.7679	-24.0428	27.7215	-45.7392		-4.22909	75.77	-64.77	16.3612	-10.7125	14.2791	-10.0621	33.7167	-32.404
	-5.10525	57.37	-90.85	11.2963	-4.83359	10.3898	-23.7681	27.0288	-45.5509		-4.21209	74.98	-63.49	16.5393	-10.5389	14.0184	-9.77696	33.1904	-31.8005
	-5.08925	55.47	-90.99	11.0631	-5.02238	9.9146	-23.5822	26.0892	-45.604		-4.19509	74.06	-62.46	16.6483	-10.3972	13.7569	-9.51983	32.6123	-31.3363
	-5.07325	53.03	-91.57	10.7203	-5.22071	9.35513	-23.4861	24.8968	-45.9133		-4.17809	73.11	-61.71	16.6875	-10.3028	13.512	-9.29723	32.0586	-31.0266
	-5.05625	50.21	-92.51	10.3003	-5.42357	8.74486	-23.4562	23.5096	-46.4372		-4.16109	72.28	-61.3	16.6789	-10.2698	13.3042	-9.1165	31.61	-30.8857
	-5.04025	47.28	-93.61	9.87426	-5.62276	8.13857	-23.4552	22.044	-47.0695		-4.14409	71.72	-61.25	16.6572	-10.3078	13.1558	-8.98467	31.338	-30.9272
	-5.02425	44.63	-94.63	9.55144	-5.806	7.60419	-23.4339	20.6672	-47.6718		-4.12709	71.56	-61.59	16.6623	-10.4214	13.0837	-8.907	31.2895	-31.1561
	-5.00825	42.72	-95.28	9.45646	-5.95898	7.21608	-23.3469	19.5715	-48.0852		-4.10909	71.86	-62.29	16.7261	-10.6033	13.0982	-8.8826	31.4806	-31.5584
	-4.99225	41.98	-95.32	9.70864	-6.06725	7.03985	-23.1613	18.9397	-48.1737		-4.09209	72.59	-63.26	16.862	-10.8331	13.1978	-8.90262	31.8887	-32.095
	-4.97625	42.72	-94.62	10.3935	-6.12113	7.12019	-22.8602	18.9041	-47.8534		-4.07509	73.67	-64.37	17.0571	-11.0805	13.367	-8.95001	32.4575	-32.6977
	-4.95925	45.04	-93.19	11.5453	-6.1185	7.46726	-22.4556	19.5161	-47.1244		-4.05809	74.93	-65.43	17.2792	-11.3041	13.5768	-9.00066	33.1054	-33.2718
	-4.94325	48.83	-91.2	13.1256	-6.06743	8.05073	-21.9864	20.7262	-46.0806		-4.04109	76.13	-66.22	17.4805	-11.4618	13.7879	-9.0277	33.7343	-33.7197
	-4.92725	53.71	-88.96	15.036	-5.98557	8.80013	-21.5105	22.3833	-44.8821		-4.02409	77.07	-66.57	17.6127	-11.518	13.958	-9.00651	34.2457	-33.9497
	-4.91125	59.13	-86.83	17.1208	-5.89736	9.61674	-21.0975	24.2637	-43.7324		-4.00609	77.57	-66.37	17.6452	-11.4551	14.0501	-8.92239	34.5602	-33.9094
	-4.89525	64.48	-85.17	19.2072	-5.82945	10.3933	-20.8086	26.1185	-42.8258		-3.98909	77.54	-65.61	17.5728	-11.2778	14.0404	-8.77451	34.6288	-33.5966
	-4.87925	69.2	-84.25	21.129	-5.80497	11.0347	-20.6823	27.7294	-42.3008		-3.97209	76.99	-64.43	17.4226	-11.0162	13.9231	-8.57776	34.4456	-33.0696
	-4.86225	72.91	-84.17	22.76	-5.83901	11.478	-20.728	28.9459	-42.2202		-3.95509	76.03	-63.05	17.2443	-10.7205	13.7107	-8.3608	34.0418	-32.4414
	-4.84625	75.43	-84.87	24.019	-5.93653	11.6998	-20.9177	29.7158	-42.556		-3.93809	74.83	-61.74	17.0981	-10.4496	13.4297	-8.15801	33.4808	-31.8449
	-4.83025	76.78	-86.16	24.8793	-6.09266	11.7156	-21.1943	30.068	-43.2038		-3.92109	73.58	-60.78	17.0389	-10.2597	13.1115	-8.00221	32.8367	-31.4056
	-4.81425	77.11	-87.74	25.3497	-6.29277	11.5668	-21.4843	30.0845	-44.0155		-3.90409	72.43	-60.34	17.0983	-10.1924	12.7874	-7.91647	32.1827	-31.2136
	-4.79825	76.62	-89.28	25.4598	-6.51614	11.3004	-21.7052	29.8582	-44.8303		-3.88609	71.49	-60.5	17.2825	-10.2649	12.481	-7.90881	31.5747	-31.3009
	-4.78225	75.49	-90.48	25.2417	-6.73925	10.9584	-21.7829	29.455	-45.4948		-3.86909	70.79	-61.2	17.5651	-10.471	12.206	-7.97254	31.0485	-31.6455
	-4.76525	73.79	-91.08	24.7339	-6.93882	10.565	-21.6622	28.8967	-45.8927		-3.85209	70.31	-62.32	17.903	-10.7826	11.9679	-8.08915	30.6176	-32.1801
	-4.74925	71.58	-90.96	23.9711	-7.09602	10.131	-21.3166	28.1812	-45.9581		-3.83509	69.99	-63.68	18.2422	-11.1609	11.7655	-8.23368	30.2817	-32.8217
	-4.73325	68.89	-90.08	23.0019	-7.19844	9.65871	-20.7517	27.2898	-45.6712		-3.81809	69.76	-65.09	18.5357	-11.5609	11.5939	-8.38127	30.0281	-33.4835
	-4.71725	65.82	-88.5	21.8982	-7.24213	9.15346	-20.0019	26.2358	-45.0573		-3.80109	69.58	-66.41	18.7513	-11.9456	11.4494	-8.50981	29.8488	-34.0999
	-4.70125	62.55	-86.39	20.7518	-7.23225	8.632	-19.129	25.0774	-44.1773		-3.78309	69.42	-67.52	18.8837	-12.2884	11.3319	-8.60494	29.7396	-34.6296
	-4.68525	59.4	-83.95	19.6774	-7.18317	8.12638	-18.214	23.9287	-43.124		-3.76609	69.33	-68.41	18.9502	-12.5785	11.2457	-8.65869	29.7085	-35.0567
	-4.66825	56.72	-81.44	18.79	-7.11586	7.68012	-17.3421	22.9419	-41.9971		-3.74909	69.38	-69.06	18.9907	-12.815	11.1999	-8.66884	29.7749	-35.3828
	-4.65225	54.88	-79.12	18.1986	-7.05396	7.33994	-16.5953	22.2818	-40.9122		-3.73209	69.66	-69.5	19.0563	-13.0067	11.2038	-8.63864	29.9634	-35.619
	-4.63625	54.17	-77.25	17.9745	-7.02313	7.14588	-16.0434	22.0865	-39.9817		-3.71509	70.25	-69.75	19.1928	-13.1584	11.2642	-8.57317	30.2932	-35.773
	-4.62025	54.75	-76.02	18.1469	-7.04427	7.12088	-15.7329	22.436	-39.3044		-3.69809	71.19	-69.84	19.433	-13.2717	11.3801	-8.4782	30.7674	-35.8501
	-4.60425	56.58	-75.57	18.6873	-7.13287	7.26344	-15.6817	23.3291	-38.956		-3.68109	72.46	-69.75	19.7847	-13.3414	11.5422	-8.36013	31.3712	-35.8505
	-4.58825	59.46	-75.94	19.5226	-7.29337	7.54929	-15.8753	24.6835	-38.9764		-3.66309	73.98	-69.5	20.2292	-13.359	11.732	-8.22668	32.0643	-35.7726
	-4.57225	63.03	-77.07	20.5388	-7.52239	7.93332	-16.2674	26.3489	-39.368		-3.64609	75.58	-69.09	20.717	-13.3188	11.9256	-8.0855	32.7866	-35.6255
	-4.55525	66.85	-78.83	21.6031	-7.80718	8.35964	-16.7881	28.1345	-40.0841		-3.62909	77.1	-68.57	21.1839	-13.2233	12.0985	-7.94665	33.4725	-35.4306
	-4.53925	70.48	-80.99	22.5869	-8.12962	8.77118	-17.3518	29.848	-41.0468		-3.61209	78.34	-68	21.5587	-13.0884	12.2296	-7.82087	34.056	-35.2214
	-4.52325	73.54	-83.32	23.3782	-8.47032	9.12058	-17.8725	31.3252	-42.1621		-3.59509	79.17	-67.48	21.7755	-12.9412	12.3044	-7.71726	34.4819	-35.0418
	-4.50725	75.78	-85.6	23.8969	-8.81194	9.37377	-18.2804	32.4505	-43.3343		-3.57809	79.47	-67.11	21.7917	-12.8179	12.3174	-7.6421	34.709	-34.9269
	-4.49125	77.04	-87.67	24.1003	-9.14196	9.5156	-18.5274	33.1683	-44.4868		-3.56009	79.22	-66.94	21.5929	-12.7533	12.2729	-7.59643	34.7227	-34.8945
	-4.47525	77.33	-89.44	23.9775	-9.45168	9.5459	-18.5964	33.4756	-45.5696		-3.54309	78.46	-66.97	21.199	-12.7717	12.1845	-7.57427	34.5358	-34.9332
	-4.45825	76.71	-90.86	23.5504	-9.73382	9.47695	-18.4958	33.404	-46.5608		-3.52609	77.32	-67.15	20.6639	-12.8817	12.0733	-7.56439	34.1855	-34.9991
	-4.44225	75.32	-91.96	22.8616	-9.98166	9.32818	-18.2506	33.0162	-47.4468		-3.50909	75.99	-67.36	20.0595	-13.0684	11.9648	-7.55199	33.7398	-35.0314
	-4.42625	73.33	-92.74	21.9671	-10.185	9.12037	-17.8962	32.3726	-48.2226		-3.49209	74.68	-67.47	19.4678	-13.3008	11.8849	-7.52269	33.2769	-34.9555
	-4.41025	70.92	-93.21	20.9301	-10.3333	8.87488	-17.4636	31.5414	-48.8742		-3.47509	73.58	-67.33	18.9591	-13.5343	11.853	-7.46533	32.8758	-34.7157
	-4.39425	68.24	-93.37	19.8186	-10.4131	8.60904	-16.9794	30.5818	-49.3827		-3.45809	72.82	-66.85	18.5819	-13.7238	11.8765	-7.37469	32.5957	-34.279
	-4.37825	65.46	-93.19	18.6921	-10.4145	8.33852	-16.4637	29.553	-49.7267		-3.44009	72.45	-66	18.3548	-13.8312	11.9484	-7.25135	32.4582	-33.6447
	-4.36125	62.71	-92.66	17.6081	-10.3307	8.07302	-15.9343	28.5057	-49.8845		-3.42309	72.41	-64.79	18.2674	-13.8356	12.0485	-7.10203	32.4521	-32.8471
	-4.34525	60.11	-91.79	16.6114	-10.1629	7.81929	-15.4076	27.4823	-49.8401		-3.40609	72.59	-63.32	18.29	-13.7368	12.149	-6.93701	32.5301	-31.9427
	-4.32925	57.73	-90.56	15.7317	-9.91235	7.57922	-14.9001	26.5226	-49.57		-3.38909	72.86	-61.72	18.3851	-13.5551	12.2243	-6.76827	32.641	-31.0046
	-4.31325	55.64	-88.95	14.9896	-9.58465	7.35333	-14.4289	25.658	-49.0416		-3.37209	73.11	-60.11	18.5197	-13.3289	12.2581	-6.60774	32.7364	-30.0995
	-4.29725	53.89	-86.9	14.3942	-9.18238	7.14125	-14.0046	24.9212	-48.2045		-3.35509	73.28	-58.64	18.6728	-13.1038	12.2484	-6.46475	32.7966	-29.2841
	-4.28125	52.53	-84.35	13.9539	-8.70469	6.94631	-13.6308	24.3414	-46.9891		-3.33709	73.39	-57.4	18.8339	-12.9228	12.2082	-6.34405	32.822	-28.5933
	-4.26425	51.61	-81.19	13.6754	-8.15209	6.77528	-13.2983	23.9569	-45.338		-3.32009	73.48	-56.42	18.998	-12.8147	12.1563	-6.24597	32.8347	-28.0313
	-4.24825	51.19	-77.36	13.568	-7.5278	6.63835	-12.9884	23.793	-43.2054		-3.30309	73.59	-55.7	19.1589	-12.7895	12.1134	-6.16526	32.8577	-27.5849
	-4.23225	51.3	-72.86	13.637	-6.84142	6.54693	-12.6746	23.8631	-40.5985		-3.28609	73.76	-55.17	19.3077	-12.8328	12.0937	-6.0941	32.9087	-27.2194
	-4.21625	51.94	-67.76	13.8893	-6.11169	6.50966	-12.329	24.1531	-37.5852		-3.26909	73.96	-54.75	19.4299	-12.9156	12.1017	-6.02432	32.9897	-26.9034
	-4.20025	53.03	-62.25	14.3138	-5.36643	6.52979	-11.9314	24.6176	-34.3016		-3.25209	74.19	-54.36	19.5141	-12.9998	12.1334	-5.95023	33.0947	-26.615
	-4.18425	54.47	-56.63	14.8934	-4.64025	6.60494	-11.4765	25.1858	-30.9426		-3.23509	74.4	-53.97	19.5521	-13.051	12.1786	-5.87063	33.2089	-26.3466
	-4.16725	56.12	-51.23	15.602	-3.96998	6.72905	-10.9824	25.7816	-27.7373		-3.21709	74.56	-53.56	19.5441	-13.0494	12.224	-5.7889	33.3201	-26.1056
	-4.15125	57.87	-46.47	16.4103	-3.39074	6.89685	-10.493	26.3432	-24.9287		-3.20009	74.63	-53.16	19.4947	-12.9909	12.2563	-5.71181	33.4123	-25.9044
	-4.13525	59.66	-42.72	17.2966	-2.93106	7.10688	-10.073	26.8468	-22.7356		-3.18309	74.6	-52.79	19.4053	-12.8915	12.2644	-5.64767	33.4693	-25.7565
	-4.11925	61.49	-40.28	18.2383	-2.61042	7.36288	-9.79627	27.3087	-21.3282		-3.16609	74.41	-52.52	19.2727	-12.7783	12.2389	-5.6047	33.4744	-25.6664
	-4.10325	63.44	-39.37	19.2241	-2.43665	7.67086	-9.7285	27.7842	-20.8032		-3.14909	74.04	-52.37	19.0815	-12.6844	12.1763	-5.58864	33.4047	-25.634
	-4.08725	65.56	-40.01	20.2372	-2.40541	8.03545	-9.90601	28.3396	-21.1649		-3.13209	73.43	-52.38	18.8138	-12.6395	12.0751	-5.60341	33.2413	-25.6575
	-4.07025	67.91	-42.06	21.2595	-2.50189	8.45284	-10.3271	29.0251	-22.3263		-3.11409	72.56	-52.56	18.452	-12.6616	11.9404	-5.64931	32.9727	-25.736
	-4.05425	70.45	-45.25	22.2598	-2.70315	8.90638	-10.9473	29.8529	-24.1242		-3.09709	71.44	-52.91	17.9929	-12.7529	11.7817	-5.72303	32.6018	-25.8642
	-4.03825	73.06	-49.19	23.201	-2.98165	9.36787	-11.6944	30.7786	-26.3512		-3.08009	70.12	-53.38	17.4478	-12.8973	11.6122	-5.81654	32.1483	-26.0343
	-4.02225	75.55	-53.5	24.0497	-3.31076	9.79995	-12.4865	31.7203	-28.7923		-3.06309	68.7	-53.91	16.8494	-13.0616	11.4513	-5.9186	31.6498	-26.2273
	-4.00625	77.72	-57.84	24.7768	-3.66858	10.166	-13.2583	32.5619	-31.2681		-3.04609	67.31	-54.39	16.2427	-13.2061	11.3176	-6.01654	31.1596	-26.415
	-3.99025	79.41	-61.99	25.383	-4.04031	10.4381	-13.975	33.2075	-33.651		-3.02909	66.09	-54.74	15.6766	-13.2906	11.2302	-6.09907	30.7345	-26.5704
	-3.97325	80.58	-65.88	25.8898	-4.41839	10.6064	-14.6375	33.6076	-35.8872		-3.01209	65.16	-54.89	15.1919	-13.2819	11.2018	-6.15888	30.4256	-26.6697
	-3.95725	81.31	-69.53	26.3536	-4.7999	10.6821	-15.2737	33.775	-37.9719		-2.99409	64.58	-54.8	14.8112	-13.1624	11.2359	-6.19396	30.2643	-26.7
	-3.94125	81.82	-73.01	26.8479	-5.18376	10.6975	-15.9233	33.7942	-39.9369		-2.97709	64.35	-54.47	14.5376	-12.9305	11.3235	-6.20759	30.2531	-26.6628
	-3.92525	82.41	-76.42	27.4562	-5.56581	10.6958	-16.6158	33.7931	-41.826		-2.96009	64.41	-53.94	14.3546	-12.6004	11.4444	-6.20575	30.3661	-26.5626
	-3.90925	83.35	-79.77	28.2412	-5.93783	10.7211	-17.3572	33.9102	-43.6522		-2.94309	64.63	-53.27	14.2327	-12.2001	11.5716	-6.19547	30.5549	-26.4062
	-3.89325	84.87	-83.02	29.2422	-6.28465	10.8063	-18.124	34.2525	-45.4132		-2.92609	64.88	-52.49	14.1397	-11.7679	11.6776	-6.18302	30.7643	-26.1981
	-3.87625	87.02	-86.04	30.4514	-6.58642	10.9639	-18.8627	34.8589	-47.0494		-2.90909	65.07	-51.69	14.0466	-11.3492	11.744	-6.17455	30.9475	-25.9457
	-3.86025	89.66	-88.6	31.8149	-6.8193	11.1819	-19.4996	35.6791	-48.4597		-2.89109	65.13	-50.94	13.9335	-10.9944	11.7652	-6.17699	31.0817	-25.6652
	-3.84425	92.52	-90.44	33.2455	-6.96009	11.4272	-19.9495	36.601	-49.5154		-2.87409	65.08	-50.36	13.7903	-10.7532	11.751	-6.19999	31.1687	-25.3955
	-3.82825	95.24	-91.26	34.6312	-6.99022	11.6548	-20.138	37.4577	-50.0684		-2.85709	64.94	-50.08	13.6152	-10.6665	11.721	-6.25499	31.2321	-25.1964
	-3.81225	97.46	-90.87	35.8599	-6.90093	11.819	-20.0089	38.0971	-49.9952		-2.84009	64.8	-50.23	13.4081	-10.7639	11.6966	-6.35482	31.304	-25.1439
	-3.79625	98.88	-89.15	36.8401	-6.69725	11.8856	-19.5435	38.3995	-49.2346		-2.82309	64.68	-50.91	13.1718	-11.0525	11.6957	-6.50681	31.4104	-25.3056
	-3.77925	99.37	-86.22	37.5056	-6.39993	11.8374	-18.7671	38.3089	-47.8208		-2.80609	64.62	-52.16	12.9086	-11.5124	11.7258	-6.71008	31.5645	-25.7187
	-3.76325	98.93	-82.34	37.8331	-6.04541	11.6783	-17.7508	37.8488	-45.8933		-2.78909	64.61	-53.87	12.6212	-12.0972	11.7832	-6.95004	31.7574	-26.3634
	-3.74725	97.68	-77.99	37.83	-5.68076	11.4281	-16.5999	37.0914	-43.6958		-2.77109	64.61	-55.83	12.3133	-12.7368	11.8585	-7.2004	31.9723	-27.1521
	-3.73125	95.83	-73.71	37.5395	-5.35692	11.118	-15.4409	36.1437	-41.5308		-2.75409	64.58	-57.73	11.9925	-13.3467	11.937	-7.42464	32.1809	-27.9432
	-3.71525	93.62	-70.08	37.0233	-5.12061	10.7808	-14.399	35.1162	-39.7049		-2.73709	64.48	-59.23	11.671	-13.8473	12.0055	-7.58714	32.3579	-28.5653
	-3.69925	91.3	-67.54	36.3703	-5.00438	10.4486	-13.5778	34.1022	-38.4662		-2.72009	64.32	-60.03	11.3631	-14.1759	12.057	-7.66083	32.4878	-28.8631
	-3.68325	89.08	-66.35	35.6818	-5.02235	10.147	-13.0421	33.1738	-37.9564		-2.70309	64.1	-59.97	11.0818	-14.3088	12.0897	-7.63507	32.5703	-28.7373
	-3.66625	87.16	-66.51	35.0756	-5.16544	9.89715	-12.8086	32.378	-38.1798		-2.68609	63.85	-59.05	10.8392	-14.2612	12.1084	-7.51893	32.6128	-28.1718
	-3.65025	85.73	-67.81	34.6713	-5.40485	9.71492	-12.8484	31.7513	-39.0044		-2.66809	63.62	-57.45	10.6399	-14.0866	12.1219	-7.33686	32.6381	-27.2343
	-3.63425	84.94	-69.84	34.5777	-5.69547	9.61205	-13.0942	31.3127	-40.2034		-2.65109	63.43	-55.45	10.4817	-13.8542	12.1407	-7.12246	32.6674	-26.062
	-3.61825	84.87	-72.1	34.8687	-5.98597	9.59388	-13.4513	31.0715	-41.491		-2.63409	63.33	-53.34	10.3549	-13.6343	12.1735	-6.90718	32.7255	-24.8085
	-3.60225	85.53	-74.08	35.5645	-6.22704	9.65748	-13.821	31.0156	-42.5904		-2.61709	63.33	-51.38	10.2482	-13.4692	12.2261	-6.71044	32.8279	-23.6066
	-3.58625	86.8	-75.37	36.6194	-6.38072	9.78922	-14.1129	31.105	-43.2784		-2.60009	63.42	-49.67	10.1522	-13.3631	12.2986	-6.53561	32.9798	-22.5335
	-3.56925	88.46	-75.75	37.9145	-6.42749	9.96456	-14.2647	31.2628	-43.4261		-2.58309	63.59	-48.17	10.0604	-13.2811	12.3836	-6.36957	33.167	-21.5945
	-3.55325	90.15	-75.14	39.2782	-6.36833	10.1513	-14.2517	31.3947	-43.0143		-2.56609	63.76	-46.73	9.97097	-13.1627	12.4676	-6.19045	33.3554	-20.7377
	-3.53725	91.53	-73.7	40.5175	-6.22344	10.315	-14.0865	31.3886	-42.1248		-2.54809	63.87	-45.17	9.88377	-12.9433	12.5308	-5.97719	33.4979	-19.8866
	-3.52125	92.28	-71.72	41.4625	-6.0302	10.4307	-13.8201	31.1587	-40.9263		-2.53109	63.82	-43.34	9.79787	-12.5812	12.5509	-5.71865	33.5333	-18.9791
	-3.50525	92.2	-69.6	41.9969	-5.83422	10.4876	-13.528	30.6545	-39.6382		-2.51409	63.52	-41.23	9.70992	-12.0685	12.5091	-5.42153	33.4086	-17.9986
	-3.48925	91.29	-67.77	42.0909	-5.68204	10.4958	-13.2989	29.8849	-38.4937		-2.49709	62.9	-38.93	9.61259	-11.4346	12.3933	-5.10927	33.0874	-16.98
	-3.47225	89.73	-66.6	41.7983	-5.61461	10.4852	-13.2139	28.9213	-37.7004		-2.48009	61.94	-36.65	9.49916	-10.7411	12.2023	-4.81615	32.5612	-15.9989
	-3.45625	87.82	-66.37	41.2386	-5.66016	10.4996	-13.3349	27.881	-37.4042		-2.46309	60.69	-34.59	9.36572	-10.0547	11.9474	-4.57695	31.855	-15.1464
	-3.44025	85.93	-67.21	40.5587	-5.83056	10.5845	-13.6915	26.9017	-37.678		-2.44609	59.21	-32.94	9.21498	-9.43486	11.6484	-4.41844	31.022	-14.4943
	-3.42425	84.39	-69.09	39.8939	-6.12037	10.7762	-14.2775	26.1069	-38.5005		-2.42809	57.64	-31.79	9.05525	-8.91675	11.3308	-4.35054	30.1312	-14.0786
	-3.40825	83.4	-71.81	39.3355	-6.50774	11.0923	-15.0482	25.5713	-39.77		-2.41109	56.1	-31.14	8.90092	-8.50793	11.0213	-4.36687	29.2532	-13.8929
	-3.39225	83.03	-75.05	38.9131	-6.95803	11.5246	-15.9335	25.3204	-41.3216		-2.39409	54.7	-30.89	8.76529	-8.19405	10.7418	-4.44659	28.4529	-13.8973
	-3.37525	83.15	-78.45	38.5973	-7.42838	12.0425	-16.8472	25.3143	-42.9545		-2.37709	53.53	-30.92	8.66138	-7.94973	10.5107	-4.56142	27.7782	-14.0343
	-3.35925	83.56	-81.59	38.3169	-7.87376	12.5989	-17.6927	25.4716	-44.4608		-2.36009	52.66	-31.1	8.59698	-7.74826	10.3414	-4.68428	27.2619	-14.2432
	-3.34325	83.97	-84.13	37.994	-8.25301	13.1407	-18.3931	25.6891	-45.6576		-2.34309	52.12	-31.32	8.57681	-7.57066	10.2452	-4.79314	26.9285	-14.4721
	-3.32725	84.16	-85.8	37.551	-8.5351	13.6197	-18.8843	25.8684	-46.4066		-2.32509	51.96	-31.49	8.60158	-7.40578	10.2325	-4.87393	26.7977	-14.6775
	-3.31125	83.93	-86.47	36.9351	-8.70095	13.9966	-19.1323	25.9281	-46.6324		-2.30809	52.21	-31.57	8.67133	-7.24892	10.3136	-4.92099	26.8853	-14.8253
	-3.29525	83.2	-86.1	36.1407	-8.74878	14.2502	-19.1365	25.8246	-46.3282		-2.29109	52.88	-31.51	8.78655	-7.10102	10.4953	-4.93497	27.2031	-14.8916
	-3.27825	81.96	-84.83	35.1703	-8.6922	14.3764	-18.923	25.547	-45.5498		-2.27409	53.97	-31.32	8.94586	-6.9624	10.7781	-4.91993	27.7457	-14.8638
	-3.26225	80.28	-82.84	34.063	-8.55595	14.3835	-18.5419	25.1156	-44.4047		-2.25709	55.44	-31.01	9.14432	-6.83853	11.1511	-4.88199	28.4884	-14.7465
	-3.24625	78.31	-80.4	32.8625	-8.37134	14.2988	-18.0555	24.5829	-43.0163		-2.24009	57.18	-30.62	9.37548	-6.7374	11.5919	-4.82809	29.3781	-14.5629
	-3.23025	76.2	-77.74	31.6189	-8.16744	14.1532	-17.5218	24.0078	-41.5121		-2.22309	59.05	-30.22	9.62689	-6.67211	12.0644	-4.76571	30.3365	-14.3499
	-3.21425	74.12	-75.05	30.3728	-7.96457	13.9844	-16.985	23.4609	-39.9826		-2.20509	60.89	-29.9	9.88405	-6.65673	12.5258	-4.70281	31.2721	-14.1524
	-3.19825	72.21	-72.4	29.1552	-7.76788	13.8301	-16.4599	23.0046	-38.469		-2.18809	62.51	-29.72	10.1309	-6.7052	12.9294	-4.64737	32.0924	-14.009
	-3.18125	70.57	-69.74	27.9841	-7.56854	13.7232	-15.9352	22.691	-36.951		-2.17109	63.77	-29.71	10.3535	-6.82068	13.2347	-4.60563	32.7196	-13.9344
	-3.16525	69.26	-66.95	26.8615	-7.34528	13.685	-15.3773	22.5489	-35.3713		-2.15409	64.56	-29.85	10.5413	-6.99244	13.4104	-4.5819	33.1009	-13.9147
	-3.14925	68.29	-63.87	25.7827	-7.07327	13.7261	-14.7442	22.5889	-33.6569		-2.13709	64.84	-30.05	10.6907	-7.19194	13.4404	-4.57584	33.2179	-13.9019
	-3.13325	67.64	-60.39	24.7442	-6.73338	13.8433	-14.0034	22.8	-31.7592		-2.12009	64.64	-30.16	10.8036	-7.37639	13.3262	-4.58464	33.0829	-13.8278
	-3.11725	67.27	-56.51	23.74	-6.32083	14.0206	-13.1504	23.1598	-29.6877		-2.10209	64.03	-30.05	10.8909	-7.4964	13.084	-4.60389	32.7322	-13.6193
	-3.10125	67.1	-52.39	22.7742	-5.84987	14.2374	-12.2161	23.6339	-27.531		-2.08509	63.11	-29.58	10.9716	-7.50882	12.7417	-4.63055	32.2183	-13.2248
	-3.08425	67.1	-48.31	21.8551	-5.35258	14.4687	-11.265	24.1916	-25.4406		-2.06809	62.02	-28.72	11.0696	-7.38603	12.3315	-4.66396	31.5918	-12.6248
	-3.06825	67.22	-44.64	21.0024	-4.87265	14.6984	-10.3848	24.8054	-23.6158		-2.05109	60.85	-27.48	11.2148	-7.12603	11.8857	-4.70619	30.894	-11.8377
	-3.05225	67.47	-41.77	20.2314	-4.45518	14.9142	-9.66209	25.4577	-22.256		-2.03409	59.69	-25.97	11.4322	-6.75015	11.4268	-4.75848	30.1472	-10.9201
	-3.03625	67.84	-39.99	19.5634	-4.13719	15.1181	-9.1683	26.137	-21.511		-2.01709	58.57	-24.31	11.7409	-6.29908	10.9679	-4.81995	29.3601	-9.94538
	-3.02025	68.32	-39.44	19.0111	-3.9385	15.3125	-8.93766	26.8249	-21.4555		-2.00009	57.51	-22.66	12.1467	-5.82515	10.5114	-4.8841	28.5307	-8.99015
	-3.00425	68.9	-40.09	18.579	-3.86009	15.4976	-8.96394	27.4951	-22.0652		-1.98209	56.48	-21.16	12.6395	-5.38644	10.0536	-4.94358	27.6595	-8.12453
	-2.98725	69.5	-41.73	18.2622	-3.88489	15.6657	-9.20245	28.1083	-23.2246		-1.96509	55.48	-19.92	13.1941	-5.03844	9.58885	-4.98635	26.7598	-7.40471
	-2.97125	70	-44.04	18.0405	-3.9827	15.7953	-9.58121	28.6026	-24.7504		-1.94809	54.5	-19.05	13.7763	-4.8308	9.11735	-5.00949	25.8604	-6.87448
	-2.95525	70.26	-46.62	17.8785	-4.11681	15.8517	-10.0124	28.9092	-26.4218		-1.93109	53.57	-18.63	14.3498	-4.80334	8.64568	-5.01086	25.009	-6.56366
	-2.93925	70.11	-49.07	17.7384	-4.2502	15.7975	-10.4089	28.9648	-28.0061		-1.91409	52.75	-18.7	14.8838	-4.98006	8.18893	-5.00015	24.2577	-6.49011
	-2.92325	69.44	-51	17.5703	-4.34982	15.6046	-10.6947	28.7284	-29.297		-1.89709	52.08	-19.3	15.3602	-5.36772	7.76533	-4.9897	23.66	-6.65385
	-2.90725	68.17	-52.14	17.3364	-4.39015	15.2642	-10.811	28.1938	-30.1186		-1.87909	51.62	-20.4	15.7667	-5.95599	7.39339	-4.99445	23.2507	-7.03618
	-2.89025	66.35	-52.28	17.0067	-4.35381	14.7919	-10.723	27.4003	-30.3543		-1.86209	51.39	-21.94	16.0993	-6.72018	7.08608	-5.02504	23.0395	-7.59283
	-2.87425	64.1	-51.31	16.5701	-4.23183	14.2285	-10.4136	26.4289	-29.9341		-1.84509	51.37	-23.79	16.3511	-7.6307	6.84776	-5.0892	23.0076	-8.25933
	-2.85825	61.62	-49.23	16.0371	-4.02311	13.6363	-9.88869	25.3856	-28.8456		-1.82809	51.48	-25.84	16.5112	-8.65919	6.67206	-5.18177	23.1077	-8.9565
	-2.84225	59.18	-46.1	15.4323	-3.73454	13.0829	-9.16999	24.3941	-27.1236		-1.81109	51.6	-27.93	16.5569	-9.78627	6.54556	-5.28895	23.2747	-9.60277
	-2.82625	57	-42.08	14.7972	-3.3792	12.631	-8.29223	23.5706	-24.8545		-1.79409	51.61	-29.93	16.476	-11.0012	6.44964	-5.38568	23.4363	-10.1231
	-2.81025	55.3	-37.38	14.1742	-2.97571	12.3262	-7.30267	23.0025	-22.1618		-1.77709	51.41	-31.75	16.252	-12.2964	6.36456	-5.44209	23.526	-10.4635
	-2.79425	54.2	-32.27	13.6026	-2.54658	12.1905	-6.25403	22.7407	-19.1999		-1.75909	50.92	-33.3	15.8933	-13.6578	6.2743	-5.42954	23.496	-10.5976
	-2.77725	53.73	-27.05	13.1074	-2.11605	12.2165	-5.20337	22.7858	-16.1451		-1.74209	50.13	-34.54	15.4277	-15.0594	6.16807	-5.32875	23.3237	-10.5277
	-2.76125	53.8	-22.02	12.6925	-1.70847	12.3703	-4.20655	23.0848	-13.1793		-1.72509	49.11	-35.47	14.9076	-16.4601	6.0419	-5.13427	23.0173	-10.2852
	-2.74525	54.2	-17.45	12.3446	-1.34557	12.5917	-3.31482	23.54	-10.4751		-1.70809	47.96	-36.12	14.4	-17.8135	5.89649	-4.8613	22.6117	-9.92367
	-2.72925	54.67	-13.6	12.0255	-1.04592	12.8081	-2.57105	24.0162	-8.18234		-1.69109	46.83	-36.59	13.9759	-19.0861	5.73782	-4.53887	22.1651	-9.51289
	-2.71325	54.89	-10.66	11.6956	-0.82322	12.9401	-2.00741	24.3643	-6.41904		-1.67409	45.88	-36.99	13.7012	-20.2673	5.57395	-4.20829	21.7481	-9.12601
	-2.69725	54.59	-8.739	11.3138	-0.68626	12.9178	-1.6439	24.453	-5.26311		-1.65609	45.25	-37.47	13.62	-21.3842	5.41414	-3.91066	21.4261	-8.82871
	-2.68025	53.58	-7.9	10.8548	-0.63854	12.6949	-1.48864	24.1862	-4.75105		-1.63909	45.03	-38.17	13.7514	-22.4814	5.26732	-3.68119	21.2519	-8.66586
	-2.66425	51.82	-8.124	10.3223	-0.67806	12.2593	-1.53624	23.5409	-4.87449		-1.62209	45.23	-39.18	14.0778	-23.6142	5.13907	-3.54043	21.2459	-8.65197
	-2.64825	49.43	-9.315	9.74733	-0.79659	11.6392	-1.76751	22.5666	-5.57829		-1.60509	45.78	-40.52	14.5514	-24.8198	5.03142	-3.49249	21.392	-8.76515
	-2.63225	46.7	-11.29	9.19153	-0.97894	10.9041	-2.14742	21.3921	-6.75517		-1.58809	46.54	-42.09	15.0948	-26.0863	4.94086	-3.52627	21.639	-8.95601
	-2.61625	44.04	-13.79	8.73057	-1.20259	10.1494	-2.62524	20.2051	-8.24687		-1.57109	47.31	-43.73	15.6221	-27.3604	4.85862	-3.61939	21.9008	-9.15858
	-2.60025	41.89	-16.47	8.43913	-1.43861	9.48361	-3.13653	19.2083	-9.85026		-1.55409	47.88	-45.24	16.0513	-28.5453	4.77433	-3.74559	22.085	-9.31009
	-2.58325	40.61	-18.96	8.37096	-1.65461	9.00435	-3.60883	18.588	-11.3376		-1.53609	48.08	-46.42	16.3285	-29.5269	4.67723	-3.87955	22.1094	-9.36407
	-2.56725	40.45	-20.87	8.54407	-1.8188	8.77573	-3.97182	18.4583	-12.4857		-1.51909	47.84	-47.11	16.4406	-30.1962	4.56206	-4.00223	21.9222	-9.29997
	-2.55125	41.38	-21.91	8.93184	-1.90612	8.81114	-4.16895	18.8341	-13.1152		-1.50209	47.17	-47.26	16.4208	-30.4895	4.42957	-4.10111	21.5104	-9.12523
	-2.53525	43.19	-21.92	9.46605	-1.90231	9.06831	-4.16769	19.6163	-13.123		-1.48509	46.2	-46.87	16.3331	-30.3942	4.28736	-4.17074	20.9073	-8.86703
	-2.51925	45.43	-20.87	10.0479	-1.80719	9.45357	-3.96604	20.6107	-12.4987		-1.46809	45.07	-46.07	16.257	-29.9639	4.14652	-4.21168	20.1743	-8.56523
	-2.50325	47.54	-18.91	10.5676	-1.63361	9.84473	-3.59165	21.5644	-11.329		-1.45109	43.97	-45.02	16.2601	-29.3155	4.01781	-4.22868	19.383	-8.26263
	-2.48625	49.01	-16.3	10.9286	-1.40524	10.1156	-3.09515	22.2294	-9.77144		-1.43309	43.02	-43.95	16.3824	-28.6007	3.9093	-4.23018	18.6022	-7.99791
	-2.47025	49.43	-13.37	11.0683	-1.15018	10.1676	-2.53807	22.4107	-8.01992		-1.41609	42.3	-43.07	16.6291	-27.9856	3.82267	-4.2256	17.8847	-7.79978
	-2.45425	48.62	-10.44	10.9713	-0.89585	9.95085	-1.98126	22.0214	-6.26585		-1.39909	41.83	-42.54	16.9746	-27.6154	3.75693	-4.22435	17.2688	-7.68302
	-2.43825	46.66	-7.77	10.6672	-0.66418	9.47152	-1.4736	21.0887	-4.66511		-1.38209	41.61	-42.47	17.3839	-27.5775	3.70973	-4.23346	16.7859	-7.64263
	-2.42225	43.85	-5.526	10.2282	-0.46918	8.78925	-1.04781	19.7467	-3.32143		-1.36509	41.63	-42.84	17.8237	-27.895	3.68086	-4.25539	16.4665	-7.65647
	-2.40625	40.62	-3.794	9.74312	-0.31691	7.99689	-0.71944	18.195	-2.28583		-1.34809	41.92	-43.55	18.2798	-28.5102	3.67212	-4.28776	16.3402	-7.68689
	-2.38925	37.45	-2.587	9.3034	-0.2068	7.19715	-0.49109	16.6509	-1.56816		-1.33109	42.5	-44.42	18.7502	-29.3072	3.68636	-4.32449	16.4243	-7.69065
	-2.37325	34.71	-1.881	8.98075	-0.13435	6.47809	-0.35804	15.2972	-1.15588		-1.31309	43.36	-45.23	19.2426	-30.1319	3.7237	-4.35639	16.714	-7.63107
	-2.35725	32.65	-1.641	8.81719	-0.09352	5.89802	-0.31408	14.2541	-1.03198		-1.29609	44.46	-45.78	19.7527	-30.8288	3.77823	-4.37448	17.1672	-7.48638
	-2.34125	31.37	-1.846	8.82125	-0.07863	5.47991	-0.35535	13.5655	-1.18749		-1.27909	45.65	-45.94	20.256	-31.2707	3.83625	-4.37134	17.7021	-7.25433
	-2.32525	30.82	-2.494	8.98363	-0.08531	5.21589	-0.48153	13.2151	-1.62463		-1.26209	46.74	-45.64	20.7045	-31.3852	3.87989	-4.34178	18.2086	-6.9513
	-2.30925	30.9	-3.589	9.2844	-0.11045	5.07955	-0.69397	13.1511	-2.35048		-1.24509	47.5	-44.91	21.0354	-31.1631	3.88991	-4.28454	18.5713	-6.60665
	-2.29225	31.47	-5.126	9.70882	-0.15166	5.03931	-0.99149	13.3123	-3.36288		-1.22809	47.76	-43.86	21.1901	-30.6597	3.8536	-4.20215	18.6947	-6.25394
	-2.27625	32.45	-7.056	10.2529	-0.20616	5.06885	-1.36498	13.6529	-4.63167		-1.21009	47.4	-42.62	21.1305	-29.9726	3.76702	-4.10191	18.5277	-5.9245
	-2.26025	33.8	-9.269	10.9194	-0.26999	5.15099	-1.79288	14.1429	-6.08493		-1.19309	46.44	-41.37	20.8565	-29.2208	3.63717	-3.99563	18.069	-5.64021
	-2.24425	35.47	-11.58	11.7081	-0.33749	5.27653	-2.23964	14.7666	-7.60158		-1.17609	44.98	-40.23	20.4027	-28.5047	3.47914	-3.89838	17.3657	-5.41226
	-2.22825	37.44	-13.74	12.6083	-0.40169	5.43977	-2.65777	15.5087	-9.02107		-1.15909	43.19	-39.3	19.8329	-27.8865	3.31137	-3.82763	16.4927	-5.24128
	-2.21225	39.63	-15.49	13.5874	-0.45541	5.63266	-2.99533	16.3455	-10.1669		-1.14209	41.26	-38.57	19.2148	-27.3692	3.14936	-3.80084	15.5328	-5.11804
	-2.19525	41.93	-16.58	14.5942	-0.49307	5.84255	-3.20579	17.2374	-10.8803		-1.12509	39.34	-38.01	18.6131	-26.9041	3.00285	-3.83465	14.5545	-5.02861
	-2.17925	44.2	-16.87	15.5602	-0.51301	6.05345	-3.25809	18.1383	-11.0565		-1.10809	37.51	-37.52	18.0547	-26.4011	2.87329	-3.94299	13.6034	-4.95756
	-2.16325	46.31	-16.3	16.4217	-0.51907	6.24941	-3.14517	19.004	-10.669		-1.09009	35.8	-37	17.5429	-25.7731	2.75507	-4.13486	12.6969	-4.89229
	-2.14725	48.14	-14.99	17.1254	-0.52226	6.41886	-2.8848	19.8031	-9.77681		-1.07309	34.17	-36.36	17.048	-24.9445	2.63989	-4.41041	11.8328	-4.82417
	-2.13125	49.67	-13.14	17.6452	-0.54071	6.55712	-2.51593	20.5289	-8.51016		-1.05609	32.53	-35.55	16.5232	-23.8704	2.51876	-4.75789	10.9976	-4.74606
	-2.11525	50.9	-11.04	17.9763	-0.59895	6.66871	-2.08975	21.1887	-7.03908		-1.03909	30.81	-34.51	15.917	-22.5553	2.38613	-5.14386	10.1768	-4.65105
	-2.09825	51.9	-8.971	18.1399	-0.72536	6.76249	-1.65883	21.8063	-5.53787		-1.02209	28.96	-33.22	15.1918	-21.0201	2.24	-5.5192	9.35839	-4.53024
	-2.08225	52.75	-7.179	18.1731	-0.94868	6.85085	-1.2673	22.4138	-4.15244		-1.00509	26.95	-31.61	14.3236	-19.3125	2.08266	-5.82197	8.53615	-4.37128
	-2.06625	53.55	-5.837	18.116	-1.29276	6.94443	-0.94497	23.0399	-2.98032		-0.98709	24.79	-29.69	13.3194	-17.4894	1.91898	-5.9859	7.71138	-4.16409
	-2.05025	54.36	-5.025	18.0158	-1.77139	7.04906	-0.70566	23.7047	-2.06667		-0.97009	22.53	-27.45	12.2092	-15.6301	1.75433	-5.96053	6.88888	-3.90504
	-2.03425	55.25	-4.742	17.9073	-2.38394	7.16433	-0.54904	24.4173	-1.41102		-0.95309	20.22	-24.97	11.0368	-13.8265	1.59388	-5.72474	6.07926	-3.60247
	-2.01825	56.2	-4.923	17.8134	-3.11362	7.28401	-0.46472	25.1622	-0.98254		-0.93609	17.93	-22.43	9.85344	-12.1897	1.44081	-5.29329	5.29468	-3.27865
	-2.00125	57.16	-5.467	17.7397	-3.93017	7.39376	-0.43714	25.9065	-0.73568		-0.91909	15.72	-20	8.70002	-10.8295	1.29521	-4.71552	4.54701	-2.96579
	-1.98525	58.05	-6.264	17.6756	-4.79935	7.47563	-0.44982	26.594	-0.62356		-0.90209	13.63	-17.92	7.59974	-9.83373	1.15547	-4.06495	3.84751	-2.69773
	-1.96925	58.71	-7.221	17.5947	-5.69109	7.50959	-0.48837	27.153	-0.60615		-0.88509	11.66	-16.34	6.55906	-9.24316	1.0186	-3.41609	3.20326	-2.50045
	-1.95325	59.01	-8.28	17.4629	-6.59468	7.4778	-0.54251	27.5103	-0.65418		-0.86709	9.815	-15.32	5.57386	-9.03493	0.88232	-2.83347	2.6184	-2.38317
	-1.93725	58.83	-9.428	17.2506	-7.52428	7.36913	-0.60618	27.6098	-0.74893		-0.85009	8.09	-14.79	4.63885	-9.11876	0.74585	-2.35393	2.09513	-2.33539
	-1.92125	58.12	-10.69	16.938	-8.51678	7.18258	-0.67728	27.4202	-0.88001		-0.83309	6.492	-14.61	3.75827	-9.36214	0.61141	-1.98664	1.63446	-2.33033
	-1.90425	56.88	-12.11	16.5274	-9.62656	6.92728	-0.75625	26.9508	-1.04232		-0.81609	5.044	-14.56	2.94507	-9.61702	0.48318	-1.71804	1.23741	-2.33267
	-1.88825	55.23	-13.76	16.0369	-10.9089	6.62217	-0.84456	26.25	-1.23302		-0.79909	3.772	-14.45	2.21924	-9.75947	0.36613	-1.52138	0.90504	-2.30951
	-1.87225	53.31	-15.67	15.5049	-12.4084	6.2925	-0.94351	25.3935	-1.44972		-0.78209	2.704	-14.14	1.60066	-9.71149	0.26498	-1.36841	0.63651	-2.23853
	-1.85625	51.33	-17.86	14.9761	-14.1468	5.96518	-1.0536	24.4822	-1.68993		-0.76509	1.849	-13.56	1.10058	-9.44355	0.18257	-1.23602	0.42882	-2.1126
	-1.84025	49.48	-20.35	14.5029	-16.1294	5.6653	-1.17453	23.6123	-1.95147		-0.74709	1.204	-12.73	0.71926	-8.97099	0.11947	-1.11005	0.27574	-1.93731
	-1.82425	47.95	-23.11	14.1266	-18.3522	5.4116	-1.30594	22.8743	-2.23371		-0.73009	0.7438	-11.68	0.44597	-8.32815	0.07409	-0.98411	0.16872	-1.72699
	-1.80825	46.83	-26.15	13.8759	-20.8103	5.21344	-1.44841	22.3256	-2.53885		-0.71309	0.4356	-10.47	0.26184	-7.55545	0.04351	-0.85752	0.09808	-1.49882
	-1.79125	46.17	-29.48	13.7587	-23.5024	5.06973	-1.60337	21.9904	-2.87145		-0.69609	0.2414	-9.169	0.1454	-6.68677	0.02416	-0.73192	0.05404	-1.26742
	-1.77525	45.91	-33.1	13.7576	-26.4421	4.96827	-1.77346	21.8427	-3.23818		-0.67909	0.1265	-7.816	0.07631	-5.75907	0.01268	-0.60994	0.02819	-1.04425
	-1.75925	45.91	-37.05	13.8316	-29.6314	4.88861	-1.961	21.8249	-3.64483		-0.66209	0.06265	-6.463	0.03783	-4.80312	0.00628	-0.49445	0.01392	-0.83674
	-1.74325	46	-41.29	13.9329	-33.0513	4.80516	-2.16678	21.8477	-4.09377		-0.64409	0.0293	-5.16	0.01771	-3.86354	0.00294	-0.38818	0.00649	-0.65006
	-1.72725	45.96	-45.77	14.0015	-36.6443	4.69413	-2.38881	21.8178	-4.58217		-0.62709	0.01293	-3.96	0.00782	-2.98228	0.0013	-0.2938	0.00286	-0.48761
	-1.71125	45.62	-50.36	13.9912	-40.3042	4.53761	-2.62145	21.6534	-5.09998		-0.61009	0.00539	-2.909	0.00326	-2.20037	0.00054	-0.21343	0.00119	-0.3517
	-1.69425	44.88	-54.88	13.8636	-43.8868	4.32699	-2.85559	21.3002	-5.63087		-0.59309	0.00212	-2.037	0.00128	-1.5465	0.00021	-0.14821	0.00047	-0.2429
	-1.67825	43.69	-59.12	13.6007	-47.2157	4.06447	-3.08068	20.7329	-6.15598		-0.57609	0.00079	-1.357	0.00048	-1.03261	8e-05	-0.09807	0.00017	-0.16007
	-1.66225	42.05	-62.91	13.2012	-50.1489	3.76157	-3.286	19.9579	-6.65626		-0.55909	0.00028	-0.8571	0.00017	-0.6537	3e-05	-0.06166	6e-05	-0.10034
	-1.64625	40.03	-66.09	12.6772	-52.5663	3.4352	-3.46347	19.0068	-7.11683		-0.54209	9e-05	-0.5129	6e-05	-0.39168	1e-05	-0.03677	2e-05	-0.0597
	-1.63025	37.75	-68.63	12.0538	-54.444	3.10535	-3.60931	17.9299	-7.53048		-0.52409	3e-05	-0.2904	2e-05	-0.22198	0	-0.02076	1e-05	-0.03366
	-1.61425	35.33	-70.56	11.3695	-55.8132	2.79169	-3.72397	16.7954	-7.89694		-0.50709	1e-05	-0.1554	1e-05	-0.11886	0	-0.01109	0	-0.01796
	-1.59725	32.97	-71.99	10.6744	-56.7663	2.5121	-3.8114	15.6868	-8.22137		-0.49009	0	-0.07853	0	-0.06011	0	-0.0056	0	-0.00906
	-1.58125	30.83	-73.03	10.0281	-57.4162	2.28118	-3.87746	14.6938	-8.5095		-0.47309	0	-0.03747	0	-0.02869	0	-0.00267	0	-0.00431
	-1.56525	29.11	-73.8	9.48962	-57.8523	2.10959	-3.92549	13.9024	-8.764		-0.45609	0	-0.01688	0	-0.01293	0	-0.0012	0	-0.00194
	-1.54925	27.95	-74.33	9.10922	-58.1106	2.00275	-3.95704	13.3823	-8.9795		-0.43909	0	-0.00717	0	-0.00549	0	-0.00051	0	-0.00082
	-1.53325	27.4	-74.57	8.91024	-58.1709	1.95974	-3.96928	13.1662	-9.14404		-0.42109	0	-0.00288	0	-0.0022	0	-0.0002	0	-0.00033
	-1.51725	27.46	-74.41	8.88792	-57.9449	1.973	-3.95624	13.2478	-9.2399		-0.40409	0	-0.00109	0	-0.00083	0	-8e-05	0	-0.00012
	-1.50025	28	-73.72	9.00679	-57.3372	2.02932	-3.91139	13.572	-9.25012		-0.38709	0	-0.00039	0	-0.0003	0	-3e-05	0	-4e-05
	-1.48425	28.83	-72.41	9.20673	-56.2655	2.1111	-3.82944	14.0512	-9.16516		-0.37009	0	-0.00013	0	-0.0001	0	-1e-05	0	-1e-05
	-1.46825	29.74	-70.45	9.41582	-54.7026	2.19958	-3.70946	14.5771	-8.98601		-0.35309	0	-4e-05	0	-3e-05	0	0	0	0
	-1.45225	30.49	-67.94	9.56487	-52.7266	2.27629	-3.55539	15.0391	-8.72879		-0.33609	0	-1e-05	0	-1e-05	0	0	0	0
	-1.43625	30.89	-65.06	9.59464	-50.4613	2.32578	-3.37657	15.3354	-8.42009		-0.31909	0	0	0	0	0	0	0	0
	-1.42025	30.78	-62.04	9.46486	-48.1011	2.33593	-3.18522	15.386	-8.09396		-0.30109	0	0	0	0	0	0	0	0
	-1.40325	30.07	-59.14	9.15241	-45.8331	2.29859	-2.99376	15.1323	-7.7819		-0.28409	0	0	0	0	0	0	0	0
	-1.38725	28.72	-56.55	8.65379	-43.8174	2.20975	-2.81345	14.5436	-7.50924		-0.26709	0	0	0	0	0	0	0	0
	-1.37125	26.74	-54.4	7.97969	-42.1441	2.06976	-2.65045	13.618	-7.28877		-0.25009	0	0	0	0	0	0	0	0
	-1.35525	24.2	-52.7	7.15903	-40.8325	1.88362	-2.50762	12.387	-7.12175		-0.23309	0	0	0	0	0	0	0	0
	-1.33925	21.22	-51.41	6.23174	-39.8419	1.66076	-2.38341	10.9133	-6.99935		-0.21609	0	0	0	0	0	0	0	0
	-1.32325	18	-50.42	5.24889	-39.0896	1.41475	-2.2743	9.28702	-6.90804		-0.19809	0	0	0	0	0	0	0	0
	-1.30625	14.71	-49.61	4.2671	-38.4805	1.16141	-2.17554	7.61384	-6.83395		-0.18109	0	0	0	0	0	0	0	0
	-1.29025	11.56	-48.87	3.33962	-37.9318	0.9165	-2.08361	5.99946	-6.76583		-0.16409	0	0	0	0	0	0	0	0
	-1.27425	8.724	-48.14	2.51087	-37.3811	0.69384	-1.99553	4.53446	-6.69609		-0.14709	0	0	0	0	0	0	0	0
	-1.25825	6.305	-47.34	1.80963	-36.7696	0.503	-1.90997	3.28145	-6.61936		-0.13009	0	0	0	0	0	0	0	0
	-1.24225	4.358	-46.42	1.24823	-36.0563	0.34864	-1.82572	2.27049	-6.52918		-0.11309	0	0	0	0	0	0	0	0
	-1.22625	2.878	-45.31	0.82293	-35.182	0.23076	-1.74143	1.50027	-6.41675		-0.09609	0	0	0	0	0	0	0	0
	-1.20925	1.813	-43.92	0.51792	-34.0843	0.14571	-1.65523	0.94568	-6.26917		-0.07809	0	0	0	0	0	0	0	0
	-1.19325	1.089	-42.18	0.31086	-32.699	0.08769	-1.56431	0.56822	-6.07203		-0.06109	0	0	0	0	0	0	0	0
	-1.17725	0.6234	-40.02	0.17779	-30.9887	0.05027	-1.46619	0.32524	-5.81354		-0.04409	0	0	0	0	0	0	0	0
	-1.16125	0.3397	-37.44	0.09685	-28.9578	0.02744	-1.35957	0.17724	-5.4892		-0.02709	0	0	0	0	0	0	0	0
	-1.14525	0.1762	-34.54	0.05022	-26.6789	0.01425	-1.24536	0.09192	-5.10741		-0.01009	0	0	0	0	0	0	0	0
	-1.12925	0.08692	-31.49	0.02478	-24.2936	0.00704	-1.1276	0.04535	-4.69047		0.00691	0	0	0	0	0	0	0	0
	-1.11225	0.04079	-28.54	0.01163	-22.0044	0.00331	-1.01293	0.02128	-4.27412		0.02491	0	0	0	0	0	0	0	0
	-1.09625	0.0182	-25.98	0.00519	-20.0391	0.00148	-0.90994	0.00949	-3.90204		0.04191	0	0	0	0	0	0	0	0
	-1.08025	0.00772	-24.1	0.0022	-18.6114	0.00063	-0.82712	0.00403	-3.6164		0.05891	0	0	0	0	0	0	0	0
	-1.06425	0.00311	-23.1	0.00089	-17.8716	0.00025	-0.7711	0.00162	-3.45072		0.07591	0	0	0	0	0	0	0	0
	-1.04825	0.00119	-23.04	0.00034	-17.8757	0.0001	-0.74479	0.00062	-3.42075		0.09291	0	0	0	0	0	0	0	0
	-1.03225	0.00043	-23.85	0.00012	-18.5581	4e-05	-0.74648	0.00023	-3.51938		0.10991	0	0	0	0	0	0	0	0
	-1.01525	0.00015	-25.31	4e-05	-19.7392	1e-05	-0.76978	8e-05	-3.71802		0.12691	0	0	0	0	0	0	0	0
	-0.99925	5e-05	-27.08	1e-05	-21.1545	0	-0.80483	3e-05	-3.96969		0.14491	0	0	0	0	0	0	0	0
	-0.98325	2e-05	-28.77	0	-22.4929	0	-0.83986	1e-05	-4.2166		0.16191	0	0	0	0	0	0	0	0
	-0.96725	0	-29.99	0	-23.455	0	-0.86343	0	-4.40226		0.17891	0	0	0	0	0	0	0	0
	-0.95125	0	-30.42	0	-23.795	0	-0.8664	0	-4.47753		0.19591	0	0	0	0	0	0	0	0
	-0.93525	0	-29.88	0	-23.3673	0	-0.84325	0	-4.41231		0.21291	0	0	0	0	0	0	0	0
	-0.91925	0	-28.31	0	-22.1401	0	-0.7928	0	-4.19765		0.22991	0	0	0	0	0	0	0	0
	-0.90225	0	-25.84	0	-20.1962	0	-0.71822	0	-3.84537		0.24791	0	0	0	0	0	0	0	0
	-0.88625	0	-22.66	0	-17.7089	0	-0.62574	0	-3.38614		0.26491	0	0	0	0	0	0	0	0
	-0.87025	0	-19.09	0	-14.9093	0	-0.52365	0	-2.86272		0.28191	0	0	0	0	0	0	0	0
	-0.85425	0	-15.42	0	-12.0391	0	-0.42044	0	-2.32151		0.29891	0	0	0	0	0	0	0	0
	-0.83825	0	-11.94	0	-9.31744	0	-0.32358	0	-1.80371		0.31591	0	0	0	0	0	0	0	0
	-0.82225	0	-8.85	0	-6.90444	0	-0.23852	0	-1.34169		0.33291	0	0	0	0	0	0	0	0
	-0.80525	0	-6.278	0	-4.896	0	-0.16828	0	-0.95487		0.34991	0	0	0	0	0	0	0	0
	-0.78925	0	-4.258	0	-3.32019	0	-0.11355	0	-0.64962		0.36791	0	0	0	0	0	0	0	0
	-0.77325	0	-2.76	0	-2.15141	0	-0.07323	0	-0.42227		0.38491	0	0	0	0	0	0	0	0
	-0.75725	0	-1.709	0	-1.33139	0	-0.04511	0	-0.26209		0.40191	0	0	0	0	0	0	0	0
	-0.74125	0	-1.01	0	-0.78651	0	-0.02654	0	-0.15527		0.41891	0	-1e-05	0	0	0	-1e-05	0	0
	-0.72525	0	-0.5693	0	-0.44336	0	-0.0149	0	-0.08774		0.43591	0	-3e-05	0	0	0	-3e-05	0	0
	-0.70825	0	-0.3061	0	-0.23835	0	-0.00798	0	-0.04728		0.45291	0	-0.00011	0	0	0	-9e-05	0	0
	-0.69225	0	-0.1569	0	-0.12215	0	-0.00407	0	-0.02428		0.47091	0	-0.00033	0	-1e-05	0	-0.00028	0	-1e-05
	-0.67625	0	-0.07666	0	-0.05966	0	-0.00198	0	-0.01189		0.48791	0	-0.00092	0	-2e-05	0	-0.0008	0	-4e-05
	-0.66025	0	-0.03568	0	-0.02776	0	-0.00092	0	-0.00554		0.50491	0	-0.00246	0	-4e-05	0	-0.00214	0	-9e-05
	-0.64425	0	-0.01582	0	-0.0123	0	-0.00041	0	-0.00246		0.52191	0	-0.00619	0	-0.00011	0	-0.00538	0	-0.00024
	-0.62825	0	-0.00668	0	-0.00519	0	-0.00017	0	-0.00104		0.53891	0	-0.01469	0	-0.00025	0	-0.01276	0	-0.00056
	-0.61125	0	-0.00268	0	-0.00209	0	-7e-05	0	-0.00042		0.55591	0	-0.03288	0	-0.00057	0	-0.02856	0	-0.00125
	-0.59525	0	-0.00103	0	-0.0008	0	-3e-05	0	-0.00016		0.57291	0	-0.06941	0	-0.00119	0	-0.06028	0	-0.00265
	-0.57925	0	-0.00037	0	-0.00029	0	-1e-05	0	-6e-05		0.59091	0	-0.1382	0	-0.00238	0	-0.12005	0	-0.00527
	-0.56325	0	-0.00013	0	-0.0001	0	0	0	-2e-05		0.60791	0	-0.2597	0	-0.00447	0	-0.22555	0	-0.00991
	-0.54725	0	-4e-05	0	-3e-05	0	0	0	-1e-05		0.62491	0	-0.4604	0	-0.00794	0	-0.39984	0	-0.01756
	-0.53125	0	-1e-05	0	-1e-05	0	0	0	0		0.64191	0	-0.7704	0	-0.01332	0	-0.66901	0	-0.02937
	-0.51425	0	0	0	0	0	0	0	0		0.65891	0	-1.217	0	-0.02113	0	-1.05686	0	-0.0464
	-0.49825	0	0	0	0	0	0	0	0		0.67591	0	-1.817	0	-0.03175	0	-1.57778	0	-0.06925
	-0.48225	0	0	0	0	0	0	0	0		0.69391	0	-2.566	0	-0.04533	0	-2.22796	0	-0.09775
	-0.46625	0	0	0	0	0	0	0	0		0.71091	0	-3.434	0	-0.06179	0	-2.98061	0	-0.13076
	-0.45025	0	0	0	0	0	0	0	0		0.72791	0	-4.367	0	-0.08099	0	-3.78772	0	-0.16617
	-0.43425	0	0	0	0	0	0	0	0		0.74491	0	-5.298	0	-0.10325	0	-4.59102	0	-0.20155
	-0.41725	0	0	0	0	0	0	0	0		0.76191	0	-6.173	0	-0.13002	0	-5.34012	0	-0.23494
	-0.40125	0	0	0	0	0	0	0	0		0.77891	0	-6.971	0	-0.16472	0	-6.01249	0	-0.26583
	-0.38525	0	0	0	0	0	0	0	0		0.79591	0	-7.725	0	-0.21351	0	-6.6307	0	-0.29615
	-0.36925	0	0	0	0	0	0	0	0		0.81391	0	-8.525	0	-0.28539	0	-7.26431	0	-0.33028
	-0.35325	0	0	0	0	0	0	0	0		0.83091	0	-9.504	0	-0.39193	0	-8.01825	0	-0.37471
	-0.33725	0	0	0	0	0	0	0	0		0.84791	1e-05	-10.81	0	-0.54556	0	-9.00931	0	-0.43685
	-0.32025	0	0	0	0	0	0	0	0		0.86491	2e-05	-12.58	0	-0.75746	1e-05	-10.3391	1e-05	-0.52342
	-0.30425	0	0	0	0	0	0	0	0		0.88191	6e-05	-14.89	0	-1.03396	3e-05	-12.0737	2e-05	-0.63898
	-0.28825	0	0	0	0	0	0	0	0		0.89891	0.00018	-17.76	0	-1.37382	9e-05	-14.2335	7e-05	-0.78487
	-0.27225	0	0	0	0	0	0	0	0		0.91591	0.00054	-21.16	1e-05	-1.7651	0.00026	-16.7991	0.00021	-0.95864
	-0.25625	0	0	0	0	0	0	0	0		0.93391	0.00148	-24.99	3e-05	-2.18523	0.00072	-19.7173	0.00057	-1.15426
	-0.24025	0	0	0	0	0	0	0	0		0.95091	0.00383	-29.13	7e-05	-2.60201	0.00187	-22.9163	0.00147	-1.36273
	-0.22325	0	0	0	0	0	0	0	0		0.96791	0.00937	-33.44	0.00017	-2.97829	0.00457	-26.3096	0.00361	-1.5734
	-0.20725	0	0	0	0	0	0	0	0		0.98491	0.02163	-37.74	0.00038	-3.27861	0.01054	-29.7973	0.00833	-1.775
	-0.19125	0	0	0	0	0	0	0	0		1.00191	0.04707	-41.87	0.00084	-3.47666	0.02294	-33.2656	0.01813	-1.95735
	-0.17525	0	0	0	0	0	0	0	0		1.01891	0.09664	-45.68	0.00172	-3.55886	0.04711	-36.5866	0.03721	-2.11234
	-0.15925	0	0	0	0	0	0	0	0		1.03691	0.1871	-49.01	0.00332	-3.52884	0.09121	-39.6279	0.07205	-2.23494
	-0.14325	0	0	0	0	0	0	0	0		1.05391	0.3416	-51.77	0.00607	-3.4043	0.16651	-42.2708	0.13155	-2.32359
	-0.12625	0	0	0	0	0	0	0	0		1.07091	0.5883	-53.88	0.01045	-3.2126	0.2868	-44.4207	0.22654	-2.38003
	-0.11025	0	0	0	0	0	0	0	0		1.08791	0.9556	-55.34	0.01697	-2.98579	0.46578	-46.0375	0.36794	-2.40875
	-0.09425	0	0	0	0	0	0	0	0		1.10491	1.464	-56.22	0.026	-2.7519	0.7135	-47.131	0.56367	-2.41648
	-0.07825	0	0	0	0	0	0	0	0		1.12191	2.115	-56.61	0.03756	-2.53261	1.03078	-47.7716	0.81422	-2.41085
	-0.06225	0	0	0	0	0	0	0	0		1.13891	2.881	-56.66	0.05118	-2.34154	1.40486	-48.0651	1.10933	-2.40028
	-0.04625	0	0	0	0	0	0	0	0		1.15691	3.702	-56.54	0.06576	-2.18622	1.80438	-48.1528	1.42563	-2.39296
	-0.02925	0	0	0	0	0	0	0	0		1.17391	4.487	-56.42	0.0797	-2.06975	2.18676	-48.1845	1.72764	-2.39638
	-0.01325	0	0	0	0	0	0	0	0		1.19091	5.128	-56.46	0.09109	-1.99478	2.50008	-48.3003	1.97468	-2.41671
	0.00275	0	0	0	0	0	0	0	0		1.20791	5.528	-56.79	0.0982	-1.96365	2.69494	-48.6144	2.1286	-2.45825
	0.01875	0	0	0	0	0	0	0	0		1.22491	5.62	-57.5	0.09982	-1.97931	2.73978	-49.2	2.16412	-2.52288
	0.03475	0	0	0	0	0	0	0	0		1.24191	5.389	-58.6	0.09573	-2.04313	2.62721	-50.0887	2.07498	-2.60994
	0.05075	0	0	0	0	0	0	0	0		1.25991	4.873	-60.07	0.08661	-2.15422	2.37566	-51.2618	1.87638	-2.71671
	0.06675	0	0	0	0	0	0	0	0		1.27691	4.157	-61.86	0.07397	-2.30728	2.02624	-52.6681	1.60041	-2.83885
	0.08375	0	0	0	0	0	0	0	0		1.29391	3.345	-63.87	0.05977	-2.49336	1.63118	-54.2369	1.28744	-2.97189
	0.09975	0	0	0	0	0	0	0	0		1.31091	2.541	-65.99	0.04605	-2.69974	1.23985	-55.8946	0.97704	-3.11177
	0.11575	0	0	0	0	0	0	0	0		1.32791	1.826	-68.16	0.03465	-2.91313	0.89216	-57.5819	0.69979	-3.25536
	0.13175	0	0	0	0	0	0	0	0		1.34491	1.251	-70.31	0.02725	-3.12124	0.61426	-59.2586	0.47403	-3.40074
	0.14775	0	0	0	0	0	0	0	0		1.36191	0.837	-72.41	0.02562	-3.31655	0.41721	-60.9022	0.30551	-3.54701
	0.16375	0	0	0	0	0	0	0	0		1.37991	0.5845	-74.46	0.0321	-3.49734	0.30346	-62.5173	0.19116	-3.69405
	0.18075	0	0	0	0	0	0	0	0		1.39691	0.4874	-76.48	0.05006	-3.66927	0.27292	-64.1169	0.12307	-3.84244
	0.19675	0	0	0	0	0	0	0	0		1.41391	0.5419	-78.52	0.084	-3.8419	0.32777	-65.7258	0.09242	-3.9933
	0.21275	0	0	0	0	0	0	0	0		1.43091	0.7509	-80.6	0.13939	-4.02773	0.47427	-67.3661	0.09189	-4.14846
	0.22875	0	0	0	0	0	0	0	0		1.44791	1.123	-82.77	0.22144	-4.23832	0.72112	-69.0526	0.1163	-4.30997
	0.24475	0	0	0	0	0	0	0	0		1.46491	1.663	-85.03	0.33341	-4.48053	1.0745	-70.7906	0.16205	-4.48025
	0.26075	0	0	0	0	0	0	0	0		1.48291	2.362	-87.39	0.47412	-4.75587	1.53158	-72.5699	0.22571	-4.66046
	0.27775	0	0	0	0	0	0	0	0		1.49991	3.191	-89.8	0.63671	-5.05833	2.07476	-74.3693	0.30278	-4.85063
	0.29375	0	0	0	0	0	0	0	0		1.51691	4.092	-92.24	0.80748	-5.3777	2.67161	-76.1562	0.38699	-5.04884
	0.30975	0	0	0	0	0	0	0	0		1.53391	4.991	-94.63	0.96758	-5.6951	3.27749	-77.8936	0.47065	-5.25052
	0.32575	0	0	0	0	0	0	0	0		1.55091	5.815	-96.89	1.09653	-5.99289	3.85298	-79.5389	0.54616	-5.44925
	0.34175	0	0	0	0	0	0	0	0		1.56791	6.513	-98.94	1.17724	-6.25053	4.37096	-81.031	0.60795	-5.6363
	0.35775	0	0	0	0	0	0	0	0		1.58491	7.074	-100.7	1.20066	-6.45054	4.83501	-82.3019	0.65432	-5.80272
	0.37475	0	0	0	0	0	0	0	0		1.60291	7.537	-102	1.16856	-6.57994	5.27416	-83.2866	0.68788	-5.94001
	0.39075	0	0	0	0	0	0	0	0		1.61991	7.979	-102.8	1.09237	-6.63183	5.74608	-83.9155	0.71506	-6.04253
	0.40675	0	0	0	0	0	0	0	0		1.63691	8.493	-103.1	0.99066	-6.60486	6.31166	-84.1619	0.7437	-6.10884
	0.42275	0	0	0	0	0	0	0	0		1.65391	9.163	-102.9	0.88366	-6.50699	7.02314	-84.0442	0.78107	-6.14274
	0.43875	0	0	0	0	0	0	0	0		1.67091	10.04	-102.3	0.78815	-6.34961	7.9098	-83.6338	0.83168	-6.15317
	0.45475	0	0	0	0	0	0	0	0		1.68791	11.14	-101.4	0.71488	-6.1472	8.96682	-83.0463	0.89686	-6.15199
	0.47175	0	0	0	0	0	0	0	0		1.70591	12.43	-100.5	0.66744	-5.9141	10.1734	-82.4159	0.97537	-6.15242
	0.48775	0	0	0	0	0	0	0	0		1.72291	13.87	-99.65	0.64371	-5.66579	11.4922	-81.8667	1.06472	-6.16623
	0.50375	0	0	0	0	0	0	0	0		1.73991	15.42	-99	0.63959	-5.41432	12.8808	-81.4854	1.16237	-6.20165
	0.51975	0	0	0	0	0	0	0	0		1.75691	17.01	-98.61	0.65173	-5.17233	14.2904	-81.3104	1.2664	-6.26214
	0.53575	0	0	0	0	0	0	0	0		1.77391	18.6	-98.47	0.68022	-4.94875	15.6761	-81.3313	1.37532	-6.34689
	0.55175	0	0	0	0	0	0	0	0		1.79091	20.12	-98.53	0.72986	-4.75094	16.9748	-81.4977	1.4875	-6.45106
	0.56875	0	-2e-05	0	0	0	-1e-05	0	0		1.80791	21.51	-98.73	0.80966	-4.58186	18.1137	-81.7453	1.6007	-6.56741
	0.58475	0	-5e-05	0	0	0	-4e-05	0	0		1.82591	22.69	-98.97	0.9308	-4.44298	19.0166	-82.0057	1.71175	-6.68828
	0.60075	0	-0.00014	0	0	0	-0.00012	0	-1e-05		1.84291	23.6	-99.21	1.10324	-4.33211	19.5979	-82.2248	1.81685	-6.80756
	0.61675	0	-0.00039	0	-1e-05	0	-0.00034	0	-2e-05		1.85991	24.15	-99.41	1.33149	-4.24538	19.7999	-82.3788	1.91144	-6.92125
	0.63275	0	-0.00104	0	-2e-05	0	-0.0009	0	-4e-05		1.87691	24.3	-99.56	1.61038	-4.1781	19.5806	-82.4652	1.99075	-7.02874
	0.64875	0	-0.00261	0	-6e-05	0	-0.00225	0	-0.0001		1.89391	24.05	-99.68	1.92247	-4.1247	18.9552	-82.4977	2.04968	-7.13168
	0.66575	0	-0.00621	0	-0.00014	0	-0.00535	0	-0.00025		1.91091	23.41	-99.78	2.23873	-4.08114	17.9749	-82.4978	2.08329	-7.23263
	0.68175	0	-0.01405	0	-0.00031	0	-0.0121	0	-0.00056		1.92891	22.43	-99.88	2.52244	-4.04414	16.7418	-82.4813	2.08761	-7.33476
	0.69775	0	-0.03015	0	-0.00066	0	-0.02597	0	-0.0012		1.94591	21.22	-99.98	2.73593	-4.01231	15.391	-82.4604	2.06054	-7.43992
	0.71375	0	-0.06143	0	-0.00135	0	-0.05291	0	-0.00244		1.96291	19.91	-100.1	2.85015	-3.98488	14.0729	-82.4377	2.00331	-7.54988
	0.72975	0	-0.1188	0	-0.00261	0	-0.10234	0	-0.00472		1.97991	18.61	-100.2	2.84967	-3.96395	12.9175	-82.4349	1.92008	-7.66601
	0.74575	0	-0.2181	0	-0.0048	0	-0.1879	0	-0.00867		1.99691	17.43	-100.4	2.73857	-3.95149	12.0134	-82.4725	1.81778	-7.791
	0.76275	0	-0.3802	0	-0.00837	0	-0.32751	0	-0.01511		2.01391	16.42	-100.7	2.5348	-3.95049	11.3892	-82.5826	1.70338	-7.92658
	0.77875	0	-0.6291	0	-0.01384	0	-0.54187	0	-0.025		2.03091	15.59	-101.1	2.26808	-3.9629	10.994	-82.7837	1.58297	-8.07436
	0.79475	0	-0.9881	0	-0.02174	0	-0.85114	0	-0.03927		2.04891	14.85	-101.7	1.9704	-3.98977	10.7308	-83.0644	1.45957	-8.23195
	0.81075	0	-1.473	0	-0.03242	0	-1.26905	0	-0.05855		2.06591	14.12	-102.2	1.67092	-4.02994	10.472	-83.3659	1.33431	-8.39331
	0.82675	0	-2.086	0	-0.04589	0	-1.79648	0	-0.08288		2.08291	13.3	-102.7	1.39226	-4.08103	10.1067	-83.5913	1.20794	-8.5476
	0.84275	0	-2.803	0	-0.06166	0	-2.41403	0	-0.11138		2.09991	12.36	-103	1.15203	-4.14007	9.5709	-83.615	1.08321	-8.68234
	0.85975	0	-3.575	0	-0.07866	0	-3.07966	0	-0.14211		2.11691	11.32	-102.9	0.96414	-4.20473	8.86955	-83.322	0.96684	-8.78583
	0.87575	0	-4.331	0	-0.09526	0	-3.73025	0	-0.17216		2.13391	10.28	-102.3	0.84191	-4.27404	8.06681	-82.6342	0.86973	-8.85014
	0.89175	0	-4.981	0	-0.10955	0	-4.29076	0	-0.19813		2.15191	9.392	-101.3	0.79966	-4.34944	7.27034	-81.5395	0.80544	-8.87428
	0.90775	0	-5.443	0	-0.11966	0	-4.68854	0	-0.21672		2.16891	8.784	-99.88	0.85146	-4.43295	6.5903	-80.0913	0.78685	-8.86337
	0.92375	0	-5.656	0	-0.1242	0	-4.87115	0	-0.22569		2.18591	8.556	-98.19	1.00733	-4.52751	6.10236	-78.3925	0.8224	-8.82786
	0.93975	0	-5.599	0	-0.12268	0	-4.82184	0	-0.22451		2.20291	8.723	-96.36	1.26796	-4.63405	5.82187	-76.5779	0.91246	-8.78
	0.95575	0	-5.303	0	-0.11567	0	-4.56594	0	-0.21491		2.21991	9.207	-94.57	1.61963	-4.75149	5.7084	-74.7783	1.04734	-8.73213
	0.97275	0	-4.849	0	-0.10481	0	-4.17388	0	-0.2009		2.23691	9.85	-92.92	2.03043	-4.87566	5.67328	-73.1008	1.2074	-8.69484
	0.98875	0	-4.36	0	-0.09258	0	-3.74974	0	-0.18861		2.25391	10.46	-91.52	2.45093	-4.99977	5.61074	-71.6346	1.36598	-8.67677
	1.00475	0	-3.982	0	-0.08202	0	-3.41913	0	-0.18559		2.27191	10.83	-90.42	2.82139	-5.11767	5.4347	-70.4401	1.49371	-8.6846
	1.02075	0	-3.868	0	-0.07627	0	-3.31388	0	-0.20017		2.28891	10.83	-89.67	3.08226	-5.22296	5.09689	-69.5557	1.56534	-8.72351
	1.03675	0	-4.162	0	-0.0784	0	-3.55426	0	-0.24059		2.30591	10.39	-89.28	3.18799	-5.31119	4.60304	-68.9974	1.56475	-8.79529
	1.05275	0	-4.977	0	-0.09107	0	-4.23787	0	-0.31402		2.32291	9.555	-89.22	3.11832	-5.37906	4.00265	-68.7477	1.48912	-8.89763
	1.06975	0	-6.387	0	-0.1163	0	-5.42587	0	-0.42557		2.33991	8.436	-89.41	2.88336	-5.42367	3.37958	-68.742	1.34916	-9.02239
	1.08575	0	-8.412	0	-0.1554	0	-7.13397	0	-0.57726		2.35691	7.204	-89.72	2.52067	-5.44236	2.82716	-68.8774	1.16664	-9.15605
	1.10175	0	-11.01	0	-0.20855	0	-9.32647	0	-0.76729		2.37491	6.045	-89.99	2.08539	-5.43334	2.43107	-69.0204	0.96904	-9.28214
	1.11775	0	-14.09	0	-0.2749	0	-11.919	0	-0.98983		2.39191	5.12	-90.07	1.63663	-5.39754	2.25132	-69.0495	0.78303	-9.3871
	1.13375	0	-17.5	0	-0.35243	0	-14.7871	0	-1.23564		2.40891	4.536	-89.88	1.22438	-5.34044	2.31514	-68.8853	0.62933	-9.46421
	1.14975	0	-21.06	0	-0.43808	0	-17.7814	0	-1.49333		2.42591	4.33	-89.46	0.8825	-5.27278	2.61	-68.5342	0.51958	-9.51785
	1.16675	0	-24.6	0	-0.52818	0	-20.7568	0	-1.75096		2.44291	4.469	-88.91	0.6259	-5.20974	3.08308	-68.0712	0.45562	-9.56304
	1.18275	0	-27.98	0	-0.61885	0	-23.5852	0	-1.99786		2.45991	4.856	-88.44	0.45448	-5.16605	3.65273	-67.6267	0.43115	-9.62175
	1.19875	0	-31.07	0	-0.70628	0	-26.1698	0	-2.22528		2.47691	5.366	-88.22	0.35913	-5.15448	4.21415	-67.3401	0.4352	-9.71581
	1.21475	0	-33.79	0	-0.78713	0	-28.4499	0	-2.42773		2.49491	5.868	-88.38	0.32862	-5.18094	4.66496	-67.3078	0.45628	-9.85925
	1.23075	0	-36.1	0	-0.85855	0	-30.3855	0	-2.60118		2.51191	6.266	-88.93	0.35489	-5.24161	4.92183	-67.5436	0.48512	-10.0537
	1.24675	0	-37.98	0	-0.91845	0	-31.9629	0	-2.74394		2.52891	6.521	-89.78	0.43587	-5.32641	4.94582	-67.9845	0.51744	-10.2867
	1.26375	0	-39.43	0	-0.96562	0	-33.1777	0	-2.85586		2.54591	6.652	-90.74	0.57527	-5.41966	4.74589	-68.495	0.55393	-10.5351
	1.27975	0	-40.46	0	-1.0001	0	-34.0566	0	-2.93846		2.56291	6.731	-91.58	0.78019	-5.50638	4.37274	-68.9154	0.5986	-10.7694
	1.29575	0	-41.15	0	-1.02339	0	-34.6507	0	-2.99557		2.57991	6.85	-92.08	1.0573	-5.57355	3.90554	-69.0951	0.65585	-10.9607
	1.31175	0	-41.6	0	-1.03888	0	-35.0543	0	-3.03326		2.59691	7.086	-92.11	1.40916	-5.61524	3.42659	-68.9248	0.72761	-11.086
	1.32775	0	-41.96	0	-1.05158	0	-35.3934	0	-3.06041		2.61491	7.477	-91.59	1.8301	-5.63111	3.00025	-68.3586	0.8113	-11.1318
	1.34375	1e-05	-42.4	0	-1.06715	1e-05	-35.8092	0	-3.08637		2.63191	8.007	-90.55	2.30439	-5.62782	2.66277	-67.4197	0.89954	-11.0968
	1.36075	5e-05	-43.05	0	-1.09108	4e-05	-36.4181	0	-3.11955		2.64891	8.617	-89.09	2.80596	-5.6153	2.424	-66.179	0.98204	-10.9909
	1.37675	0.00014	-44.01	0	-1.12725	0.00012	-37.2914	1e-05	-3.16507		2.66591	9.222	-87.38	3.29903	-5.60517	2.27479	-64.7522	1.04858	-10.8337
	1.39275	0.00041	-45.26	0	-1.17709	0.00036	-38.4185	3e-05	-3.22308		2.68291	9.741	-85.57	3.74184	-5.60721	2.20297	-63.263	1.09229	-10.6496
	1.40875	0.00112	-46.72	1e-05	-1.23918	0.00098	-39.7218	8e-05	-3.28968		2.69991	10.12	-83.83	4.0894	-5.62781	2.206	-61.8244	1.11212	-10.462
	1.42475	0.00293	-48.24	3e-05	-1.31056	0.00255	-41.0567	0.00022	-3.35663		2.71791	10.36	-82.26	4.30405	-5.66728	2.2999	-60.4993	1.11384	-10.289
	1.44075	0.00726	-49.62	8e-05	-1.38719	0.00632	-42.2773	0.00053	-3.41465		2.73491	10.49	-80.88	4.35855	-5.72203	2.51994	-59.3051	1.10951	-10.1397
	1.45775	0.01718	-50.76	0.0002	-1.46619	0.01494	-43.2646	0.00127	-3.45684		2.75191	10.61	-79.64	4.24752	-5.78391	2.91619	-58.2088	1.11576	-10.0142
	1.47375	0.03871	-51.6	0.00045	-1.54688	0.03367	-43.9841	0.00286	-3.48178		2.76891	10.85	-78.47	3.99085	-5.84438	3.54053	-57.1448	1.15083	-9.90532
	1.48975	0.08315	-52.24	0.00096	-1.63137	0.07233	-44.5137	0.00616	-3.49432		2.78591	11.32	-77.26	3.63121	-5.89472	4.43255	-56.0456	1.2314	-9.80404
	1.50575	0.1703	-52.87	0.00195	-1.72396	0.14813	-45.0236	0.01264	-3.50592		2.80291	12.14	-75.95	3.22645	-5.92781	5.60614	-54.8565	1.36943	-9.70167
	1.52175	0.3328	-53.76	0.00379	-1.82953	0.28941	-45.7538	0.02475	-3.5323		2.81991	13.36	-74.49	2.83632	-5.93779	7.0322	-53.5611	1.56892	-9.59296
	1.53775	0.6207	-55.2	0.00704	-1.95218	0.53968	-46.9635	0.04627	-3.59094		2.83791	14.93	-72.89	2.5096	-5.91882	8.64337	-52.1617	1.82416	-9.47617
	1.55475	1.105	-57.43	0.01246	-2.09295	0.96086	-48.8587	0.08259	-3.69678		2.85491	16.76	-71.17	2.27325	-5.86613	10.33	-50.6944	2.11976	-9.3517
	1.57075	1.88	-60.59	0.02109	-2.24858	1.63435	-51.5752	0.14086	-3.85917		2.87191	18.66	-69.37	2.12948	-5.77532	11.9561	-49.2037	2.43242	-9.22149
	1.58675	3.058	-64.7	0.03413	-2.41204	2.65668	-55.1417	0.22963	-4.08131		2.88891	20.42	-67.54	2.05897	-5.64404	13.3823	-47.7375	2.73333	-9.087
	1.60275	4.755	-69.67	0.05285	-2.57304	4.13098	-59.4762	0.358	-4.3589		2.90591	21.83	-65.73	2.02941	-5.47245	14.4818	-46.3422	2.99261	-8.95058
	1.61875	7.079	-75.29	0.07838	-2.72063	6.14818	-64.4179	0.53424	-4.68196		2.92291	22.7	-63.99	2.00548	-5.2667	15.1537	-45.0577	3.182	-8.81401
	1.63475	10.1	-81.32	0.11148	-2.84471	8.76558	-69.7576	0.76358	-5.0372		2.94091	22.91	-62.36	1.95781	-5.03628	15.346	-43.9112	3.27979	-8.68094
	1.65175	13.81	-87.51	0.15226	-2.93793	11.9851	-75.2775	1.04638	-5.40944		2.95791	22.42	-60.88	1.86849	-4.79466	15.0365	-42.9183	3.27297	-8.55442
	1.66775	18.13	-93.62	0.20002	-2.99735	15.7342	-80.7614	1.37637	-5.78403		2.97491	21.25	-59.56	1.73354	-4.55813	14.2681	-42.0703	3.16008	-8.43766
	1.68375	22.9	-99.43	0.25335	-3.02337	19.8625	-86.0264	1.74057	-6.14725		2.99191	19.53	-58.39	1.56204	-4.34324	13.1221	-41.3374	2.95348	-8.3312
	1.69975	27.86	-104.8	0.31019	-3.01889	24.1667	-90.9009	2.12009	-6.48632		3.00891	17.44	-57.33	1.37308	-4.16644	11.722	-40.669	2.67809	-8.23281
	1.71575	32.77	-109.5	0.36839	-2.98848	28.4055	-95.2213	2.49416	-6.78922		3.02591	15.22	-56.33	1.19197	-4.04294	10.2258	-40.0025	2.36885	-8.13739
	1.73175	37.36	-113.3	0.42617	-2.93606	32.3738	-98.8371	2.84371	-7.04384		3.04291	13.12	-55.35	1.04758	-3.98593	8.79391	-39.287	2.06528	-8.03869
	1.74875	41.5	-116.2	0.48264	-2.86502	35.9406	-101.587	3.1566	-7.23849		3.06091	11.36	-54.38	0.96907	-4.00733	7.56598	-38.4958	1.80418	-7.93387
	1.76475	45.15	-118	0.53813	-2.7779	39.0777	-103.35	3.43102	-7.36259		3.07791	10.13	-53.46	0.98353	-4.11644	6.63849	-37.6502	1.61248	-7.82511
	1.78075	48.45	-118.6	0.5943	-2.67676	41.9038	-104.048	3.67711	-7.40936		3.09491	9.487	-52.68	1.11466	-4.32029	6.05049	-36.8188	1.50305	-7.72246
	1.79675	51.64	-118	0.65364	-2.56462	44.6267	-103.693	3.91509	-7.37698		3.11191	9.431	-52.19	1.38029	-4.62063	5.77007	-36.11	1.47371	-7.64254
	1.81275	55.04	-116.3	0.71906	-2.44547	47.5207	-102.404	4.17084	-7.27189		3.12891	9.881	-52.13	1.79012	-5.01405	5.7266	-35.6437	1.51077	-7.60449
	1.82875	58.96	-113.9	0.79313	-2.32428	50.8581	-100.42	4.47027	-7.10869		3.14591	10.72	-52.6	2.34205	-5.48718	5.82517	-35.51	1.59451	-7.62531
	1.84575	63.61	-111.1	0.87714	-2.20689	54.81	-98.0449	4.83192	-6.9084		3.16391	11.81	-53.62	3.02004	-6.01845	5.9743	-35.7462	1.70497	-7.71301
	1.86175	69.05	-108.2	0.97107	-2.09847	59.4298	-95.6166	5.26325	-6.69509		3.18091	13.04	-55.1	3.79242	-6.57689	6.10928	-36.3102	1.82692	-7.86532
	1.87775	75.14	-105.5	1.07286	-2.00179	64.6027	-93.4033	5.75808	-6.49095		3.19791	14.33	-56.86	4.61367	-7.12836	6.19489	-37.094	1.95059	-8.06964
	1.89375	81.61	-103.4	1.17898	-1.91714	70.0667	-91.5986	6.29834	-6.31138		3.21491	15.6	-58.68	5.43055	-7.64147	6.22553	-37.9532	2.07121	-8.30755
	1.90975	88.05	-101.7	1.28479	-1.8416	75.4929	-90.2193	6.85865	-6.16131		3.23191	16.81	-60.37	6.19139	-8.09262	6.21554	-38.7524	2.1869	-8.56152
	1.92575	94.07	-100.3	1.38566	-1.76991	80.5178	-89.1215	7.4121	-6.03534		3.24891	17.91	-61.79	6.855	-8.4754	6.18615	-39.3976	2.29571	-8.82049
	1.94175	99.34	-98.92	1.47749	-1.69561	84.8494	-88.0415	7.9383	-5.91744		3.26591	18.87	-62.93	7.39784	-8.79861	6.16044	-39.8697	2.39484	-9.08204
	1.95875	103.7	-97.18	1.55789	-1.6122	88.3214	-86.6017	8.42533	-5.78586		3.28391	19.66	-63.87	7.81676	-9.08426	6.15213	-40.2103	2.48066	-9.35299
	1.97475	107.1	-94.62	1.6262	-1.51542	90.9382	-84.4319	8.87532	-5.61761		3.30091	20.26	-64.74	8.12136	-9.3575	6.17187	-40.5021	2.54867	-9.64255
	1.99075	109.7	-90.91	1.68382	-1.40286	92.8438	-81.1943	9.30024	-5.39318		3.31791	20.66	-65.67	8.32987	-9.63994	6.21977	-40.8377	2.5952	-9.95672
	2.00675	111.8	-85.82	1.73374	-1.27509	94.2995	-76.7115	9.72042	-5.10027		3.33491	20.85	-66.75	8.45732	-9.94071	6.28691	-41.2687	2.61719	-10.294
	2.02275	113.8	-79.33	1.7796	-1.13512	95.6193	-70.9544	10.1572	-4.73745		3.35191	20.83	-67.96	8.51519	-10.2571	6.35253	-41.8033	2.61287	-10.6425
	2.03875	116	-71.64	1.82478	-0.98797	97.0805	-64.0824	10.6266	-4.31388		3.36891	20.6	-69.23	8.51253	-10.5782	6.38829	-42.3937	2.58068	-10.9826
	2.05575	118.6	-63.09	1.87125	-0.83982	98.8619	-56.4241	11.1345	-3.8474		3.38691	20.16	-70.44	8.45964	-10.8925	6.35949	-42.9606	2.52069	-11.2921
	2.07175	121.5	-54.17	1.91904	-0.697	100.98	-48.4114	11.6731	-3.36192		3.40391	19.54	-71.48	8.38131	-11.194	6.23586	-43.4151	2.43401	-11.5507
	2.08775	124.7	-45.38	1.9662	-0.56526	103.316	-40.4951	12.2202	-2.88326		3.42091	18.81	-72.24	8.31346	-11.4877	5.99419	-43.6786	2.3237	-11.7457
	2.10375	127.8	-37.19	2.00894	-0.44913	105.613	-33.1022	12.7441	-2.43568		3.43791	18.03	-72.68	8.30318	-11.7877	5.62928	-43.6991	2.19542	-11.87
	2.11975	130.4	-29.95	2.0429	-0.35153	107.525	-26.5523	13.2104	-2.03819		3.45491	17.28	-72.79	8.39596	-12.1157	5.15276	-43.4515	2.05654	-11.924
	2.13575	132.1	-23.88	2.06444	-0.27375	108.76	-21.0431	13.5893	-1.70413		3.47191	16.64	-72.61	8.62287	-12.4911	4.59116	-42.934	1.91575	-11.9122
	2.15275	132.9	-19.07	2.07185	-0.21564	109.12	-16.6511	13.8668	-1.44054		3.48891	16.16	-72.16	8.98984	-12.9289	3.98149	-42.162	1.78148	-11.84
	2.16875	132.5	-15.48	2.0668	-0.1759	108.551	-13.3438	14.0498	-1.24857		3.50691	15.86	-71.47	9.47288	-13.432	3.368	-41.161	1.66136	-11.7139
	2.18475	131.3	-13.01	2.05398	-0.15239	107.205	-11.0169	14.166	-1.12437		3.52391	15.71	-70.59	10.0248	-13.9917	2.7897	-39.9647	1.56079	-11.5395
	2.20075	129.5	-11.47	2.03993	-0.14244	105.382	-9.5158	14.2601	-1.05946		3.54091	15.7	-69.53	10.5866	-14.5878	2.28158	-38.6122	1.48339	-11.3233
	2.21675	127.8	-10.67	2.03249	-0.14304	103.461	-8.65875	14.3823	-1.04195		3.55791	15.78	-68.32	11.1061	-15.1881	1.86745	-37.1481	1.43114	-11.0734
	2.23275	126.4	-10.37	2.03795	-0.15103	101.76	-8.25849	14.5722	-1.05711		3.57491	15.94	-66.98	11.5599	-15.7577	1.55989	-35.6213	1.40509	-10.7991
	2.24975	125.6	-10.36	2.05954	-0.16316	100.496	-8.13341	14.8509	-1.08864		3.59191	16.18	-65.52	11.9489	-16.2578	1.36011	-34.0755	1.40578	-10.5097
	2.26575	125.4	-10.45	2.09717	-0.17629	99.7325	-8.11945	15.2136	-1.12055		3.60991	16.52	-63.98	12.3027	-16.655	1.25943	-32.5547	1.4336	-10.215
	2.28175	125.8	-10.47	2.14777	-0.18764	99.3543	-8.08292	15.6355	-1.13891		3.62691	16.99	-62.37	12.6579	-16.9226	1.24292	-31.0924	1.48868	-9.92369
	2.29775	126.4	-10.32	2.20678	-0.19495	99.173	-7.92889	16.0796	-1.13344		3.64391	17.6	-60.71	13.0428	-17.0479	1.29297	-29.7137	1.57044	-9.64224
	2.31375	127	-9.928	2.26901	-0.19691	98.9973	-7.60356	16.5111	-1.09886		3.66091	18.35	-59.03	13.4639	-17.0326	1.39222	-28.4371	1.677	-9.37657
	2.32975	127.4	-9.293	2.33127	-0.19336	98.6943	-7.10051	16.9056	-1.03593		3.67791	19.19	-57.37	13.8931	-16.8929	1.52725	-27.2819	1.80594	-9.13145
	2.34675	127.6	-8.464	2.39134	-0.1854	98.2464	-6.45276	17.2515	-0.9507		3.69491	20.07	-55.79	14.2896	-16.6608	1.69105	-26.2709	1.95354	-8.91426
	2.36275	127.6	-7.53	2.44851	-0.17541	97.6719	-5.72556	17.5458	-0.85398		3.71191	20.93	-54.37	14.6045	-16.3749	1.88234	-25.4353	2.11532	-8.73498
	2.37875	127.5	-6.607	2.50181	-0.16662	97.0388	-5.00469	17.7862	-0.75947		3.72991	21.72	-53.21	14.796	-16.077	2.10378	-24.8089	2.28562	-8.60507
	2.39475	127.2	-5.815	2.54879	-0.16262	96.357	-4.37897	17.9625	-0.68158		3.74691	22.41	-52.37	14.8434	-15.7997	2.3596	-24.4225	2.45647	-8.53426
	2.41075	126.7	-5.258	2.58504	-0.16667	95.5635	-3.92693	18.0507	-0.63294		3.76391	22.96	-51.91	14.7385	-15.5628	2.65038	-24.2796	2.61842	-8.52472
	2.42675	125.6	-5.01	2.60458	-0.18106	94.5049	-3.70487	18.015	-0.6225		3.78091	23.36	-51.77	14.4871	-15.3698	2.96941	-24.3514	2.75999	-8.5685
	2.44375	123.8	-5.105	2.59978	-0.20665	92.9472	-3.73849	17.8168	-0.65443		3.79791	23.57	-51.88	14.1035	-15.2105	3.301	-24.5684	2.87	-8.64494
	2.45975	120.9	-5.539	2.56383	-0.24288	90.6528	-4.02714	17.416	-0.72824		3.81491	23.57	-52.07	13.6067	-15.0657	3.62013	-24.8321	2.93887	-8.72517
	2.47575	116.6	-6.281	2.49124	-0.28807	87.4301	-4.55079	16.7857	-0.84035		3.83291	23.35	-52.18	13.0214	-14.9162	3.89128	-25.037	2.9606	-8.77874
	2.49175	110.9	-7.291	2.37942	-0.34024	83.1373	-5.28266	15.9144	-0.98639		3.84991	22.89	-52.07	12.3806	-14.7444	4.07982	-25.0964	2.93366	-8.78084
	2.50775	103.6	-8.54	2.22902	-0.39787	77.7471	-6.20398	14.8119	-1.1633		3.86691	22.2	-51.66	11.7181	-14.5419	4.15367	-24.9575	2.86058	-8.71808
	2.52375	94.97	-10.02	2.0446	-0.46061	71.3421	-7.31031	13.5055	-1.37128		3.88391	21.33	-50.93	11.0666	-14.3037	4.09284	-24.6101	2.74723	-8.58944
	2.54075	85.21	-11.75	1.83315	-0.52995	64.1046	-8.61398	12.045	-1.61347		3.90091	20.29	-49.9	10.4484	-14.039	3.89601	-24.0722	2.60099	-8.40142
	2.55675	74.7	-13.74	1.60433	-0.60875	56.2899	-10.1296	10.4886	-1.89419		3.91791	19.11	-48.61	9.87079	-13.7626	3.57667	-23.3712	2.4306	-8.16359
	2.57275	63.87	-16.03	1.36867	-0.70094	48.2213	-11.8644	8.90292	-2.21672		3.93491	17.85	-47.12	9.33276	-13.5008	3.17088	-22.5265	2.24513	-7.8828
	2.58875	53.18	-18.59	1.13664	-0.81105	40.2247	-13.8016	7.35442	-2.5807		3.95291	16.55	-45.47	8.82698	-13.2865	2.71804	-21.5379	2.05427	-7.56001
	2.60475	43.03	-21.38	0.91755	-0.94385	32.6154	-15.8994	5.90349	-2.98151		3.96991	15.26	-43.68	8.35216	-13.1584	2.26503	-20.3991	1.86916	-7.19344
	2.62075	33.79	-24.34	0.71902	-1.10403	25.6659	-18.1009	4.59788	-3.41198		3.98691	14.07	-41.78	7.91943	-13.1385	1.84739	-19.1039	1.7019	-6.78249
	2.63775	25.72	-27.41	0.54625	-1.29604	19.5767	-20.3459	3.47118	-3.86422		4.00391	13.06	-39.8	7.5518	-13.2329	1.4938	-17.6676	1.56506	-6.33317
	2.65375	18.97	-30.55	0.40214	-1.52405	14.4699	-22.5933	2.54048	-4.33425		4.02091	12.31	-37.79	7.27509	-13.4154	1.21899	-16.1409	1.46963	-5.8599
	2.66975	13.6	-33.74	0.2873	-1.79099	10.3965	-24.8342	1.80908	-4.82285		4.03791	11.87	-35.82	7.10791	-13.6323	1.02646	-14.6006	1.4222	-5.38601
	2.68575	9.581	-37.01	0.20068	-2.09806	7.34365	-27.0865	1.26972	-5.33555		4.05591	11.73	-33.96	7.04162	-13.8108	0.9098	-13.1404	1.42222	-4.93929
	2.70175	6.847	-40.41	0.1402	-2.44476	5.26508	-29.3851	0.9103	-5.8808		4.07291	11.82	-32.25	7.03495	-13.8778	0.85557	-11.8512	1.46007	-4.54593
	2.71775	5.319	-43.99	0.10352	-2.82925	4.10906	-31.7662	0.7189	-6.46607		4.08991	12.01	-30.75	7.02416	-13.7787	0.84527	-10.8035	1.51808	-4.2258
	2.73475	4.946	-47.75	0.0887	-3.24955	3.84074	-34.249	0.68931	-7.09522		4.10691	12.16	-29.51	6.93351	-13.5021	0.85894	-10.0298	1.57361	-3.98928
	2.75075	5.73	-51.71	0.09467	-3.70653	4.46701	-36.8302	0.82351	-7.76712		4.12391	12.11	-28.53	6.70353	-13.075	0.87814	-9.52602	1.60497	-3.83558
	2.76675	7.729	-55.83	0.12141	-4.20644	6.03613	-39.4853	1.13235	-8.4745		4.14091	11.79	-27.84	6.31169	-12.5633	0.89001	-9.2534	1.59752	-3.75466
	2.78275	11.04	-60.07	0.16969	-4.76083	8.62693	-42.1785	1.63263	-9.20664		4.15791	11.2	-27.43	5.78328	-12.0551	0.88947	-9.14653	1.5485	-3.72934
	2.79875	15.77	-64.37	0.24047	-5.38329	12.3203	-44.8578	2.34191	-9.94748		4.17591	10.44	-27.25	5.19235	-11.6304	0.88056	-9.12819	1.46828	-3.73759
	2.81475	21.97	-68.66	0.33414	-6.08684	17.1653	-47.4698	3.27097	-10.6781		4.19291	9.684	-27.21	4.64366	-11.35	0.87453	-9.11519	1.37792	-3.7559
	2.83075	29.63	-72.85	0.44965	-6.87496	23.1362	-49.9355	4.41702	-11.3766		4.20991	9.132	-27.22	4.24991	-11.2334	0.88631	-9.03743	1.30349	-3.76163
	2.84775	38.56	-76.79	0.58392	-7.7386	30.108	-52.1601	5.75746	-12.016		4.22691	8.957	-27.14	4.10893	-11.2577	0.92942	-8.84024	1.26837	-3.73576
	2.86375	48.47	-80.31	0.73151	-8.64857	37.8385	-54.0424	7.24834	-12.5711		4.24391	9.262	-26.84	4.27956	-11.3667	1.01098	-8.49436	1.28702	-3.66562
	2.87975	58.91	-83.22	0.88512	-9.56194	45.9762	-55.4749	8.82436	-13.0161		4.26091	10.05	-26.25	4.77002	-11.4825	1.12887	-8.00294	1.36079	-3.54629
	2.89575	69.33	-85.36	1.03606	-10.4255	54.0957	-56.3685	10.4065	-13.3341		4.27791	11.22	-25.32	5.53123	-11.5306	1.27062	-7.39049	1.47737	-3.38091
	2.91175	79.15	-86.62	1.17537	-11.1881	61.7476	-56.6786	11.9096	-13.5181		4.29591	12.59	-24.09	6.464	-11.455	1.41581	-6.70134	1.61355	-3.17951
	2.92775	87.8	-86.98	1.29504	-11.8075	68.474	-56.4261	13.2486	-13.5779		4.31291	13.91	-22.61	7.42536	-11.2262	1.53986	-5.98851	1.74046	-2.95645
	2.94475	94.78	-86.55	1.38864	-12.263	73.8921	-55.6794	14.3495	-13.5338		4.32991	14.93	-21.02	8.26059	-10.861	1.61969	-5.30057	1.82961	-2.7281
	2.96075	99.69	-85.48	1.45151	-12.5537	77.6882	-54.5745	15.1495	-13.4214		4.34691	15.45	-19.43	8.82139	-10.4102	1.63823	-4.67673	1.85912	-2.5109
	2.97675	102.3	-84.03	1.4812	-12.7029	79.6448	-53.2609	15.6038	-13.2762		4.36391	15.34	-17.99	9.00633	-9.94557	1.58829	-4.14286	1.81742	-2.31934
	2.99275	102.3	-82.41	1.47691	-12.748	79.652	-51.8958	15.6847	-13.1342		4.38091	14.6	-16.83	8.7771	-9.5557	1.47413	-3.71198	1.7064	-2.16567
	3.00875	99.93	-80.84	1.43922	-12.7323	77.7061	-50.5977	15.3818	-13.0197		4.39891	13.32	-16.04	8.17823	-9.31426	1.31064	-3.38736	1.54107	-2.0589
	3.02475	95.11	-79.45	1.37006	-12.6989	73.8972	-49.4301	14.7085	-12.9444		4.41591	11.72	-15.66	7.32734	-9.26742	1.121	-3.16405	1.3467	-2.00368
	3.04175	88.16	-78.27	1.27267	-12.6744	68.4339	-48.4148	13.6948	-12.9054		4.43291	10.07	-15.69	6.39467	-9.41926	0.93161	-3.03165	1.15514	-2.00005
	3.05775	79.48	-77.27	1.15171	-12.6763	61.6324	-47.521	12.3978	-12.8888		4.44991	8.665	-16.08	5.57238	-9.73357	0.76849	-2.97591	0.99937	-2.04308
	3.07375	69.55	-76.39	1.01346	-12.6995	53.8852	-46.6993	10.8946	-12.8749		4.46691	7.761	-16.7	5.03719	-10.1371	0.65359	-2.97995	0.90875	-2.12385
	3.08975	58.99	-75.51	0.86514	-12.7318	45.6569	-45.894	9.27425	-12.8445		4.48391	7.553	-17.45	4.92525	-10.5519	0.60166	-3.02577	0.90506	-2.23057
	3.10575	48.39	-74.58	0.715	-12.752	37.4174	-45.0674	7.63409	-12.7842		4.50091	8.141	-18.19	5.30868	-10.9017	0.61966	-3.0947	0.99926	-2.35081
	3.12175	38.33	-73.56	0.57074	-12.7488	29.6091	-44.205	6.06566	-12.6905		4.51891	9.519	-18.84	6.18977	-11.1398	0.70593	-3.16946	1.19031	-2.47334
	3.13875	29.26	-72.45	0.43925	-12.716	22.588	-43.3231	4.64393	-12.571		4.53591	11.58	-19.36	7.49919	-11.2568	0.85098	-3.23468	1.4643	-2.59059
	3.15475	21.5	-71.33	0.32526	-12.6672	16.5823	-42.453	3.42062	-12.4383		4.55291	14.11	-19.74	9.10722	-11.2893	1.03809	-3.27925	1.79594	-2.69978
	3.17075	15.18	-70.27	0.23141	-12.6313	11.6991	-41.6267	2.42059	-12.3078		4.56991	16.85	-20.06	10.8383	-11.302	1.24525	-3.29865	2.15079	-2.80431
	3.18675	10.29	-69.33	0.15795	-12.6469	7.92201	-40.8585	1.64348	-12.1905		4.58691	19.48	-20.4	12.4974	-11.3849	1.44734	-3.29511	2.48979	-2.91242
	3.20275	6.683	-68.55	0.10332	-12.7591	5.14202	-40.1292	1.06941	-12.0859		4.60391	21.7	-20.87	13.8984	-11.6219	1.6197	-3.27775	2.77544	-3.03454
	3.21875	4.157	-67.9	0.06474	-13.015	3.19663	-39.3854	0.66637	-11.9817		4.62191	23.29	-21.56	14.8933	-12.0735	1.74249	-3.25902	2.97808	-3.17925
	3.23575	2.476	-67.3	0.03894	-13.4554	1.90132	-38.541	0.3975	-11.8538		4.63891	24.12	-22.5	15.4041	-12.7569	1.80374	-3.25019	3.08184	-3.34857
	3.25175	1.413	-66.67	0.02274	-14.1099	1.0817	-37.4992	0.2274	-11.6738		4.65591	24.17	-23.63	15.434	-13.6384	1.80181	-3.25597	3.08807	-3.53556
	3.26775	0.7778	-65.91	0.01347	-14.9991	0.58929	-36.1753	0.126	-11.4156		4.67291	23.59	-24.87	15.0658	-14.6388	1.74594	-3.27317	3.01408	-3.72404
	3.28375	0.4256	-64.97	0.00929	-16.1287	0.30962	-34.5249	0.07039	-11.0641		4.68991	22.59	-26.04	14.4369	-15.6518	1.65276	-3.29098	2.88997	-3.89288
	3.29975	0.2557	-63.84	0.00926	-17.4895	0.16157	-32.5517	0.04501	-10.6195		4.70691	21.43	-27.01	13.7124	-16.5738	1.54308	-3.29432	2.75022	-4.02145
	3.31575	0.2081	-62.57	0.01337	-19.0515	0.09253	-30.3174	0.04091	-10.0967		4.72391	20.36	-27.67	13.0465	-17.3217	1.43674	-3.27086	2.6265	-4.09628
	3.33275	0.2543	-61.25	0.02256	-20.7692	0.07163	-27.9131	0.05453	-9.52207		4.74191	19.54	-27.97	12.5357	-17.8613	1.34832	-3.21428	2.54008	-4.11526
	3.34875	0.3895	-59.97	0.03853	-22.5885	0.0831	-25.4526	0.0864	-8.928		4.75891	19.03	-27.98	12.2219	-18.2102	1.28486	-3.12763	2.4983	-4.08819
	3.36475	0.6236	-58.81	0.06353	-24.4436	0.12072	-23.033	0.13968	-8.3436		4.77591	18.8	-27.8	12.0717	-18.4264	1.24561	-3.02259	2.49411	-4.03445
	3.38075	0.973	-57.79	0.09987	-26.2685	0.18345	-20.7236	0.21849	-7.79006		4.79291	18.72	-27.6	12.0048	-18.5959	1.22404	-2.91638	2.50996	-3.97834
	3.39675	1.451	-56.91	0.1492	-27.9983	0.27171	-18.5632	0.32598	-7.2788		4.80991	18.63	-27.53	11.9133	-18.8136	1.21102	-2.82783	2.52363	-3.94319
	3.41275	2.057	-56.12	0.21164	-29.5675	0.38461	-16.5568	0.46227	-6.81213		4.82691	18.41	-27.72	11.7055	-19.1559	1.19851	-2.77307	2.51532	-3.9472
	3.42975	2.77	-55.32	0.28501	-30.9039	0.51769	-14.6945	0.62251	-6.38537		4.84491	17.96	-28.24	11.3215	-19.6647	1.18189	-2.76221	2.47301	-4.00059
	3.44575	3.541	-54.41	0.36437	-31.9327	0.66179	-12.9608	0.79582	-5.99083		4.86191	17.27	-29.11	10.7488	-20.3433	1.16139	-2.79815	2.39572	-4.10346
	3.46175	4.298	-53.28	0.44225	-32.5789	0.80308	-11.3476	0.96577	-5.61827		4.87891	16.42	-30.26	10.0308	-21.1432	1.14113	-2.87523	2.29209	-4.24628
	3.47775	4.951	-51.82	0.50945	-32.7772	0.92524	-9.85423	1.11263	-5.25841		4.89591	15.5	-31.56	9.23951	-21.9859	1.12703	-2.98106	2.17747	-4.41292
	3.49375	5.415	-49.96	0.55721	-32.495	1.01197	-8.48729	1.21694	-4.90113		4.91291	14.64	-32.88	8.46034	-22.7688	1.1242	-3.09825	2.06844	-4.5832
	3.50975	5.622	-47.69	0.57852	-31.746	1.05065	-7.25366	1.26362	-4.53851		4.92991	13.94	-34.06	7.76499	-23.4044	1.1354	-3.20758	1.97887	-4.7371
	3.52675	5.542	-45.05	0.57019	-30.6002	1.03553	-6.15823	1.24534	-4.16537		4.94691	13.44	-34.98	7.19784	-23.8263	1.1601	-3.29224	1.91626	-4.85902
	3.54275	5.185	-42.14	0.53356	-29.1838	0.96892	-5.20203	1.16524	-3.78131		4.96491	13.14	-35.59	6.76176	-24.0128	1.1953	-3.34008	1.88209	-4.94093
	3.55875	4.605	-39.13	0.47387	-27.6562	0.86059	-4.37622	1.03499	-3.39167		4.98191	12.99	-35.89	6.42977	-23.9916	1.23709	-3.34669	1.8726	-4.98318
	3.57475	3.883	-36.21	0.39961	-26.1801	0.72558	-3.67281	0.87267	-3.00676		4.99891	12.93	-35.92	6.14998	-23.816	1.28199	-3.31521	1.88142	-4.99361
	3.59075	3.108	-33.55	0.31983	-24.8913	0.58079	-3.08005	0.69853	-2.64047		5.01591	12.88	-35.76	5.86443	-23.5569	1.32712	-3.25581	1.90147	-4.98409
	3.60675	2.362	-31.27	0.24304	-23.8676	0.44133	-2.58651	0.53078	-2.30625		5.03291	12.79	-35.49	5.52696	-23.2736	1.37043	-3.18355	1.92627	-4.9681
	3.62375	1.704	-29.42	0.17531	-23.1274	0.31836	-2.18042	0.38287	-2.01462		5.04991	12.61	-35.19	5.10932	-22.9991	1.40992	-3.11505	1.95046	-4.95641
	3.63975	1.167	-27.98	0.12004	-22.6272	0.218	-1.85009	0.26218	-1.77059		5.06791	12.35	-34.9	4.61332	-22.7258	1.44269	-3.06498	1.97086	-4.95507
	3.65575	0.7584	-26.87	0.07803	-22.2869	0.14171	-1.58393	0.17043	-1.57315		5.08491	12	-34.6	4.05891	-22.4194	1.46673	-3.04306	1.98708	-4.96381
	3.67175	0.468	-25.99	0.04815	-22.0159	0.08745	-1.37001	0.10517	-1.41653		5.10191	11.62	-34.28	3.48778	-22.0319	1.48155	-3.05067	2.00364	-4.97492
	3.68775	0.2741	-25.24	0.0282	-21.7381	0.05123	-1.19757	0.06161	-1.29186		5.11891	11.3	-33.85	2.94524	-21.517	1.49019	-3.07995	2.03032	-4.97617
	3.70375	0.1525	-24.54	0.01569	-21.414	0.02849	-1.05724	0.03426	-1.19013		5.13591	11.11	-33.27	2.47398	-20.8507	1.49984	-3.11515	2.08209	-4.95247
	3.72075	0.08048	-23.87	0.00828	-21.045	0.01504	-0.94138	0.01809	-1.10363		5.15291	11.17	-32.47	2.10441	-20.0474	1.5206	-3.13667	2.1758	-4.89096
	3.73675	0.04033	-23.25	0.00415	-20.6667	0.00754	-0.84455	0.00906	-1.02724		5.16991	11.54	-31.45	1.85182	-19.1591	1.56213	-3.12677	2.32513	-4.78564
	3.75275	0.01919	-22.7	0.00197	-20.3278	0.00359	-0.76322	0.00431	-0.95842		5.18791	12.25	-30.28	1.71425	-18.2665	1.63007	-3.07606	2.53438	-4.64019
	3.76875	0.00867	-22.27	0.00089	-20.067	0.00162	-0.69497	0.00195	-0.89634		5.20491	13.25	-29.05	1.67492	-17.4641	1.72231	-2.98643	2.79404	-4.46973
	3.78475	0.00371	-21.95	0.00038	-19.8822	0.00069	-0.63813	0.00083	-0.84093		5.22191	14.42	-27.93	1.70577	-16.8359	1.82848	-2.87192	3.07999	-4.29773
	3.80075	0.00151	-21.67	0.00016	-19.7264	0.00028	-0.59077	0.00034	-0.7919		5.23891	15.59	-27.05	1.77352	-16.4364	1.93176	-2.75519	3.35729	-4.15015
	3.81675	0.00058	-21.35	6e-05	-19.5081	0.00011	-0.55097	0.00013	-0.74795		5.25591	16.58	-26.52	1.84489	-16.2711	2.0128	-2.65943	3.58758	-4.04732
	3.83375	0.00021	-20.86	2e-05	-19.1124	4e-05	-0.5165	5e-05	-0.70747		5.27291	17.22	-26.35	1.89204	-16.2933	2.05514	-2.60084	3.73714	-3.99724
	3.84975	7e-05	-20.11	1e-05	-18.4457	1e-05	-0.48548	2e-05	-0.66889		5.29091	17.41	-26.44	1.89639	-16.4006	2.04892	-2.58289	3.78499	-3.99069
	3.86575	2e-05	-19.04	0	-17.4536	0	-0.4571	1e-05	-0.63177		5.30791	17.12	-26.61	1.84995	-16.4482	1.99222	-2.5938	3.72527	-4.00181
	3.88175	1e-05	-17.68	0	-16.1557	0	-0.43172	0	-0.59715		5.32491	16.39	-26.59	1.75452	-16.289	1.89074	-2.60822	3.56657	-3.99222
	3.89775	0	-16.11	0	-14.6377	0	-0.41075	0	-0.56764		5.34191	15.3	-26.13	1.61915	-15.7901	1.75467	-2.59656	3.32799	-3.92233
	3.91375	0	-14.48	0	-13.0323	0	-0.39623	0	-0.5464		5.35891	13.96	-25.02	1.45675	-14.8721	1.59597	-2.53241	3.03351	-3.76076
	3.93075	0	-12.95	0	-11.4857	0	-0.38989	0	-0.5362		5.37591	12.48	-23.2	1.28198	-13.5278	1.42683	-2.40202	2.70787	-3.49577
	3.94675	0	-11.63	0	-10.1218	0	-0.39236	0	-0.53817		5.39291	10.97	-20.76	1.10917	-11.8339	1.25885	-2.21003	2.37508	-3.13767
	3.96275	0	-10.59	0	-9.02073	0	-0.40277	0	-0.55128		5.41091	9.532	-17.91	0.95196	-9.91622	1.10411	-1.97822	2.05918	-2.7185
	3.97875	0	-9.863	0	-8.2033	0	-0.4189	0	-0.57253		5.42791	8.282	-14.95	0.82359	-7.94498	0.97611	-1.74087	1.78457	-2.28344
	3.99475	0	-9.394	0	-7.64596	0	-0.43776	0	-0.59779		5.44491	7.338	-12.2	0.73658	-6.07809	0.8895	-1.53553	1.57625	-1.88025
	4.01075	0	-9.12	0	-7.29365	0	-0.45617	0	-0.62273		5.46191	6.808	-9.908	0.70164	-4.44188	0.8585	-1.39306	1.4574	-1.54776
	4.02775	0	-8.965	0	-7.07983	0	-0.47163	0	-0.6438		5.47891	6.771	-8.217	0.72552	-3.1084	0.8933	-1.32911	1.44398	-1.30774
	4.04375	0	-8.858	0	-6.94146	0	-0.48225	0	-0.65859		5.49591	7.247	-7.141	0.80861	-2.09621	0.99615	-1.34028	1.54006	-1.16222
	4.05975	0	-8.745	0	-6.82457	0	-0.48701	0	-0.66577		5.51391	8.18	-6.583	0.94284	-1.37836	1.15874	-1.40506	1.73326	-1.09483
	4.07575	0	-8.586	0	-6.68853	0	-0.4852	0	-0.665		5.53091	9.435	-6.369	1.11176	-0.90233	1.3613	-1.49004	1.99482	-1.07802
	4.09175	0	-8.357	0	-6.50797	0	-0.47678	0	-0.65686		5.54791	10.82	-6.308	1.2924	-0.60531	1.57557	-1.55889	2.28358	-1.08104
	4.10775	0	-8.059	0	-6.27757	0	-0.46243	0	-0.64375		5.56491	12.1	-6.241	1.45921	-0.42938	1.77007	-1.58205	2.55396	-1.07887
	4.12475	0	-7.723	0	-6.01828	0	-0.44424	0	-0.63106		5.58191	13.11	-6.075	1.59028	-0.32887	1.91642	-1.54458	2.7657	-1.0577
	4.14075	0	-7.427	0	-5.78637	0	-0.42641	0	-0.62797		5.59891	13.69	-5.798	1.66999	-0.27297	1.99624	-1.44892	2.89169	-1.01753
	4.15675	0	-7.296	0	-5.6793	0	-0.41544	0	-0.64859		5.61591	13.81	-5.469	1.69275	-0.24385	2.00368	-1.31298	2.9224	-0.96985
	4.17275	0	-7.501	0	-5.83121	0	-0.41981	0	-0.71118		5.63391	13.5	-5.182	1.66145	-0.233	1.94603	-1.16353	2.86578	-0.93194
	4.18875	0	-8.238	0	-6.39631	0	-0.44881	0	-0.83655		5.65091	12.87	-5.029	1.58683	-0.23679	1.84044	-1.02723	2.74313	-0.92007
	4.20475	0	-9.701	0	-7.52785	0	-0.5111	0	-1.04472		5.66791	12.06	-5.063	1.48334	-0.25286	1.71057	-0.92418	2.58467	-0.94304
	4.22175	0	-12.04	0	-9.34683	0	-0.61259	0	-1.35133		5.68491	11.24	-5.279	1.36701	-0.2779	1.58289	-0.86296	2.42508	-0.99889
	4.23775	0	-15.33	0	-11.9151	0	-0.75482	0	-1.76305		5.70191	10.57	-5.62	1.25497	-0.30683	1.48343	-0.84094	2.30024	-1.07548
	4.25375	0	-19.54	0	-15.2103	0	-0.93425	0	-2.27471		5.71891	10.22	-5.992	1.16332	-0.3336	1.43571	-0.8485	2.24445	-1.15496
	4.26975	0	-24.5	0	-19.1154	0	-1.14148	0	-2.86783		5.73691	10.31	-6.309	1.10594	-0.35266	1.45792	-0.87459	2.28634	-1.22034
	4.28575	0	-29.97	0	-23.4261	0	-1.36266	0	-3.51074		5.75391	10.93	-6.518	1.09308	-0.36069	1.55958	-0.91252	2.44269	-1.26149
	4.30175	0	-35.57	0	-27.8748	0	-1.58132	0	-4.16394		5.77091	12.05	-6.623	1.12789	-0.35751	1.73824	-0.96298	2.71259	-1.27931
	4.31875	0	-40.96	0	-32.1558	0	-1.78058	0	-4.78347		5.78791	13.57	-6.686	1.20503	-0.34629	1.97652	-1.0339	3.0732	-1.28482
	4.33475	0	-45.77	0	-36.0189	0	-1.9457	0	-5.33095		5.80491	15.31	-6.799	1.31049	-0.33239	2.24452	-1.13653	3.48075	-1.29555
	4.35075	0	-49.75	0	-39.2422	0	-2.06676	0	-5.77725		5.82191	16.98	-7.06	1.42368	-0.32188	2.50327	-1.28002	3.87726	-1.32876
	4.36675	0	-52.77	0	-41.7312	0	-2.1395	0	-6.10797		5.83891	18.33	-7.528	1.52187	-0.31988	2.71294	-1.46626	4.20177	-1.39541
	4.38275	0	-54.83	0	-43.47	0	-2.16577	0	-6.3239		5.85691	19.14	-8.214	1.58489	-0.32979	2.84099	-1.68674	4.40347	-1.49682
	4.39875	0	-56.04	0	-44.5421	0	-2.15242	0	-6.44011		5.87391	19.26	-9.072	1.59893	-0.35319	2.86752	-1.92333	4.45091	-1.62481
	4.41575	0	-56.59	0	-45.1059	0	-2.10928	0	-6.48036		5.89091	18.68	-10.02	1.5591	-0.39057	2.78945	-2.15133	4.33737	-1.76519
	4.43175	0	-56.71	0	-45.3212	0	-2.04793	0	-6.47371		5.90791	17.47	-10.95	1.46894	-0.44218	2.618	-2.34509	4.07884	-1.90283
	4.44775	0	-56.63	0	-45.3821	0	-1.9789	0	-6.45004		5.92491	15.81	-11.79	1.33917	-0.5087	2.37616	-2.48366	3.70917	-2.02665
	4.46375	0	-56.56	0	-45.4397	0	-1.91119	0	-6.43748		5.94191	13.87	-12.48	1.18489	-0.59106	2.09266	-2.55465	3.27303	-2.13173
	4.47975	0	-56.7	0	-45.6525	0	-1.85129	0	-6.45939		5.95891	11.87	-13.01	1.02387	-0.68963	1.79926	-2.5558	2.81968	-2.21936
	4.49575	0	-57.17	0	-46.1331	0	-1.80346	0	-6.53469		5.97691	10.01	-13.38	0.8744	-0.80321	1.52754	-2.49474	2.39866	-2.29458
	4.51275	0	-58.1	0	-46.9642	0	-1.76974	0	-6.67482		5.99391	8.49	-13.64	0.75431	-0.92805	1.30661	-2.38648	2.05629	-2.36334
	4.52875	0	-59.52	0	-48.1898	0	-1.7507	0	-6.88294		6.01091	7.455	-13.83	0.67925	-1.05791	1.16159	-2.2496	1.83257	-2.42986
	4.54475	0	-61.41	0	-49.7853	0	-1.74497	0	-7.15246		6.02791	7.022	-13.99	0.66124	-1.18477	1.11122	-2.10346	1.75666	-2.49567
	4.56075	0	-63.67	0	-51.6735	0	-1.75005	0	-7.46676		6.04491	7.251	-14.16	0.70671	-1.30049	1.16498	-1.96473	1.84279	-2.55977
	4.57675	0	-66.12	0	-53.7285	0	-1.76228	0	-7.80056		6.06191	8.125	-14.39	0.81493	-1.39812	1.32065	-1.84588	2.08614	-2.61982
	4.59275	0	-68.56	0	-55.7691	0	-1.7771	0	-8.12358		6.07991	9.552	-14.69	0.97693	-1.47309	1.56325	-1.75411	2.4611	-2.67292
	4.60975	1e-05	-70.76	0	-57.6239	0	-1.78994	0	-8.40643		6.09691	11.37	-15.07	1.17632	-1.52333	1.86591	-1.69152	2.92352	-2.71652
	4.62575	2e-05	-72.52	0	-59.1386	0	-1.79657	1e-05	-8.62488		6.11391	13.36	-15.52	1.39128	-1.54845	2.19345	-1.65574	3.41724	-2.74753
	4.64175	6e-05	-73.74	0	-60.2123	1e-05	-1.79423	2e-05	-8.7654		6.13091	15.3	-15.97	1.5982	-1.54875	2.50811	-1.64087	3.88219	-2.76185
	4.65775	0.00017	-74.39	1e-05	-60.8336	3e-05	-1.78171	5e-05	-8.82638		6.14791	16.98	-16.35	1.77502	-1.52428	2.77503	-1.63876	4.26544	-2.75395
	4.67375	0.00048	-74.52	4e-05	-61.0382	8e-05	-1.75975	0.00014	-8.81811		6.16491	18.26	-16.57	1.90514	-1.47454	2.96836	-1.64071	4.52854	-2.71724
	4.68975	0.00129	-74.23	0.00011	-60.9011	0.00022	-1.73082	0.00038	-8.75878		6.18191	19.06	-16.55	1.97897	-1.39885	3.07482	-1.63894	4.65203	-2.64651
	4.70575	0.00333	-73.68	0.00027	-60.5393	0.00057	-1.69872	0.00098	-8.669		6.19991	19.39	-16.24	1.99386	-1.29856	3.09436	-1.62814	4.63602	-2.53957
	4.72275	0.00814	-72.97	0.00066	-60.0305	0.0014	-1.66773	0.0024	-8.56805		6.21691	19.32	-15.61	1.95346	-1.17796	3.03934	-1.60547	4.49666	-2.3993
	4.73875	0.01888	-72.2	0.00154	-59.4442	0.00326	-1.64234	0.00557	-8.4693		6.23391	18.96	-14.73	1.8659	-1.04483	2.93078	-1.57044	4.26156	-2.23356
	4.75475	0.04159	-71.41	0.00339	-58.7961	0.00717	-1.62639	0.01227	-8.37979		6.25091	18.43	-13.66	1.74254	-0.90993	2.79449	-1.52322	3.96318	-2.05384
	4.77075	0.08694	-70.59	0.00708	-58.0862	0.01499	-1.62315	0.02565	-8.30067		6.26791	17.85	-12.5	1.59588	-0.78623	2.65501	-1.46339	3.63471	-1.87272
	4.78675	0.1725	-69.75	0.01405	-57.2907	0.02976	-1.63512	0.0509	-8.23005		6.28491	17.29	-11.34	1.43852	-0.68668	2.53098	-1.39019	3.3042	-1.702
	4.80275	0.325	-68.85	0.02647	-56.3655	0.05606	-1.66409	0.09589	-8.16487		6.30291	16.8	-10.26	1.28124	-0.62245	2.43195	-1.30319	2.99218	-1.55158
	4.81975	0.5813	-67.86	0.04734	-55.2992	0.10025	-1.71147	0.17148	-8.10403		6.31991	16.36	-9.317	1.13237	-0.60181	2.35706	-1.20422	2.70998	-1.43
	4.83575	0.9869	-66.78	0.08038	-54.0614	0.1702	-1.77809	0.29115	-8.04857		6.33691	15.93	-8.558	0.9966	-0.62885	2.29697	-1.09874	2.45967	-1.34456
	4.85175	1.591	-65.58	0.12955	-52.6189	0.27432	-1.86437	0.46923	-8.00109		6.35391	15.48	-8.031	0.87556	-0.70262	2.23899	-0.99597	2.23769	-1.30143
	4.86775	2.434	-64.22	0.1982	-50.9322	0.4197	-1.97014	0.71791	-7.96302		6.37091	14.96	-7.772	0.76854	-0.81672	2.17189	-0.90752	2.03826	-1.30475
	4.88375	3.535	-62.67	0.28787	-48.9673	0.60957	-2.09297	1.04269	-7.93399		6.38791	14.4	-7.802	0.67404	-0.95949	2.09104	-0.84527	1.85704	-1.35572
	4.89975	4.873	-60.87	0.39689	-46.6794	0.84039	-2.2272	1.43763	-7.90765		6.40491	13.81	-8.128	0.5906	-1.11641	1.99971	-0.8196	1.69324	-1.45296
	4.91675	6.379	-58.74	0.51947	-44.0605	1.10005	-2.36313	1.88171	-7.86982		6.42291	13.26	-8.751	0.51781	-1.27269	1.90785	-0.83809	1.54977	-1.59366
	4.93275	7.926	-56.23	0.64546	-41.0988	1.36686	-2.48607	2.33803	-7.79753		6.43991	12.76	-9.674	0.45608	-1.41749	1.82851	-0.90567	1.43147	-1.77616
	4.94875	9.349	-53.25	0.76143	-37.8326	1.61223	-2.57743	2.75786	-7.66168		6.45691	12.35	-10.91	0.40634	-1.54656	1.77235	-1.02439	1.34303	-2.00093
	4.96475	10.47	-49.78	0.85257	-34.3181	1.80528	-2.61779	3.08796	-7.43134		6.47391	12.02	-12.46	0.36961	-1.66195	1.74463	-1.19244	1.28732	-2.26904
	4.98075	11.13	-45.78	0.90621	-30.6358	1.91897	-2.59013	3.2824	-7.08052		6.49091	11.75	-14.33	0.34671	-1.76961	1.74254	-1.40268	1.26474	-2.57858
	4.99675	11.23	-41.3	0.91443	-26.8678	1.93634	-2.48454	3.31223	-6.59513		6.50791	11.5	-16.43	0.33816	-1.87495	1.75808	-1.64075	1.27362	-2.91875
	5.01375	10.76	-36.42	0.87597	-23.1122	1.85492	-2.30112	3.17288	-5.97831		6.52591	11.26	-18.62	0.34413	-1.97826	1.77916	-1.88457	1.31113	-3.26663
	5.02975	9.781	-31.3	0.79657	-19.4587	1.6868	-2.05128	2.88533	-5.25353		6.54291	10.99	-20.69	0.36419	-2.07257	1.79448	-2.10681	1.37368	-3.58822
	5.04575	8.443	-26.13	0.68767	-15.997	1.4562	-1.75535	2.49086	-4.46044		6.55991	10.72	-22.37	0.39693	-2.14561	1.79591	-2.27999	1.4568	-3.8452
	5.06175	6.919	-21.13	0.56355	-12.8088	1.1933	-1.43909	2.04112	-3.64917		6.57691	10.43	-23.46	0.43951	-2.18396	1.77991	-2.38306	1.55442	-4.00578
	5.07775	5.383	-16.5	0.43841	-9.95872	0.92834	-1.1287	1.58796	-2.86998		6.59391	10.14	-23.82	0.48758	-2.17942	1.74764	-2.40817	1.6586	-4.05459
	5.09375	3.975	-12.42	0.32371	-7.49922	0.68562	-0.8459	1.17273	-2.16625		6.61091	9.873	-23.48	0.53567	-2.13289	1.70324	-2.36254	1.75972	-3.99926
	5.11075	2.787	-8.995	0.22699	-5.45379	0.48065	-0.60523	0.82217	-1.56688		6.62791	9.621	-22.6	0.57837	-2.05462	1.65284	-2.26721	1.84887	-3.86923
	5.12675	1.855	-6.253	0.15106	-3.8216	0.31989	-0.41323	0.54718	-1.08498		6.64591	9.404	-21.41	0.6116	-1.96138	1.60386	-2.15046	1.92037	-3.70624
	5.14275	1.172	-4.168	0.09544	-2.5743	0.20211	-0.26908	0.3457	-0.71855		6.66291	9.246	-20.17	0.634	-1.87061	1.56453	-2.04012	1.97443	-3.55241
	5.15875	0.7028	-2.661	0.05724	-1.66386	0.12121	-0.16705	0.20734	-0.45485		6.67991	9.186	-19.09	0.64729	-1.7949	1.54402	-1.9559	2.01801	-3.43807
	5.17475	0.4002	-1.625	0.03259	-1.03014	0.06902	-0.09886	0.11805	-0.27502		6.69691	9.278	-18.27	0.65591	-1.73964	1.55207	-1.90602	2.06337	-3.37566
	5.19075	0.2163	-0.9486	0.01762	-0.61012	0.0373	-0.05576	0.0638	-0.15879		6.71391	9.579	-17.72	0.66573	-1.7024	1.59747	-1.88764	2.12519	-3.36031
	5.20775	0.111	-0.529	0.00904	-0.34528	0.01914	-0.02997	0.03274	-0.08751		6.73091	10.14	-17.36	0.68247	-1.67647	1.68701	-1.89089	2.21681	-3.37567
	5.22375	0.05405	-0.2816	0.0044	-0.18654	0.00932	-0.01536	0.01595	-0.04601		6.74891	11	-17.09	0.71063	-1.65424	1.82419	-1.90377	2.34799	-3.40229
	5.23975	0.02499	-0.143	0.00204	-0.09612	0.00431	-0.0075	0.00737	-0.02308		6.76591	12.16	-16.85	0.75266	-1.6304	2.00887	-1.91668	2.52365	-3.42442
	5.25575	0.01097	-0.06926	0.00089	-0.04721	0.00189	-0.00349	0.00324	-0.01104		6.78291	13.61	-16.59	0.80885	-1.60273	2.23639	-1.92388	2.74428	-3.43293
	5.27175	0.00457	-0.03197	0.00037	-0.02209	0.00079	-0.00155	0.00135	-0.00503		6.79991	15.32	-16.29	0.87742	-1.57085	2.49818	-1.92359	3.00529	-3.42513
	5.28775	0.00181	-0.01407	0.00015	-0.00984	0.00031	-0.00065	0.00053	-0.00219		6.81691	17.2	-15.96	0.95441	-1.53532	2.78097	-1.91602	3.29724	-3.40197
	5.30475	0.00068	-0.00589	6e-05	-0.00417	0.00012	-0.00026	0.0002	-0.00091		6.83391	19.16	-15.6	1.03398	-1.49599	3.06706	-1.90205	3.60493	-3.36583
	5.32075	0.00024	-0.00235	2e-05	-0.00168	4e-05	-0.0001	7e-05	-0.00036		6.85091	21.05	-15.22	1.10871	-1.45173	3.33656	-1.88256	3.90763	-3.31903
	5.33675	8e-05	-0.00089	1e-05	-0.00065	1e-05	-4e-05	2e-05	-0.00013		6.86891	22.75	-14.81	1.17071	-1.4011	3.56911	-1.85835	4.18097	-3.26383
	5.35275	3e-05	-0.00032	0	-0.00024	0	-1e-05	1e-05	-5e-05		6.88591	24.13	-14.38	1.21326	-1.34332	3.74786	-1.83076	4.40104	-3.2021
	5.36875	1e-05	-0.00011	0	-8e-05	0	0	0	-2e-05		6.90291	25.1	-13.93	1.23198	-1.27915	3.86316	-1.80223	4.55014	-3.13653
	5.38475	0	-4e-05	0	-3e-05	0	0	0	-1e-05		6.91991	25.64	-13.49	1.22674	-1.21114	3.91425	-1.77672	4.61996	-3.07052
	5.40175	0	-1e-05	0	-1e-05	0	0	0	0		6.93691	25.79	-13.09	1.20133	-1.1429	3.91056	-1.75914	4.61508	-3.00858
	5.41775	0	0	0	0	0	0	0	0		6.95391	25.62	-12.78	1.163	-1.07919	3.86917	-1.75501	4.55112	-2.95481
	5.43375	0	0	0	0	0	0	0	0		6.97191	25.3	-12.6	1.12052	-1.02401	3.81153	-1.76854	4.45107	-2.91288
	5.44975	0	0	0	0	0	0	0	0		6.98891	24.95	-12.56	1.08189	-0.97992	3.75851	-1.80102	4.33925	-2.88347
	5.46575	0	0	0	0	0	0	0	0		7.00591	24.7	-12.66	1.05234	-0.94726	3.72521	-1.84903	4.2344	-2.86282
	5.48175	0	0	0	0	0	0	0	0		7.02291	24.59	-12.85	1.03285	-0.92376	3.71611	-1.90415	4.14454	-2.84262
	5.49875	0	0	0	0	0	0	0	0		7.03991	24.59	-13.08	1.0202	-0.90533	3.72383	-1.95387	4.06504	-2.81114
	5.51475	0	0	0	0	0	0	0	0		7.05691	24.59	-13.27	1.0079	-0.8873	3.72998	-1.98512	3.98099	-2.75701
	5.53075	0	0	0	0	0	0	0	0		7.07391	24.43	-13.38	0.98844	-0.86632	3.71028	-1.98809	3.87209	-2.67404
	5.54675	0	0	0	0	0	0	0	0		7.09191	23.97	-13.41	0.95562	-0.84161	3.64117	-1.96054	3.72044	-2.56489
	5.56275	0	0	0	0	0	0	0	0		7.10891	23.12	-13.42	0.90682	-0.81542	3.50802	-1.90886	3.51711	-2.4421
	5.57875	0	0	0	0	0	0	0	0		7.12591	21.87	-13.49	0.8441	-0.7925	3.31004	-1.84677	3.26644	-2.32483
	5.59475	0	0	0	0	0	0	0	0		7.14291	20.36	-13.74	0.77432	-0.77801	3.06191	-1.79144	2.98615	-2.23378
	5.61175	0	0	0	0	0	0	0	0		7.15991	18.77	-14.22	0.7079	-0.77581	2.79153	-1.75752	2.7042	-2.18418
	5.62775	0	0	0	0	0	0	0	0		7.17691	17.34	-14.95	0.65696	-0.78684	2.53348	-1.75346	2.45281	-2.18224
	5.64375	1e-05	0	0	0	0	0	0	0		7.19491	16.31	-15.89	0.63275	-0.809	2.32225	-1.77924	2.26185	-2.22344
	5.65975	2e-05	0	0	0	0	0	1e-05	0		7.21191	15.83	-16.93	0.64377	-0.83794	2.18559	-1.82762	2.15357	-2.29574
	5.67575	7e-05	0	1e-05	0	1e-05	0	2e-05	0		7.22891	16.01	-17.97	0.69351	-0.86873	2.13986	-1.88744	2.13894	-2.38374
	5.69175	0.0002	-1e-05	2e-05	0	3e-05	0	6e-05	0		7.24591	16.84	-18.91	0.77946	-0.89698	2.18733	-1.94713	2.21588	-2.47295
	5.70875	0.00057	-3e-05	5e-05	0	9e-05	-1e-05	0.00018	-1e-05		7.26291	18.2	-19.68	0.89256	-0.91966	2.3162	-1.9975	2.36894	-2.55246
	5.72475	0.00153	-9e-05	0.00014	-1e-05	0.00024	-2e-05	0.00048	-3e-05		7.27991	19.91	-20.23	1.01821	-0.93499	2.50179	-2.03254	2.57096	-2.61529
	5.74075	0.00391	-0.00026	0.00036	-3e-05	0.00061	-5e-05	0.00122	-8e-05		7.29691	21.69	-20.55	1.1386	-0.94231	2.7101	-2.04944	2.78661	-2.65746
	5.75675	0.00951	-0.00074	0.00086	-7e-05	0.00148	-0.00013	0.00298	-0.00024		7.31491	23.28	-20.63	1.2361	-0.94151	2.90421	-2.04716	2.97808	-2.67773
	5.77275	0.02197	-0.00197	0.002	-0.00019	0.00342	-0.00035	0.00688	-0.00063		7.33191	24.43	-20.51	1.29766	-0.93312	3.05196	-2.02714	3.11303	-2.67677
	5.78875	0.04823	-0.00496	0.00438	-0.00049	0.00751	-0.00088	0.01509	-0.00159		7.34891	24.99	-20.21	1.31794	-0.91846	3.13319	-1.99238	3.17179	-2.65762
	5.80575	0.1007	-0.0119	0.00913	-0.00117	0.01568	-0.00212	0.03151	-0.00382		7.36591	24.98	-19.79	1.3011	-0.89975	3.14551	-1.94773	3.15292	-2.62598
	5.82175	0.1998	-0.02709	0.0181	-0.00267	0.03115	-0.00482	0.06254	-0.00869		7.38291	24.52	-19.33	1.25962	-0.8797	3.10385	-1.89961	3.07268	-2.5892
	5.83775	0.3775	-0.05861	0.03415	-0.00577	0.05891	-0.01044	0.11814	-0.0188		7.39991	23.84	-18.91	1.21068	-0.86109	3.03553	-1.85453	2.95988	-2.55421
	5.85375	0.6791	-0.1205	0.06133	-0.01188	0.10609	-0.02146	0.2125	-0.03865		7.41791	23.18	-18.57	1.17107	-0.84562	2.9706	-1.8177	2.84613	-2.52569
	5.86975	1.164	-0.2357	0.10487	-0.02324	0.18213	-0.04195	0.36414	-0.07556		7.43491	22.71	-18.35	1.15198	-0.83352	2.93182	-1.79109	2.75581	-2.50397
	5.88575	1.902	-0.4384	0.17092	-0.04327	0.29829	-0.07803	0.59508	-0.14053		7.45191	22.51	-18.23	1.15615	-0.82308	2.92712	-1.77267	2.69874	-2.48418
	5.90275	2.967	-0.7761	0.26574	-0.07671	0.46653	-0.13813	0.92827	-0.24877		7.46891	22.48	-18.15	1.17733	-0.81127	2.94843	-1.75658	2.66847	-2.45718
	5.91875	4.425	-1.309	0.39465	-0.12955	0.69797	-0.23289	1.3841	-0.4194		7.48591	22.48	-18.05	1.20261	-0.79466	2.97525	-1.735	2.64667	-2.41299
	5.93475	6.317	-2.104	0.56031	-0.20869	1.00015	-0.3743	1.9753	-0.67405		7.50291	22.32	-17.88	1.21733	-0.77091	2.98371	-1.70122	2.61162	-2.34435
	5.95075	8.644	-3.229	0.76197	-0.32099	1.37502	-0.57406	2.70246	-1.0338		7.51991	21.87	-17.62	1.2098	-0.74002	2.95463	-1.65315	2.54698	-2.25091
	5.96675	11.36	-4.734	0.99373	-0.47217	1.81721	-0.8413	3.55084	-1.51514		7.53791	21.12	-17.34	1.1754	-0.70516	2.88145	-1.59525	2.44924	-2.14217
	5.98275	14.37	-6.644	1.24517	-0.66527	2.31268	-1.18007	4.48869	-2.12529		7.55491	20.17	-17.19	1.11837	-0.67259	2.77206	-1.53928	2.32971	-2.03658
	5.99975	17.51	-8.943	1.50171	-0.89975	2.83925	-1.58708	5.46842	-2.85832		7.57191	19.22	-17.31	1.05104	-0.65017	2.64786	-1.50145	2.21284	-1.95815
	6.01575	20.6	-11.57	1.7459	-1.17046	3.36728	-2.05063	6.43106	-3.69373		7.58891	18.55	-17.86	0.99102	-0.64535	2.53858	-1.49828	2.12977	-1.93034
	6.03175	23.43	-14.41	1.95935	-1.46803	3.86205	-2.55151	7.30917	-4.5967		7.60591	18.43	-18.93	0.95664	-0.66311	2.47495	-1.54129	2.1108	-1.96945
	6.04775	25.77	-17.33	2.12473	-1.77937	4.28573	-3.06389	8.03421	-5.52117		7.62291	19.1	-20.5	0.96327	-0.70411	2.48205	-1.63354	2.17822	-2.08008
	6.06375	27.42	-20.16	2.22765	-2.08836	4.60127	-3.55854	8.54335	-6.41465		7.63991	20.69	-22.44	1.01933	-0.76454	2.57342	-1.76818	2.34082	-2.25373
	6.07975	28.22	-22.72	2.25808	-2.37692	4.77689	-4.0046	8.78541	-7.22162		7.65791	23.19	-24.56	1.12501	-0.83696	2.74828	-1.93035	2.59201	-2.47116
	6.09675	28.05	-24.85	2.21181	-2.62602	4.78987	-4.37144	8.72896	-7.88779		7.67491	26.49	-26.64	1.2724	-0.912	2.99149	-2.10066	2.91122	-2.70686
	6.11275	26.91	-26.39	2.09166	-2.81664	4.63229	-4.63189	8.36937	-8.36293		7.69191	30.36	-28.45	1.44692	-0.98063	3.27723	-2.25941	3.2679	-2.93407
	6.12875	24.88	-27.19	1.90719	-2.93126	4.31383	-4.76265	7.73224	-8.60502		7.70891	34.52	-29.84	1.63064	-1.03552	3.57369	-2.3897	3.62729	-3.12844
	6.14475	22.13	-27.16	1.67437	-2.956	3.86205	-4.7473	6.87192	-8.58463		7.72591	38.64	-30.67	1.80512	-1.07214	3.84874	-2.47987	3.95672	-3.2711
	6.16075	18.9	-26.26	1.41315	-2.88348	3.31847	-4.58123	5.86611	-8.29127		7.74291	42.42	-30.91	1.95432	-1.08934	4.07512	-2.52395	4.2299	-3.34908
	6.17675	15.48	-24.53	1.14484	-2.71546	2.7328	-4.27158	4.80213	-7.73786		7.76091	45.59	-30.55	2.06671	-1.08944	4.23409	-2.5227	4.43023	-3.35789
	6.19375	12.14	-22.1	0.88904	-2.46357	2.15387	-3.84129	3.76479	-6.96407		7.77791	47.96	-29.68	2.13631	-1.07868	4.31724	-2.48345	4.55109	-3.30282
	6.20975	9.109	-19.16	0.66095	-2.14898	1.62289	-3.3244	2.82344	-6.03195		7.79491	49.43	-28.47	2.16263	-1.06701	4.32654	-2.42012	4.59606	-3.19973
	6.22575	6.53	-15.95	0.46991	-1.79909	1.16786	-2.76364	2.02321	-5.01864		7.81191	49.97	-27.14	2.15007	-1.06733	4.27335	-2.35152	4.5763	-3.07523
	6.24175	4.469	-12.73	0.31918	-1.44322	0.80201	-2.20332	1.38417	-4.00428		7.82891	49.64	-26	2.10739	-1.09373	4.17562	-2.29867	4.50838	-2.96258
	6.25775	2.918	-9.732	0.20694	-1.10796	0.52522	-1.68223	0.90332	-3.05949		7.84591	48.57	-25.31	2.04527	-1.15887	4.05454	-2.28023	4.41064	-2.8954
	6.27375	1.816	-7.114	0.128	-0.8129	0.3278	-1.22835	0.56207	-2.23557		7.86291	46.94	-25.31	1.97585	-1.27062	3.93151	-2.30898	4.30125	-2.9008
	6.29075	1.077	-4.967	0.07548	-0.56953	0.19489	-0.85696	0.33324	-1.56064		7.88091	44.94	-26.13	1.90971	-1.42906	3.82371	-2.38877	4.19428	-2.99264
	6.30675	0.6083	-3.311	0.04241	-0.3807	0.11033	-0.57072	0.18818	-1.03987		7.89791	42.77	-27.76	1.85523	-1.62543	3.74299	-2.51444	4.09831	-3.16912
	6.32275	0.3272	-2.105	0.0227	-0.24263	0.05946	-0.36254	0.10118	-0.66088		7.91491	40.59	-30.08	1.81703	-1.84255	3.69391	-2.67332	4.01553	-3.41302
	6.33875	0.1675	-1.275	0.01157	-0.14735	0.03049	-0.21952	0.05178	-0.40039		7.93191	38.51	-32.87	1.79544	-2.05791	3.6747	-2.8491	3.94168	-3.69633
	6.35475	0.08156	-0.7362	0.00561	-0.08523	0.01487	-0.12664	0.02521	-0.23108		7.94891	36.59	-35.86	1.78726	-2.24773	3.67795	-3.02516	3.86885	-3.98619
	6.37075	0.03779	-0.4047	0.00259	-0.04693	0.0069	-0.06958	0.01168	-0.12702		7.96591	34.85	-38.75	1.78653	-2.39222	3.69315	-3.18751	3.78669	-4.25167
	6.38775	0.01665	-0.2118	0.00114	-0.0246	0.00304	-0.03639	0.00514	-0.06645		7.98391	33.27	-41.31	1.78642	-2.47952	3.70859	-3.32736	3.68643	-4.46898
	6.40375	0.00698	-0.1054	0.00048	-0.01227	0.00128	-0.01811	0.00216	-0.03309		8.00091	31.77	-43.34	1.7801	-2.50768	3.71292	-3.44154	3.5624	-4.62613
	6.41975	0.00278	-0.04995	0.00019	-0.00582	0.00051	-0.00858	0.00086	-0.01567		8.01791	30.31	-44.74	1.76228	-2.48509	3.69649	-3.53288	3.41258	-4.72288
	6.43575	0.00105	-0.0225	7e-05	-0.00262	0.00019	-0.00386	0.00033	-0.00706		8.03491	28.79	-45.52	1.72901	-2.42738	3.65098	-3.6087	3.23858	-4.77053
	6.45175	0.00038	-0.00964	3e-05	-0.00112	7e-05	-0.00165	0.00012	-0.00302		8.05191	27.16	-45.78	1.67769	-2.35377	3.5697	-3.67852	3.04395	-4.7877
	6.46775	0.00014	-0.00393	1e-05	-0.00046	2e-05	-0.00067	4e-05	-0.00123		8.06891	25.38	-45.66	1.60667	-2.28207	3.44682	-3.75167	2.83256	-4.79515
	6.48475	6e-05	-0.00153	0	-0.00018	1e-05	-0.00026	2e-05	-0.00048		8.08591	23.44	-45.32	1.51513	-2.22484	3.27823	-3.83381	2.60755	-4.80981
	6.50075	7e-05	-0.0006	1e-05	-7e-05	1e-05	-0.0001	2e-05	-0.00019		8.10391	21.34	-44.91	1.40321	-2.1874	3.06297	-3.92411	2.37187	-4.83992
	6.51675	0.00019	-0.00033	2e-05	-3e-05	3e-05	-6e-05	6e-05	-0.0001		8.12091	19.15	-44.48	1.27357	-2.1666	2.8053	-4.01415	2.12984	-4.88195
	6.53275	0.00053	-0.00046	6e-05	-4e-05	8e-05	-9e-05	0.00016	-0.00014		8.13791	16.96	-43.98	1.13173	-2.15267	2.51644	-4.08869	1.88842	-4.92035
	6.54875	0.00143	-0.00108	0.00015	-0.0001	0.00023	-0.00021	0.00044	-0.00032		8.15491	14.89	-43.31	0.98613	-2.1316	2.21415	-4.12751	1.65787	-4.9304
	6.56475	0.0037	-0.00275	0.00039	-0.00024	0.00059	-0.00053	0.00113	-0.00081		8.17191	13.08	-42.26	0.84689	-2.08877	1.92016	-4.10925	1.45025	-4.88396
	6.58075	0.0091	-0.00674	0.00097	-0.00059	0.00145	-0.00129	0.00278	-0.00199		8.18891	11.63	-40.68	0.72427	-2.01241	1.65566	-4.01642	1.27671	-4.75596
	6.59775	0.02132	-0.01572	0.00227	-0.00138	0.00339	-0.003	0.0065	-0.00464		8.20691	10.58	-38.42	0.62611	-1.89638	1.43675	-3.8407	1.14438	-4.53183
	6.61375	0.04752	-0.03484	0.00506	-0.00307	0.00756	-0.00666	0.01451	-0.01028		8.22391	9.947	-35.48	0.55644	-1.74206	1.2707	-3.58648	1.0543	-4.21273
	6.62975	0.1008	-0.07339	0.01074	-0.00646	0.01603	-0.01402	0.0308	-0.02165		8.24091	9.648	-31.96	0.5149	-1.55845	1.15544	-3.27239	1.00099	-3.81747
	6.64575	0.2036	-0.1469	0.02168	-0.01294	0.03238	-0.02808	0.06222	-0.04334		8.25791	9.576	-28.12	0.49712	-1.36024	1.08122	-2.92862	0.97414	-3.37952
	6.66175	0.3915	-0.2797	0.04165	-0.02465	0.06229	-0.05344	0.11971	-0.08249		8.27491	9.6	-24.28	0.49596	-1.16485	1.03383	-2.59223	0.96106	-2.94114
	6.67775	0.717	-0.5064	0.0762	-0.04465	0.11416	-0.09674	0.21936	-0.14932		8.29191	9.6	-20.76	0.50288	-0.98874	0.99818	-2.29865	0.94914	-2.54398
	6.69475	1.251	-0.8721	0.13276	-0.07695	0.19938	-0.16659	0.38295	-0.25714		8.30891	9.475	-17.83	0.50931	-0.84428	0.96119	-2.0752	0.92806	-2.22074
	6.71075	2.081	-1.429	0.22037	-0.12625	0.33198	-0.27302	0.63711	-0.42146		8.32691	9.156	-15.64	0.50776	-0.73791	0.91315	-1.93576	0.89054	-1.98954
	6.72675	3.299	-2.231	0.34848	-0.19732	0.52721	-0.42611	1.01058	-0.65787		8.34391	8.61	-14.23	0.49292	-0.67036	0.84859	-1.87981	0.83301	-1.85288
	6.74275	4.989	-3.32	0.52553	-0.29402	0.79899	-0.6338	1.52904	-0.97871		8.36091	7.841	-13.51	0.46228	-0.63772	0.76619	-1.89467	0.75539	-1.80013
	6.75875	7.202	-4.712	0.7557	-0.41819	1.15622	-0.89949	2.20786	-1.38932		8.37791	6.884	-13.36	0.41636	-0.63385	0.6685	-1.96011	0.66102	-1.81295
	6.77475	9.929	-6.392	1.03709	-0.56861	1.59863	-1.2197	3.04438	-1.88441		8.39491	5.803	-13.63	0.3586	-0.65226	0.561	-2.05363	0.55586	-1.87059
	6.79175	13.08	-8.299	1.35902	-0.74041	2.11356	-1.58323	4.01209	-2.44681		8.41191	4.682	-14.18	0.29433	-0.6874	0.45104	-2.15466	0.44757	-1.95389
	6.80775	16.49	-10.34	1.702	-0.92578	2.67452	-1.97199	5.05766	-3.04873		8.42991	3.604	-14.93	0.22965	-0.73496	0.34628	-2.24718	0.34401	-2.04753
	6.82375	19.9	-12.4	2.03916	-1.11462	3.24296	-2.36434	6.10607	-3.65627		8.44691	2.641	-15.8	0.16999	-0.79158	0.25317	-2.32074	0.25171	-2.14073
	6.83975	23.03	-14.37	2.33996	-1.29708	3.7728	-2.73892	7.06942	-4.23586		8.46391	1.837	-16.75	0.11921	-0.85423	0.17588	-2.37024	0.17496	-2.22579
	6.85575	25.61	-16.15	2.57639	-1.46446	4.21839	-3.07899	7.86313	-4.76059		8.48091	1.212	-17.72	0.07911	-0.9198	0.11589	-2.39457	0.11533	-2.2979
	6.87175	27.4	-17.7	2.72776	-1.61135	4.54168	-3.37502	8.42021	-5.21397		8.49791	0.7569	-18.69	0.04963	-0.98494	0.07232	-2.39536	0.072	-2.35368
	6.88875	28.3	-18.98	2.78462	-1.73464	4.72004	-3.62421	8.7042	-5.59009		8.51491	0.4472	-19.59	0.02942	-1.04618	0.0427	-2.3756	0.04252	-2.39103
	6.90475	28.29	-20.02	2.74961	-1.83359	4.74871	-3.82832	8.7138	-5.89		8.53191	0.2497	-20.38	0.01647	-1.1003	0.02384	-2.33893	0.02374	-2.40901
	6.92075	27.48	-20.81	2.63808	-1.90733	4.64081	-3.98902	8.47949	-6.11501		8.54991	0.1317	-21.01	0.0087	-1.14476	0.01257	-2.28909	0.01252	-2.40813
	6.93675	26.05	-21.35	2.47111	-1.95475	4.42206	-4.1054	8.05533	-6.26379		8.56691	0.06563	-21.45	0.00434	-1.17789	0.00626	-2.23041	0.00624	-2.39014
	6.95275	24.2	-21.61	2.2725	-1.9734	4.12534	-4.1717	7.50331	-6.32889		8.58391	0.03086	-21.71	0.00204	-1.19919	0.00294	-2.16754	0.00293	-2.35884
	6.96875	22.13	-21.57	2.06221	-1.96093	3.78244	-4.17937	6.88082	-6.29996		8.60091	0.01369	-21.77	0.00091	-1.2093	0.00131	-2.10586	0.0013	-2.31944
	6.98575	19.99	-21.18	1.85482	-1.91546	3.41971	-4.11964	6.232	-6.16744		8.61791	0.00573	-21.7	0.00038	-1.21009	0.00055	-2.05101	0.00054	-2.27841
	7.00175	17.87	-20.43	1.65747	-1.83804	3.05463	-3.98844	5.58428	-5.92994		8.63491	0.00227	-21.52	0.00015	-1.20436	0.00022	-2.00843	0.00022	-2.24263
	7.01775	15.82	-19.35	1.4714	-1.73301	2.697	-3.78893	4.94977	-5.59648		8.65291	0.00084	-21.31	6e-05	-1.19551	8e-05	-1.98182	8e-05	-2.21835
	7.03375	13.83	-17.99	1.29428	-1.60835	2.35037	-3.5329	4.33107	-5.18922		8.66991	0.0003	-21.09	2e-05	-1.18684	3e-05	-1.97246	3e-05	-2.2097
	7.04975	11.91	-16.47	1.12307	-1.47429	2.01557	-3.23967	3.72811	-4.73927		8.68691	0.0001	-20.91	1e-05	-1.18075	1e-05	-1.97759	1e-05	-2.21683
	7.06575	10.05	-14.9	0.95586	-1.34199	1.69411	-2.93218	3.14322	-4.2823		8.70391	3e-05	-20.73	0	-1.17744	0	-1.98982	0	-2.23474
	7.08275	8.273	-13.39	0.79373	-1.22071	1.38938	-2.63266	2.58371	-3.8507		8.72091	1e-05	-20.52	0	-1.17455	0	-1.99758	0	-2.25275
	7.09875	6.613	-12.03	0.63959	-1.1165	1.10683	-2.35857	2.06142	-3.46739		8.73791	0	-20.16	0	-1.16678	0	-1.98635	0	-2.25565
	7.11475	5.111	-10.84	0.49786	-1.03058	0.85306	-2.11866	1.59007	-3.14173		8.75491	0	-19.56	0	-1.14748	0	-1.94203	0	-2.22689
	7.13075	3.806	-9.833	0.37308	-0.9597	0.63378	-1.91281	1.18168	-2.8684		8.77291	0	-18.61	0	-1.10952	0	-1.85414	0	-2.15219
	7.14675	2.723	-8.951	0.26832	-0.89706	0.45255	-1.73321	0.84376	-2.63121		8.78991	0	-17.26	0	-1.04797	0	-1.71871	0	-2.02352
	7.16275	1.867	-8.131	0.18479	-0.83457	0.30984	-1.56738	0.57749	-2.40813		8.80691	0	-15.52	0	-0.96117	0	-1.5397	0	-1.84132
	7.17975	1.224	-7.309	0.12164	-0.76522	0.20297	-1.40337	0.37814	-2.17899		8.82391	0	-13.48	0	-0.85189	0	-1.32836	0	-1.61521
	7.19575	0.7669	-6.443	0.07643	-0.68504	0.12703	-1.23315	0.23656	-1.93127		8.84091	0	-11.26	0	-0.72672	0	-1.10077	0	-1.36159
	7.21175	0.4583	-5.523	0.04579	-0.59414	0.07586	-1.05464	0.1412	-1.66273		8.85791	0	-9.026	0	-0.59482	0	-0.87436	0	-1.10027
	7.22775	0.261	-4.574	0.02613	-0.49621	0.04318	-0.8719	0.08034	-1.38138		8.87591	0	-6.928	0	-0.4658	0	-0.66463	0	-0.85059
	7.24375	0.1416	-3.641	0.0142	-0.39729	0.02341	-0.6931	0.04354	-1.10204		8.89291	0	-5.082	0	-0.3483	0	-0.48281	0	-0.62802
	7.25975	0.07309	-2.774	0.00734	-0.30404	0.01208	-0.52771	0.02246	-0.84122		8.90991	0	-3.558	0	-0.24821	0	-0.33479	0	-0.44218
	7.27675	0.03589	-2.019	0.00361	-0.22189	0.00593	-0.3838	0.01102	-0.61287		8.92691	0	-2.373	0	-0.1683	0	-0.22134	0	-0.29651
	7.29275	0.01676	-1.4	0.00169	-0.15422	0.00277	-0.26607	0.00514	-0.42544		8.94391	0	-1.507	0	-0.10845	0	-0.13937	0	-0.18913
	7.30875	0.00744	-0.9246	0.00075	-0.10196	0.00123	-0.17562	0.00228	-0.28106		8.96091	0	-0.9094	0	-0.06633	0	-0.08348	0	-0.11462
	7.32475	0.00314	-0.5806	0.00032	-0.06409	0.00052	-0.11026	0.00096	-0.17656		8.97791	0	-0.5212	0	-0.03846	0	-0.04753	0	-0.06594
	7.34075	0.00126	-0.3466	0.00013	-0.03829	0.00021	-0.06581	0.00039	-0.10542		8.99591	0	-0.2834	0	-0.02113	0	-0.0257	0	-0.03597
	7.35675	0.00048	-0.1965	5e-05	-0.02172	8e-05	-0.03732	0.00015	-0.0598		9.01291	0	-0.1461	0	-0.01099	0	-0.01318	0	-0.01859
	7.37375	0.00017	-0.1059	2e-05	-0.01171	3e-05	-0.0201	5e-05	-0.03222		9.02991	0	-0.07134	0	-0.00541	0	-0.00641	0	-0.0091
	7.38975	6e-05	-0.05417	1e-05	-0.00599	1e-05	-0.01028	2e-05	-0.01649		9.04691	0	-0.03297	0	-0.00252	0	-0.00295	0	-0.00422
	7.40575	2e-05	-0.02632	0	-0.00291	0	-0.005	1e-05	-0.00801		9.06391	0	-0.01442	0	-0.00111	0	-0.00129	0	-0.00185
	7.42175	1e-05	-0.01214	0	-0.00134	0	-0.0023	0	-0.00369		9.08091	0	-0.00596	0	-0.00046	0	-0.00053	0	-0.00076
	7.43775	0	-0.00532	0	-0.00059	0	-0.00101	0	-0.00162		9.09891	0	-0.00233	0	-0.00018	0	-0.00021	0	-0.0003
	7.45375	0	-0.00221	0	-0.00024	0	-0.00042	0	-0.00067		9.11591	0	-0.00086	0	-7e-05	0	-8e-05	0	-0.00011
	7.46975	0	-0.00087	0	-0.0001	0	-0.00017	0	-0.00027		9.13291	0	-0.0003	0	-2e-05	0	-3e-05	0	-4e-05
	7.48675	0	-0.00033	0	-4e-05	0	-6e-05	0	-0.0001		9.14991	0	-0.0001	0	-1e-05	0	-1e-05	0	-1e-05
	7.50275	0	-0.00012	0	-1e-05	0	-2e-05	0	-4e-05		9.16691	0	-3e-05	0	0	0	0	0	0
	7.51875	0	-4e-05	0	0	0	-1e-05	0	-1e-05		9.18391	0	-1e-05	0	0	0	0	0	0
	7.53475	0	-1e-05	0	0	0	0	0	0		9.20091	0	0	0	0	0	0	0	0
	7.55075	0	0	0	0	0	0	0	0		9.21891	0	0	0	0	0	0	0	0
	7.56675	0	0	0	0	0	0	0	0		9.23591	0	0	0	0	0	0	0	0
	7.58375	0	0	0	0	0	0	0	0		9.25291	0	0	0	0	0	0	0	0
	7.59975	0	0	0	0	0	0	0	0		9.26991	0	0	0	0	0	0	0	0
	7.61575	0	0	0	0	0	0	0	0		9.28691	0	0	0	0	0	0	0	0
	7.63175	0	0	0	0	0	0	0	0		9.30391	0	0	0	0	0	0	0	0
	7.64775	0	0	0	0	0	0	0	0		9.32191	0	0	0	0	0	0	0	0
	7.66375	0	0	0	0	0	0	0	0		9.33891	0	0	0	0	0	0	0	0
	7.68075	0	0	0	0	0	0	0	0		9.35591	0	0	0	0	0	0	0	0
	7.69675	0	0	0	0	0	0	0	0		9.37291	0	0	0	0	0	0	0	0
	7.71275	0	0	0	0	0	0	0	0		9.38991	0	0	0	0	0	0	0	0
	7.72875	0	0	0	0	0	0	0	0		9.40691	0	0	0	0	0	0	0	0
	7.74475	0	0	0	0	0	0	0	0		9.42391	0	0	0	0	0	0	0	0
	7.76075	0	0	0	0	0	0	0	0		9.44191	0	0	0	0	0	0	0	0
	7.77775	0	0	0	0	0	0	0	0		9.45891	0	0	0	0	0	0	0	0
	7.79375	0	0	0	0	0	0	0	0		9.47591	0	0	0	0	0	0	0	0
	7.80975	0	0	0	0	0	0	0	0		9.49291	0	0	0	0	0	0	0	0
	7.82575	0	0	0	0	0	0	0	0		9.50991	0	0	0	0	0	0	0	0
	7.84175	0	0	0	0	0	0	0	0		9.52691	0	0	0	0	0	0	0	0
	7.85775	0	0	0	0	0	0	0	0		9.54391	0	0	0	0	0	0	0	0
	7.87475	0	0	0	0	0	0	0	0		9.56191	0	0	0	0	0	0	0	0
	7.89075	0	0	0	0	0	0	0	0		9.57891	0	0	0	0	0	0	0	0
	7.90675	0	0	0	0	0	0	0	0		9.59591	0	0	0	0	0	0	0	0
	7.92275	0	0	0	0	0	0	0	0		9.61291	0	0	0	0	0	0	0	0
	7.93875	0	0	0	0	0	0	0	0		9.62991	0	0	0	0	0	0	0	0
	7.95475	0	0	0	0	0	0	0	0		9.64691	0	0	0	0	0	0	0	0
	7.97175	0	0	0	0	0	0	0	0		9.66491	0	0	0	0	0	0	0	0
	7.98775	0	0	0	0	0	0	0	0		9.68191	0	0	0	0	0	0	0	0
	8.00375	0	0	0	0	0	0	0	0		9.69891	0	0	0	0	0	0	0	0
	8.01975	0	0	0	0	0	0	0	0		9.71591	0	0	0	0	0	0	0	0
	8.03575	0	0	0	0	0	0	0	0		9.73291	0	0	0	0	0	0	0	0
	8.05175	0	0	0	0	0	0	0	0		9.74991	0	0	0	0	0	0	0	0
	8.06875	0	0	0	0	0	0	0	0		9.76691	0	0	0	0	0	0	0	0
	8.08475	0	0	0	0	0	0	0	0		9.78491	0	0	0	0	0	0	0	0
	8.10075	0	0	0	0	0	0	0	0		9.80191	0	0	0	0	0	0	0	0
	8.11675	0	0	0	0	0	0	0	0		9.81891	0	0	0	0	0	0	0	0
	8.13275	0	0	0	0	0	0	0	0		9.83591	0	0	0	0	0	0	0	0
	8.14875	0	0	0	0	0	0	0	0		9.85291	0	0	0	0	0	0	0	0
	8.16575	0	0	0	0	0	0	0	0		9.86991	0	0	0	0	0	0	0	0
	8.18175	0	0	0	0	0	0	0	0		9.88791	0	0	0	0	0	0	0	0
	8.19775	0	0	0	0	0	0	0	0		9.90491	0	0	0	0	0	0	0	0
	8.21375	0	0	0	0	0	0	0	0		9.92191	0	0	0	0	0	0	0	0
	8.22975	0	0	0	0	0	0	0	0		9.93891	0	0	0	0	0	0	0	0
	8.24575	0	0	0	0	0	0	0	0		9.95591	0	0	0	0	0	0	0	0
	8.26275	0	0	0	0	0	0	0	0		9.97291	0	0	0	0	0	0	0	0
	8.27875	0	0	0	0	0	0	0	0		9.98991	0	0	0	0	0	0	0	0
	8.29475	0	0	0	0	0	0	0	0		10.0079	0	0	0	0	0	0	0	0
	8.31075	0	0	0	0	0	0	0	0		10.0249	0	0	0	0	0	0	0	0
	8.32675	0	0	0	0	0	0	0	0		10.0419	0	0	0	0	0	0	0	0
	8.34275	0	0	0	0	0	0	0	0		10.0589	0	0	0	0	0	0	0	0
	8.35975	0	0	0	0	0	0	0	0		10.0759	0	0	0	0	0	0	0	0
	8.37575	0	0	0	0	0	0	0	0		10.0929	0	0	0	0	0	0	0	0
	8.39175	0	0	0	0	0	0	0	0		10.1109	0	0	0	0	0	0	0	0
	8.40775	0	0	0	0	0	0	0	0		10.1279	0	0	0	0	0	0	0	0
	8.42375	0	0	0	0	0	0	0	0		10.1449	0	0	0	0	0	0	0	0
	8.43975	0	0	0	0	0	0	0	0		10.1619	0	0	0	0	0	0	0	0
	8.45575	0	0	0	0	0	0	0	0		10.1789	0	0	0	0	0	0	0	0
	8.47275	0	0	0	0	0	0	0	0		10.1959	0	0	0	0	0	0	0	0
	8.48875	0	0	0	0	0	0	0	0		10.2129	0	0	0	0	0	0	0	0
	8.50475	0	0	0	0	0	0	0	0		10.2309	0	0	0	0	0	0	0	0
	8.52075	0	0	0	0	0	0	0	0		10.2479	0	0	0	0	0	0	0	0
	8.53675	0	0	0	0	0	0	0	0		10.2649	0	0	0	0	0	0	0	0
	8.55275	0	0	0	0	0	0	0	0		10.2819	0	0	0	0	0	0	0	0
	8.56975	0	0	0	0	0	0	0	0		10.2989	0	0	0	0	0	0	0	0
[truncated: 4 more rows]

## Sheet: Figure 3c
Figure 3c
	Parameter x	Parameter y	Parameter x	Parameter y	Parameter x	Parameter y	Parameter x	Parameter y	Parameter x	Parameter y	Parameter x	Parameter y	Parameter x	Parameter y	Parameter x	Parameter y
	H (T)	M (×10-3 emu)	H (T)	M (×10-3 emu)	H (T)	M (×10-3 emu)	H (T)	M (×10-3 emu)	H (T)	M (×10-3 emu)	H (T)	M (×10-3 emu)	H (T)	M (×10-3 emu)	H (T)	M (×10-3 emu)
	50 K	50 K	100 K	100 K	150 K	150 K	200 K	200 K	250 K	250 K	300 K	300 K	350 K	350 K	390 K	390 K
	3.00003	2.9961	3.00004	2.74744	3.00004	2.754	3.00003	2.8018	3.00004	2.79116	3.00003	2.678	3.00017	2.52868	3.00004	2.40091
	2.99597	3.00189	2.98891	2.74574	2.98895	2.75415	2.98592	2.79846	2.99746	2.80028	2.99644	2.68411	2.99611	2.53634	2.99586	2.40782
	2.9875	2.99429	2.97898	2.74325	2.97902	2.75081	2.97398	2.79423	2.98947	2.78973	2.98791	2.67563	2.98644	2.52726	2.98446	2.40021
	2.97706	2.98871	2.95958	2.73768	2.96957	2.7523	2.96603	2.79429	2.97903	2.78733	2.97848	2.67503	2.97699	2.52529	2.97602	2.39813
	2.96661	2.98502	2.94765	2.73481	2.95965	2.74482	2.95509	2.78934	2.96909	2.78755	2.96803	2.67293	2.96555	2.52554	2.96608	2.39712
	2.95718	2.98269	2.93868	2.73262	2.93871	2.74178	2.94614	2.79061	2.95766	2.78468	2.95611	2.67011	2.95711	2.52302	2.95713	2.39475
	2.94622	2.97836	2.92971	2.72916	2.92974	2.7409	2.93617	2.78359	2.94971	2.7814	2.94814	2.67001	2.94567	2.52123	2.94718	2.39469
	2.93674	2.97324	2.91827	2.7272	2.91881	2.73586	2.92572	2.78414	2.93974	2.78009	2.93717	2.66783	2.93768	2.52002	2.9367	2.39195
	2.92629	2.97195	2.90981	2.72524	2.89891	2.73094	2.91676	2.77981	2.92977	2.77853	2.92673	2.66488	2.92772	2.51883	2.92776	2.3914
	2.91735	2.96897	2.89936	2.72234	2.87852	2.72176	2.90682	2.7783	2.91833	2.77774	2.91827	2.66413	2.91727	2.51682	2.9168	2.38962
	2.9069	2.96614	2.88941	2.71948	2.86009	2.72268	2.89588	2.77668	2.90936	2.77272	2.90682	2.66276	2.90683	2.51441	2.90786	2.3883
	2.89745	2.96137	2.87847	2.71765	2.85064	2.72016	2.88591	2.77202	2.89843	2.77192	2.89838	2.66105	2.89738	2.51298	2.8979	2.38662
	2.88651	2.95906	2.85955	2.71156	2.8402	2.71317	2.87695	2.77087	2.88949	2.77011	2.88844	2.6591	2.88693	2.5111	2.88796	2.38514
	2.87755	2.95495	2.84812	2.7088	2.82876	2.71384	2.86551	2.76629	2.87903	2.76845	2.87698	2.65737	2.87748	2.50992	2.87651	2.3843
	2.8661	2.95214	2.83866	2.7068	2.8188	2.71278	2.85706	2.76782	2.85813	2.76272	2.86703	2.65528	2.86604	2.50841	2.86806	2.3819
	2.85765	2.94605	2.81926	2.70018	2.79888	2.70427	2.8461	2.75955	2.84021	2.75979	2.85757	2.65371	2.85758	2.50677	2.8576	2.38126
	2.84768	2.94438	2.79933	2.69599	2.78841	2.70177	2.83717	2.75918	2.83026	2.75798	2.84863	2.65187	2.84663	2.50577	2.84765	2.37857
	2.83775	2.93992	2.78986	2.69276	2.77945	2.70376	2.82671	2.75671	2.81832	2.75471	2.83867	2.65052	2.83767	2.50335	2.8372	2.3769
	2.82679	2.93779	2.77939	2.68999	2.75997	2.6944	2.81527	2.7551	2.80937	2.753	2.82772	2.6493	2.82722	2.5025	2.82824	2.37499
	2.81782	2.93384	2.75892	2.68539	2.73951	2.68959	2.80631	2.75229	2.79989	2.75149	2.81726	2.64702	2.81826	2.50151	2.8153	2.37443
	2.80687	2.92924	2.73897	2.67854	2.71857	2.68074	2.79683	2.74913	2.77846	2.74569	2.8078	2.64481	2.8068	2.49888	2.80783	2.37349
	2.7984	2.92773	2.73	2.67767	2.70111	2.67829	2.78586	2.7463	2.76999	2.74333	2.79883	2.64389	2.79783	2.49702	2.79737	2.37113
	2.78744	2.92344	2.71953	2.67418	2.69015	2.67703	2.77491	2.74236	2.76	2.74275	2.78838	2.64156	2.78589	2.49618	2.7874	2.36925
	2.77849	2.9178	2.69909	2.66903	2.67969	2.67317	2.76492	2.73977	2.73952	2.73717	2.77891	2.63925	2.77792	2.49511	2.77845	2.36809
	2.76799	2.91578	2.67965	2.66273	2.66128	2.67074	2.75541	2.73931	2.72856	2.73438	2.76743	2.63897	2.76792	2.49106	2.76696	2.36619
	2.75799	2.91323	2.66122	2.65711	2.6498	2.66559	2.74644	2.73385	2.7191	2.73335	2.75893	2.63605	2.75642	2.49054	2.75645	2.36452
	2.74751	2.90929	2.64975	2.65566	2.62986	2.66133	2.73746	2.73127	2.70064	2.72814	2.74745	2.63458	2.74844	2.48972	2.74748	2.36321
	2.73805	2.90545	2.63977	2.65204	2.6114	2.65693	2.7265	2.73007	2.69016	2.72577	2.73947	2.63274	2.73798	2.48762	2.73751	2.36155
	2.72707	2.90178	2.6298	2.64957	2.60143	2.65243	2.71751	2.7275	2.6797	2.72292	2.72951	2.63126	2.72752	2.48569	2.72753	2.36001
	2.7186	2.89878	2.61085	2.64546	2.58995	2.64992	2.70655	2.72337	2.66976	2.72138	2.71904	2.62896	2.71704	2.48435	2.71856	2.35887
	2.70813	2.89491	2.60138	2.64031	2.56997	2.64427	2.69708	2.72214	2.65977	2.71887	2.70955	2.62678	2.70856	2.48333	2.70709	2.35759
	2.69764	2.89016	2.58991	2.63847	2.55948	2.64036	2.68611	2.72102	2.63935	2.7138	2.68911	2.62459	2.69759	2.48098	2.69912	2.35597
	2.68719	2.88745	2.57041	2.63328	2.54153	2.63629	2.67766	2.71713	2.61989	2.70976	2.67816	2.62163	2.68861	2.47975	2.68864	2.35395
	2.67872	2.88381	2.56143	2.63009	2.53053	2.6348	2.66668	2.71418	2.59945	2.70402	2.66771	2.6204	2.67716	2.47764	2.67918	2.35229
	2.66926	2.88199	2.54996	2.62784	2.52104	2.63075	2.65722	2.71179	2.57945	2.70003	2.65923	2.61792	2.66819	2.47657	2.66822	2.35187
	2.65929	2.87479	2.53047	2.62345	2.51055	2.62626	2.64625	2.70869	2.561	2.69365	2.64926	2.61638	2.65722	2.4742	2.65926	2.3492
	2.64784	2.87331	2.52099	2.6195	2.50207	2.6244	2.63629	2.70554	2.55152	2.69147	2.6388	2.61394	2.64728	2.47289	2.64779	2.34709
	2.63836	2.8702	2.51049	2.61685	2.49006	2.62532	2.6273	2.70261	2.54003	2.69061	2.62882	2.61254	2.6378	2.47118	2.63882	2.34553
	2.62788	2.8662	2.50151	2.61334	2.48108	2.6203	2.61781	2.70104	2.53103	2.68788	2.61834	2.61068	2.62832	2.4693	2.62734	2.3449
	2.6194	2.8629	2.49102	2.61189	2.4701	2.61669	2.60736	2.6987	2.51956	2.68387	2.60787	2.60898	2.61784	2.46801	2.61837	2.34342
	2.60793	2.85958	2.48153	2.6074	2.4606	2.61322	2.59788	2.69395	2.49857	2.68027	2.5984	2.60656	2.60886	2.46522	2.6084	2.34145
	2.59896	2.85637	2.47004	2.60649	2.4511	2.61539	2.58739	2.69034	2.4796	2.67377	2.5899	2.6051	2.59789	2.46374	2.59742	2.34019
	2.58797	2.8506	2.46105	2.60252	2.4416	2.60801	2.57838	2.68849	2.46112	2.66985	2.57989	2.60307	2.5889	2.46276	2.58942	2.33864
	2.57896	2.84814	2.44907	2.5988	2.43112	2.60587	2.56691	2.68793	2.45013	2.66621	2.56942	2.6009	2.5789	2.46095	2.57791	2.33632
	2.56799	2.84377	2.43058	2.59409	2.42164	2.60256	2.55743	2.68354	2.43913	2.6643	2.55845	2.59896	2.56891	2.45927	2.56895	2.3344
	2.55951	2.84103	2.42058	2.59118	2.41062	2.60077	2.54595	2.67924	2.42015	2.65834	2.54947	2.59725	2.55795	2.45765	2.55898	2.33362
	2.54755	2.8383	2.41057	2.58871	2.40161	2.6002	2.53746	2.67909	2.41013	2.65653	2.53998	2.59495	2.54896	2.45618	2.549	2.33216
	2.53906	2.8331	2.40053	2.5854	2.3906	2.593	2.52648	2.67377	2.40011	2.65299	2.52949	2.59297	2.53698	2.45327	2.538	2.33001
	2.52956	2.82953	2.39153	2.58269	2.3806	2.59122	2.51698	2.67275	2.39062	2.65032	2.518	2.59068	2.528	2.4521	2.52702	2.329
	2.51906	2.82811	2.38055	2.58094	2.37011	2.591	2.50701	2.66894	2.38163	2.64687	2.50951	2.58975	2.51701	2.45033	2.51803	2.32711
	2.50757	2.82146	2.37158	2.57714	2.36012	2.58643	2.4975	2.66489	2.37014	2.64469	2.49952	2.58765	2.50902	2.44866	2.50954	2.32555
	2.49858	2.82026	2.3601	2.57586	2.35162	2.58566	2.48801	2.6647	2.36164	2.64199	2.48953	2.58547	2.49802	2.44738	2.49954	2.32435
	2.48761	2.81493	2.35161	2.57056	2.34213	2.57801	2.47703	2.66084	2.35165	2.63984	2.47953	2.583	2.48853	2.44527	2.48955	2.32129
	2.47761	2.81152	2.3401	2.56798	2.33165	2.57764	2.46554	2.65903	2.34166	2.63481	2.46805	2.58204	2.47704	2.4435	2.47856	2.31966
	2.46912	2.80842	2.3311	2.56649	2.32067	2.57415	2.45705	2.65467	2.33066	2.63372	2.45955	2.57966	2.46855	2.44178	2.46907	2.31795
	2.45862	2.80602	2.32112	2.56309	2.3097	2.57332	2.44856	2.65315	2.3192	2.63059	2.43958	2.57581	2.45855	2.44042	2.45858	2.31683
	2.44863	2.80058	2.30915	2.55957	2.29172	2.56487	2.43755	2.68155	2.30123	2.62395	2.42908	2.57408	2.44806	2.43771	2.44759	2.31509
	2.43814	2.79729	2.29169	2.55451	2.28024	2.56277	2.42708	2.68837	2.28973	2.62271	2.4181	2.57102	2.43956	2.43594	2.4381	2.31278
	2.42915	2.79456	2.28119	2.5515	2.27174	2.56177	2.41709	2.67149	2.27075	2.61663	2.40808	2.56933	2.42908	2.43486	2.4296	2.31151
	2.41815	2.79057	2.27169	2.5479	2.26023	2.55973	2.40806	2.68578	2.26075	2.61242	2.39806	2.56692	2.4191	2.43324	2.41812	2.31027
	2.40916	2.78729	2.26069	2.54642	2.25174	2.55344	2.39703	2.6747	2.25127	2.61065	2.38906	2.56562	2.40807	2.43069	2.40909	2.30858
	2.39861	2.78336	2.25168	2.54316	2.23976	2.55253	2.38604	2.64753	2.24177	2.60788	2.37957	2.56278	2.39905	2.4288	2.39707	2.30597
	2.38662	2.77896	2.24171	2.53935	2.21971	2.54835	2.37704	2.65803	2.23076	2.60479	2.36859	2.56133	2.38807	2.42762	2.38758	2.3052
	2.37864	2.77646	2.23169	2.53697	2.20023	2.53947	2.36855	2.68291	2.22174	2.6024	2.3486	2.55593	2.37907	2.426	2.37808	2.30406
	2.36814	2.77282	2.21968	2.53452	2.19126	2.53815	2.35708	2.61864	2.21025	2.59844	2.33061	2.55283	2.36658	2.42397	2.3686	2.30174
	2.35816	2.76813	2.20169	2.52864	2.18075	2.53419	2.34708	2.6499	2.20126	2.59565	2.32063	2.55053	2.35908	2.42236	2.35759	2.29923
	2.34966	2.76583	2.1912	2.52571	2.17076	2.53237	2.33759	2.63289	2.18976	2.59308	2.30917	2.54745	2.3476	2.41956	2.34961	2.29869
	2.33817	2.76156	2.18121	2.52258	2.15977	2.52789	2.32859	2.68871	2.16928	2.5862	2.29967	2.54651	2.3391	2.41774	2.33862	2.29696
	2.32867	2.75808	2.1717	2.51975	2.14226	2.52304	2.31761	2.64295	2.15079	2.58062	2.28868	2.54435	2.32761	2.41639	2.32962	2.29413
	2.3182	2.75294	2.16022	2.51686	2.13225	2.51901	2.30865	2.63901	2.14177	2.57846	2.2787	2.54114	2.31913	2.41498	2.31766	2.29253
	2.30823	2.74984	2.15173	2.51402	2.12174	2.51918	2.29716	2.62653	2.13026	2.57499	2.2682	2.5397	2.30817	2.41222	2.30918	2.29177
	2.29975	2.74691	2.14121	2.50998	2.11126	2.5118	2.28867	2.6488	2.12126	2.57079	2.25919	2.53877	2.29967	2.40958	2.29721	2.2897
	2.28975	2.74281	2.1312	2.5087	2.10177	2.51009	2.27717	2.6012	2.11025	2.56881	2.24971	2.53507	2.28917	2.40875	2.28921	2.28701
	2.27827	2.74024	2.12021	2.50449	2.09177	2.50948	2.26818	2.61652	2.10176	2.56521	2.23971	2.53328	2.27918	2.40711	2.27871	2.28557
	2.26927	2.73574	2.11171	2.5029	2.07977	2.50631	2.25768	2.64105	2.09028	2.56242	2.2297	2.53078	2.2672	2.4051	2.26822	2.2839
	2.25877	2.73117	2.10171	2.49855	2.06178	2.49991	2.2487	2.63159	2.08129	2.55825	2.21968	2.52827	2.2587	2.40316	2.25922	2.28248
	2.24728	2.7283	2.09022	2.49623	2.05077	2.49537	2.23671	2.6256	2.0708	2.55651	2.20969	2.52644	2.24971	2.40146	2.24874	2.28072
	2.23829	2.72545	2.08123	2.49411	2.04175	2.49355	2.22869	2.59802	2.06131	2.55325	2.19869	2.52395	2.23772	2.40043	2.23824	2.27907
	2.22778	2.71909	2.07174	2.48958	2.03076	2.4913	2.21716	2.59601	2.05128	2.55018	2.18021	2.51915	2.2277	2.39748	2.22823	2.27776
	2.21824	2.71779	2.06072	2.48722	2.02076	2.48488	2.20866	2.58309	2.04127	2.54662	2.17022	2.51678	2.21818	2.396	2.21871	2.27446
	2.20975	2.71268	2.05171	2.48382	2.01078	2.48613	2.19669	2.6252	2.03078	2.54309	2.15823	2.51496	2.20969	2.39405	2.20822	2.27408
	2.19877	2.71045	2.04071	2.48126	2.00178	2.47966	2.18869	2.58756	2.02079	2.53949	2.14974	2.51264	2.19819	2.39234	2.19823	2.27168
	2.18978	2.70535	2.03171	2.4784	1.99129	2.47836	2.1787	2.60597	2.01028	2.53691	2.13069	2.50724	2.18921	2.38922	2.18874	2.26989
	2.17828	2.70372	2.02021	2.4752	1.98079	2.47505	2.1687	2.61342	2.00079	2.53422	2.1207	2.50657	2.17771	2.38786	2.17924	2.26767
	2.16928	2.69857	2.01173	2.47326	1.97082	2.47284	2.15721	2.58336	1.99181	2.52959	2.11021	2.50298	2.16872	2.3858	2.16824	2.26593
	2.15979	2.69485	2.00225	2.46936	1.96232	2.46768	2.14872	2.60226	1.9813	2.52549	2.10022	2.50022	2.15773	2.3839	2.15926	2.26419
	2.14931	2.69091	1.99224	2.46742	1.95236	2.4676	2.13721	2.57122	1.97182	2.5238	2.08972	2.49819	2.14974	2.38178	2.14827	2.26219
	2.13829	2.68782	1.98075	2.46229	1.94237	2.46151	2.1282	2.58283	1.96084	2.52075	2.06924	2.4931	2.13772	2.38036	2.13924	2.25973
	2.12977	2.68517	1.97226	2.46026	1.93088	2.4592	2.11669	2.59747	1.95236	2.51728	2.05875	2.48944	2.1297	2.37723	2.12772	2.25922
	2.11977	2.67958	1.96226	2.45736	1.92238	2.45825	2.10819	2.58234	1.94088	2.51316	2.04973	2.4885	2.11969	2.37621	2.11973	2.25694
	2.10928	2.67591	1.9518	2.45332	1.91139	2.45251	2.0977	2.61097	1.93139	2.50979	2.03872	2.4857	2.1097	2.37403	2.10824	2.25454
	2.09879	2.67302	1.94033	2.45181	1.9019	2.44915	2.08721	2.57266	1.9209	2.50692	2.02922	2.48309	2.09921	2.37113	2.09925	2.25369
	2.0888	2.66975	1.93133	2.44943	1.89091	2.44841	2.07672	2.54924	1.91141	2.50367	2.01973	2.4799	2.08871	2.36984	2.08775	2.25065
	2.0788	2.66448	1.91983	2.44434	1.88141	2.44498	2.06772	2.5853	1.90192	2.50033	2.00924	2.47829	2.07773	2.36776	2.07976	2.24898
	2.0688	2.66122	1.90135	2.43892	1.8714	2.43833	2.05872	2.52293	1.89093	2.49634	1.98875	2.47207	2.06874	2.3654	2.06827	2.24675
	2.05832	2.65862	1.89087	2.43565	1.86138	2.43849	2.0477	2.54599	1.88194	2.49267	1.97976	2.46985	2.05974	2.36331	2.05877	2.24642
	2.0493	2.65434	1.88187	2.43308	1.85188	2.43296	2.03869	2.55776	1.87141	2.48969	1.96826	2.46732	2.04923	2.36059	2.04825	2.24373
	2.03829	2.6492	1.87084	2.42997	1.84139	2.43129	2.02721	2.53375	1.86239	2.48626	1.9598	2.46433	2.03922	2.35931	2.03874	2.24195
	2.0293	2.64751	1.86035	2.42684	1.8314	2.42949	2.01671	2.52592	1.85091	2.48244	1.94083	2.45922	2.02922	2.3571	2.02975	2.24022
	2.0183	2.6423	1.85134	2.42345	1.82291	2.42484	2.00722	2.55173	1.84241	2.47882	1.92984	2.45709	2.01923	2.35452	2.01975	2.2383
	2.0098	2.6394	1.84236	2.42019	1.81191	2.41969	1.99823	2.55106	1.83241	2.47561	1.90885	2.45044	2.00924	2.35313	2.00927	2.23545
	1.99781	2.63395	1.83138	2.41725	1.80192	2.41912	1.98724	2.53088	1.82192	2.47298	1.89037	2.44574	1.99974	2.35087	1.99876	2.23381
	1.98931	2.63119	1.82237	2.41407	1.79142	2.41605	1.97723	2.5212	1.81092	2.46886	1.88039	2.44301	1.98976	2.34829	1.98827	2.23244
	1.97783	2.62772	1.81136	2.41048	1.78191	2.41183	1.96825	2.53206	1.80244	2.46445	1.87086	2.43903	1.97826	2.34587	1.97829	2.22922
	1.96934	2.62357	1.80188	2.40818	1.77139	2.40768	1.95878	2.56517	1.79145	2.46151	1.85934	2.43696	1.96876	2.34386	1.96928	2.22753
	1.95987	2.61954	1.79137	2.40451	1.76239	2.4063	1.94881	2.5315	1.78192	2.45844	1.83886	2.43069	1.9588	2.34123	1.95832	2.22576
	1.94939	2.61676	1.78185	2.40182	1.75089	2.40219	1.93882	2.54509	1.77091	2.45408	1.82086	2.4253	1.94882	2.33993	1.94734	2.22364
	1.93989	2.61167	1.77133	2.39812	1.7424	2.39888	1.92732	2.5174	1.76091	2.45046	1.80987	2.42197	1.93984	2.33715	1.93886	2.22218
	1.92991	2.60884	1.76234	2.39532	1.73241	2.39458	1.91732	2.50622	1.75192	2.44692	1.7909	2.41675	1.92934	2.33513	1.92986	2.219
	1.91991	2.60345	1.75135	2.39199	1.72293	2.39243	1.90783	2.51012	1.74092	2.44349	1.78088	2.41227	1.91985	2.33347	1.91987	2.21787
	1.90992	2.60036	1.74235	2.3887	1.71243	2.39035	1.89883	2.51107	1.73193	2.44012	1.77034	2.4095	1.90835	2.33045	1.90838	2.21561
	1.89842	2.59661	1.73136	2.38582	1.70244	2.38704	1.88785	2.49105	1.72094	2.43608	1.75986	2.40718	1.89986	2.32804	1.89837	2.21234
	1.88993	2.59341	1.72237	2.38211	1.69242	2.3798	1.87885	2.50536	1.71094	2.4321	1.74887	2.40374	1.88887	2.32685	1.88989	2.21083
	1.87795	2.58917	1.71087	2.37866	1.6824	2.37942	1.86784	2.50121	1.70045	2.42875	1.73088	2.39722	1.87987	2.32331	1.8799	2.2097
	1.86993	2.58495	1.70038	2.37577	1.6714	2.37663	1.85882	2.4945	1.69194	2.42507	1.71988	2.39362	1.86885	2.32077	1.86988	2.20727
	1.8599	2.57985	1.69137	2.37304	1.66042	2.37275	1.84733	2.48891	1.68242	2.42139	1.70889	2.39098	1.85934	2.31964	1.85837	2.20524
	1.84991	2.57814	1.68235	2.36934	1.65142	2.36927	1.83734	2.48589	1.67192	2.41726	1.6999	2.38709	1.84834	2.31774	1.84886	2.20283
	1.83792	2.57203	1.67186	2.36651	1.64242	2.36633	1.82784	2.4842	1.66242	2.41374	1.67986	2.38048	1.83986	2.31466	1.83887	2.20127
	1.82993	2.56948	1.66036	2.36298	1.63143	2.36233	1.81885	2.45052	1.65243	2.4095	1.65938	2.37362	1.82787	2.31139	1.82988	2.19912
	1.81844	2.56649	1.65137	2.35878	1.62244	2.3597	1.80786	2.47601	1.64094	2.40645	1.64839	2.37048	1.81886	2.30925	1.81889	2.19589
	1.80945	2.56054	1.64187	2.35632	1.61145	2.35479	1.79836	2.44319	1.63145	2.4027	1.63939	2.36673	1.80988	2.30736	1.8099	2.19414
	1.79795	2.55802	1.63188	2.35293	1.60248	2.35141	1.78737	2.49142	1.62195	2.39861	1.6199	2.35959	1.79988	2.30453	1.79891	2.19295
	1.78996	2.55337	1.62239	2.34894	1.59101	2.34943	1.77784	2.45366	1.61197	2.39412	1.60095	2.35275	1.78989	2.30305	1.78991	2.18939
	1.77994	2.54886	1.6114	2.34665	1.58252	2.34456	1.76633	2.47783	1.602	2.39097	1.59098	2.34926	1.77985	2.2997	1.77837	2.18813
	1.76992	2.54669	1.60243	2.3422	1.57252	2.34335	1.75833	2.45333	1.59152	2.38681	1.57998	2.34559	1.76983	2.29784	1.76836	2.18607
	1.75943	2.54077	1.59046	2.33953	1.56053	2.33781	1.74834	2.41863	1.58252	2.38289	1.559	2.33757	1.75985	2.2941	1.75738	2.1831
	1.74942	2.53785	1.58246	2.33737	1.55154	2.33452	1.73735	2.42036	1.57154	2.37855	1.53901	2.33139	1.74986	2.292	1.74887	2.18104
	1.73993	2.53496	1.57247	2.33293	1.54205	2.33114	1.72635	2.42948	1.56305	2.3749	1.52102	2.32312	1.73987	2.29006	1.73988	2.17853
	1.72995	2.52916	1.56298	2.32974	1.53156	2.32955	1.71887	2.44708	1.55156	2.37073	1.51	2.31897	1.72737	2.28772	1.7289	2.17688
	1.71995	2.52557	1.5525	2.32688	1.52205	2.32404	1.70787	2.42695	1.54205	2.36731	1.49099	2.31099	1.71888	2.28531	1.7199	2.17422
	1.70995	2.52128	1.54248	2.32293	1.51153	2.32198	1.69787	2.40519	1.53208	2.36356	1.48101	2.30756	1.70989	2.28231	1.70842	2.17172
	1.69946	2.51943	1.53101	2.31931	1.50253	2.31693	1.68784	2.42952	1.52257	2.35823	1.47102	2.30375	1.69889	2.27962	1.68887	2.16749
	1.68995	2.51335	1.52202	2.31657	1.49103	2.31557	1.67735	2.43223	1.51256	2.35396	1.45902	2.29913	1.68987	2.27744	1.67988	2.16482
	1.67842	2.51072	1.51098	2.31277	1.48254	2.31048	1.66734	2.43361	1.50205	2.35178	1.44103	2.2919	1.66986	2.27227	1.6689	2.16193
	1.66943	2.50485	1.50147	2.31001	1.47105	2.30647	1.65735	2.39421	1.49055	2.34749	1.42954	2.28745	1.65938	2.26953	1.6599	2.16
	1.65994	2.50202	1.49297	2.30587	1.46105	2.30369	1.64736	2.42737	1.48206	2.34216	1.41006	2.2791	1.64988	2.26647	1.64939	2.15824
	1.64895	2.49808	1.48099	2.30273	1.45106	2.30001	1.63837	2.41718	1.47206	2.33744	1.39957	2.27528	1.63889	2.26449	1.62943	2.15326
	1.63796	2.49358	1.47199	2.29919	1.44056	2.29715	1.62938	2.38574	1.46156	2.33438	1.38959	2.27062	1.62939	2.26222	1.61993	2.15168
	1.62847	2.48964	1.46149	2.29551	1.43107	2.29114	1.6179	2.39886	1.45258	2.33004	1.3696	2.26232	1.6189	2.25834	1.60893	2.1481
	1.61848	2.48545	1.4525	2.29165	1.42158	2.28858	1.6089	2.39801	1.44308	2.32552	1.34863	2.25306	1.59896	2.25354	1.59847	2.14564
	1.60848	2.48156	1.44152	2.28837	1.4126	2.28566	1.59944	2.392	1.43208	2.32102	1.32959	2.24431	1.58847	2.25032	1.5895	2.1433
	1.58854	2.47246	1.43252	2.28549	1.40111	2.28295	1.58895	2.41853	1.42209	2.31718	1.31011	2.23481	1.57946	2.24727	1.58	2.14129
	1.56906	2.46511	1.42254	2.28169	1.39312	2.27769	1.57846	2.37897	1.41212	2.31336	1.30112	2.23061	1.56999	2.24426	1.56901	2.13721
	1.55807	2.46097	1.41305	2.27803	1.38263	2.27347	1.56897	2.3793	1.40162	2.30796	1.29112	2.22598	1.55949	2.24196	1.54903	2.13342
	1.54057	2.45299	1.40306	2.27518	1.37313	2.26945	1.55748	2.35028	1.39164	2.30435	1.28012	2.22147	1.54949	2.23781	1.53852	2.13028
	1.52909	2.44917	1.39108	2.27138	1.36264	2.26716	1.54899	2.37699	1.38214	2.29992	1.27114	2.21658	1.5385	2.23619	1.52953	2.12753
	1.50905	2.44005	1.38258	2.26766	1.35115	2.26395	1.53798	2.40505	1.37315	2.29459	1.26015	2.21254	1.518	2.2301	1.5095	2.12206
	1.48956	2.43305	1.37058	2.26418	1.34167	2.25907	1.52899	2.36533	1.36316	2.29074	1.25117	2.20768	1.49948	2.22328	1.48952	2.11812
	1.46958	2.42366	1.3621	2.26148	1.33264	2.25397	1.51799	2.36584	1.35266	2.28732	1.2417	2.20253	1.48048	2.21744	1.46853	2.1111
	1.45957	2.41916	1.3506	2.25612	1.32113	2.25289	1.50897	2.36501	1.34217	2.28249	1.23122	2.19743	1.47	2.21389	1.44905	2.10574
	1.4496	2.41539	1.34161	2.25338	1.31263	2.24716	1.49796	2.35066	1.33315	2.27659	1.22024	2.19281	1.45951	2.21106	1.43954	2.10355
	1.42961	2.40665	1.33108	2.24996	1.30266	2.24359	1.48848	2.35893	1.32163	2.2738	1.20923	2.18817	1.44953	2.20759	1.42806	2.10022
	1.40862	2.39854	1.32258	2.24668	1.29316	2.24056	1.47699	2.35712	1.31316	2.26933	1.18925	2.17735	1.43902	2.20423	1.41956	2.0979
	1.38814	2.38963	1.31308	2.24191	1.28266	2.2357	1.46849	2.35237	1.30166	2.2638	1.17126	2.16791	1.42104	2.1981	1.40858	2.09565
	1.37017	2.38068	1.30109	2.23852	1.27267	2.23407	1.459	2.3535	1.29267	2.25896	1.16026	2.16247	1.41055	2.19469	1.39958	2.09149
	1.35967	2.37745	1.29061	2.2353	1.2617	2.22775	1.44851	2.3316	1.28067	2.25488	1.14974	2.15841	1.40057	2.19093	1.37961	2.08617
	1.34969	2.37231	1.2821	2.23135	1.2527	2.2238	1.4375	2.33465	1.27169	2.24967	1.13125	2.14734	1.39057	2.18752	1.35912	2.08022
	1.32815	2.36417	1.27311	2.22715	1.24123	2.21942	1.4285	2.32079	1.26019	2.2453	1.12027	2.1423	1.38059	2.18425	1.34914	2.07722
	1.31018	2.35642	1.26213	2.22407	1.23224	2.21844	1.41903	2.31988	1.25121	2.24115	1.11128	2.1375	1.36909	2.17976	1.33111	2.07131
	1.29967	2.35072	1.25266	2.21988	1.22125	2.21239	1.40804	2.34194	1.24274	2.23622	1.10028	2.13169	1.35961	2.17716	1.31961	2.0671
	1.27969	2.34187	1.24168	2.21618	1.21328	2.20866	1.39904	2.31813	1.23176	2.23058	1.09129	2.12598	1.33961	2.17004	1.30862	2.06457
	1.26921	2.33815	1.2327	2.21243	1.20328	2.20471	1.38856	2.29268	1.22328	2.22652	1.0788	2.12027	1.31908	2.16237	1.29914	2.06157
	1.25024	2.32927	1.22071	2.20839	1.19327	2.2017	1.37957	2.28112	1.21329	2.22191	1.06131	2.10941	1.29961	2.15483	1.27864	2.05477
	1.23926	2.32357	1.21122	2.20513	1.18179	2.19674	1.36857	2.32676	1.20328	2.21696	1.05133	2.10372	1.28062	2.14778	1.26016	2.04875
	1.2188	2.31495	1.20121	2.20063	1.1733	2.192	1.35958	2.29703	1.1923	2.21118	1.04184	2.0987	1.27063	2.14267	1.24819	2.04467
	1.1993	2.30715	1.19322	2.19732	1.1613	2.18881	1.3486	2.28974	1.18282	2.20772	1.03135	2.09226	1.25914	2.13901	1.23971	2.04169
	1.18134	2.29694	1.18324	2.19342	1.15277	2.18362	1.33958	2.2984	1.17182	2.20233	1.02186	2.08725	1.2397	2.13082	1.21924	2.03437
	1.17082	2.2925	1.17276	2.18937	1.14278	2.18046	1.32906	2.26038	1.16332	2.19668	1.01136	2.08123	1.21922	2.12206	1.20875	2.03009
	1.16032	2.28749	1.16176	2.18534	1.13329	2.17374	1.30958	2.27461	1.15279	2.1905	1.00087	2.07542	1.20874	2.11807	1.19975	2.02759
	1.15029	2.28362	1.15323	2.18157	1.12331	2.17165	1.29909	2.28092	1.1433	2.18721	0.99038	2.06963	1.19924	2.11435	1.18127	2.01911
	1.14081	2.27931	1.14174	2.1784	1.11331	2.16791	1.28809	2.26768	1.13329	2.18245	0.98137	2.06384	1.18026	2.10541	1.17079	2.01656
	1.13033	2.2751	1.13224	2.17375	1.10182	2.16301	1.2796	2.26482	1.12281	2.17625	0.97085	2.0579	1.17127	2.10074	1.16027	2.01306
	1.11883	2.26964	1.12275	2.16981	1.09334	2.15855	1.2696	2.27594	1.11181	2.17097	0.95986	2.05201	1.15976	2.09616	1.14974	2.00909
	1.10983	2.26502	1.11326	2.16561	1.08183	2.15437	1.25962	2.2698	1.10332	2.16623	0.94188	2.03831	1.14073	2.08633	1.13926	2.0033
	1.09986	2.26012	1.10177	2.16166	1.07333	2.15027	1.23968	2.24005	1.09333	2.16193	0.93039	2.03307	1.13074	2.08315	1.12926	2.00031
	1.08986	2.2561	1.09327	2.15745	1.06336	2.14711	1.22919	2.23489	1.08335	2.1549	0.91989	2.02688	1.12025	2.07669	1.11977	1.99706
	1.06988	2.24692	1.08129	2.15433	1.05337	2.141	1.21719	2.22235	1.07336	2.1503	0.90141	2.0141	1.11077	2.07233	1.09978	1.98847
	1.05939	2.24188	1.0728	2.14919	1.04137	2.13637	1.20872	2.23148	1.06336	2.14602	0.89094	2.00744	1.09977	2.06829	1.07931	1.98046
	1.04939	2.23658	1.0623	2.14518	1.03288	2.13388	1.19872	2.22488	1.05188	2.13975	0.88047	2.00001	1.0793	2.0577	1.05933	1.97138
	1.0389	2.23263	1.05331	2.14177	1.02139	2.12893	1.18922	2.21737	1.04339	2.13389	0.87098	1.99408	1.05781	2.04781	1.04135	1.96312
	1.02891	2.22779	1.04182	2.13719	1.01341	2.12285	1.17875	2.22384	1.03389	2.12905	0.86198	1.98763	1.04033	2.03656	1.03086	1.95782
	1.01894	2.2225	1.03284	2.133	1.0034	2.11953	1.16875	2.22053	1.0229	2.12369	0.8515	1.98114	1.03035	2.03247	1.02038	1.95362
	1.00994	2.21777	1.02284	2.12919	0.99341	2.1157	1.15923	2.20008	1.01191	2.11751	0.84152	1.9732	1.02085	2.02581	1.01139	1.94901
	0.99046	2.2085	1.01385	2.12433	0.98191	2.10983	1.14872	2.19897	1.00341	2.11247	0.83101	1.96738	1.01137	2.02012	1.00039	1.94389
	0.98094	2.20318	1.00335	2.12076	0.9724	2.10614	1.12873	2.18507	0.99144	2.10643	0.82152	1.96	1.00037	2.01474	0.9909	1.93925
	0.96942	2.19886	0.99286	2.11608	0.96189	2.10158	1.11024	2.17244	0.98242	2.1014	0.81004	1.95317	0.99037	2.00919	0.97938	1.93438
	0.95893	2.1938	0.98286	2.11206	0.95289	2.09629	1.09976	2.18904	0.9729	2.09487	0.80151	1.94594	0.98087	2.00367	0.95987	1.92482
	0.94143	2.18408	0.97285	2.10785	0.94242	2.09147	1.08927	2.17343	0.9629	2.08919	0.7905	1.93949	0.96984	1.99773	0.94988	1.91993
	0.92944	2.17874	0.96085	2.10355	0.93241	2.08563	1.07778	2.1751	0.95342	2.08368	0.7815	1.93194	0.94987	1.98686	0.93939	1.91434
	0.90998	2.16886	0.95286	2.09887	0.92094	2.08305	1.0688	2.17925	0.94243	2.07722	0.77101	1.92364	0.93037	1.97381	0.9214	1.90363
	0.891	2.15877	0.94237	2.09447	0.91244	2.07815	1.04831	2.17489	0.93343	2.07094	0.76153	1.9166	0.92139	1.96796	0.90942	1.89882
	0.88054	2.15327	0.93288	2.09023	0.90344	2.07181	1.03032	2.15142	0.92244	2.06568	0.75204	1.90937	0.91041	1.96316	0.89893	1.89266
	0.87004	2.14853	0.92188	2.08555	0.89248	2.06812	1.01984	2.14184	0.91245	2.05913	0.74154	1.90156	0.90091	1.95622	0.88945	1.88589
	0.86106	2.14371	0.91239	2.08089	0.88251	2.06447	1.00834	2.12474	0.90196	2.05397	0.73105	1.89455	0.88993	1.94941	0.87099	1.8758
	0.85157	2.13749	0.90288	2.07665	0.87251	2.05771	0.98838	2.12908	0.89349	2.0475	0.72156	1.88637	0.87947	1.94353	0.85951	1.86877
	0.83957	2.13333	0.89241	2.07304	0.86351	2.05379	0.97985	2.11063	0.88351	2.04162	0.71054	1.87812	0.86998	1.93671	0.84101	1.85786
	0.82958	2.12756	0.88344	2.06788	0.85203	2.04819	0.96832	2.12055	0.87353	2.03494	0.70252	1.87019	0.85	1.92358	0.83103	1.85132
	0.8101	2.11722	0.87246	2.06306	0.84352	2.04419	0.95984	2.12252	0.86203	2.0285	0.69203	1.8632	0.83999	1.91703	0.82005	1.844
	0.80158	2.11188	0.86347	2.05873	0.83155	2.03742	0.94884	2.10476	0.85354	2.02218	0.68104	1.85451	0.8295	1.90985	0.81005	1.83757
	0.79055	2.10715	0.85249	2.05421	0.82305	2.03297	0.93936	2.10912	0.84355	2.01556	0.67105	1.84644	0.81052	1.89607	0.80153	1.83185
	0.78108	2.1007	0.84099	2.04946	0.81257	2.02914	0.92935	2.10861	0.83355	2.00904	0.66107	1.83757	0.8015	1.88973	0.78951	1.82462
	0.77008	2.09637	0.83201	2.0447	0.80356	2.0231	0.91887	2.08065	0.82257	2.0026	0.65157	1.82921	0.79099	1.88171	0.77952	1.81774
	0.75909	2.09043	0.82401	2.03998	0.79205	2.01777	0.9084	2.08309	0.81358	1.99668	0.64207	1.82141	0.781	1.87491	0.76953	1.81179
	0.7401	2.0801	0.81352	2.03591	0.78354	2.01227	0.89888	2.07239	0.80356	1.98946	0.63108	1.81172	0.76999	1.86716	0.75005	1.79664
	0.73062	2.07408	0.8015	2.03053	0.77154	2.00827	0.88843	2.06738	0.79255	1.98304	0.62207	1.80346	0.75052	1.85173	0.74105	1.78977
	0.72062	2.06843	0.79248	2.02595	0.76256	2.00084	0.87844	2.07454	0.78355	1.97691	0.61105	1.79454	0.74153	1.84505	0.72957	1.78238
	0.7111	2.06299	0.7815	2.0216	0.75106	1.9967	0.86944	2.04053	0.77255	1.96902	0.60205	1.78615	0.72904	1.83684	0.71055	1.76689
	0.70059	2.05828	0.77249	2.0155	0.74357	1.99171	0.85797	2.06063	0.76356	1.96188	0.59056	1.77646	0.71154	1.82023	0.70153	1.76025
	0.68961	2.05214	0.76351	2.0115	0.73209	1.9852	0.84998	2.05849	0.75258	1.95559	0.58257	1.76753	0.70152	1.81293	0.69055	1.75202
	0.67862	2.04623	0.75301	2.00699	0.72211	1.97909	0.83848	2.05275	0.74159	1.9486	0.57158	1.75822	0.69052	1.8044	0.68105	1.74371
	0.65961	2.035	0.74402	2.00117	0.71207	1.97446	0.83	2.05506	0.7331	1.94037	0.56209	1.7482	0.68153	1.79544	0.66957	1.73606
	0.64015	2.02312	0.73353	1.99601	0.70255	1.96925	0.819	2.02784	0.72161	1.93366	0.5506	1.73909	0.67154	1.78806	0.65108	1.71919
	0.63114	2.01769	0.72205	1.99149	0.69357	1.96178	0.79848	2.01838	0.71209	1.92679	0.54261	1.72923	0.65955	1.7798	0.64158	1.70973
	0.61961	2.01202	0.71354	1.98626	0.68258	1.9576	0.77899	2.00311	0.70308	1.91936	0.53064	1.71951	0.64158	1.76147	0.63011	1.70173
	0.60061	1.99908	0.70351	1.98124	0.67358	1.95193	0.76001	1.99629	0.69158	1.91169	0.52116	1.70919	0.63008	1.75279	0.62006	1.6928
	0.58963	1.99317	0.69351	1.97584	0.66359	1.94658	0.75001	1.98983	0.68358	1.90426	0.51167	1.69879	0.62156	1.74424	0.61057	1.68428
	0.56865	1.98076	0.68302	1.97135	0.65161	1.93919	0.74051	1.99254	0.6741	1.89673	0.50168	1.68941	0.61104	1.73369	0.60158	1.67424
	0.55066	1.96913	0.67353	1.96505	0.64261	1.93428	0.73051	1.9928	0.6631	1.88895	0.49119	1.67821	0.59955	1.7254	0.58908	1.66543
	0.54067	1.96241	0.66303	1.96036	0.63261	1.92847	0.71803	1.97635	0.65211	1.88138	0.48119	1.66747	0.58107	1.7058	0.57159	1.64589
	0.5317	1.9567	0.65354	1.9551	0.6231	1.92148	0.70851	1.97076	0.64312	1.87333	0.47171	1.65653	0.56958	1.69639	0.5616	1.63714
	0.52122	1.95037	0.64306	1.9498	0.61408	1.91516	0.6985	1.94824	0.63413	1.86528	0.46121	1.64546	0.55958	1.68656	0.55161	1.62686
	0.50973	1.94388	0.63258	1.94374	0.6031	1.91006	0.68798	1.94904	0.62362	1.85707	0.45271	1.63396	0.5491	1.67676	0.54162	1.61644
	0.49126	1.93084	0.62205	1.93893	0.59361	1.90241	0.67903	1.94318	0.6136	1.84825	0.44121	1.62266	0.53114	1.65563	0.53016	1.60554
	0.48176	1.92485	0.61303	1.93337	0.58262	1.89632	0.66002	1.9279	0.6041	1.84092	0.43168	1.61159	0.52215	1.64687	0.52218	1.59623
	0.47176	1.91785	0.60304	1.9281	0.57361	1.8903	0.65003	1.93412	0.59361	1.83248	0.42269	1.59957	0.51166	1.63469	0.51168	1.58508
	0.46177	1.91075	0.59205	1.92187	0.56262	1.8844	0.63805	1.90501	0.58311	1.82366	0.4127	1.58719	0.50167	1.62432	0.50169	1.57414
	0.45029	1.90456	0.58156	1.91624	0.55213	1.87729	0.61854	1.92152	0.57213	1.81505	0.40121	1.57519	0.49168	1.61359	0.49071	1.56215
	0.44127	1.89847	0.57306	1.91144	0.54265	1.87004	0.59903	1.87898	0.56263	1.80742	0.39272	1.56279	0.48119	1.60211	0.4802	1.55132
	0.42974	1.89092	0.56258	1.9049	0.53217	1.86494	0.58903	1.89021	0.55264	1.79767	0.38072	1.54966	0.47021	1.58964	0.47021	1.53979
	0.41025	1.87763	0.55259	1.89892	0.5232	1.85723	0.57906	1.87164	0.54266	1.78883	0.37273	1.5363	0.46172	1.57885	0.46171	1.52844
	0.40126	1.8698	0.54359	1.8932	0.5127	1.85032	0.56906	1.86523	0.53417	1.78054	0.36173	1.52436	0.45221	1.5667	0.45022	1.51592
	0.39079	1.86219	0.53311	1.88737	0.50371	1.84271	0.55858	1.84917	0.52371	1.77114	0.3517	1.5096	0.44119	1.55449	0.44171	1.50473
	0.38028	1.8555	0.52364	1.88114	0.49423	1.83724	0.54906	1.85104	0.51423	1.76153	0.34118	1.49536	0.43118	1.5417	0.4312	1.49127
	0.3698	1.84763	0.51215	1.87543	0.48424	1.82965	0.52911	1.83627	0.50372	1.75233	0.3312	1.48065	0.42169	1.52839	0.42171	1.47853
	0.3598	1.8406	0.50365	1.86971	0.47175	1.82143	0.51914	1.82295	0.49373	1.74333	0.32071	1.46631	0.4107	1.51616	0.4107	1.46566
	0.34976	1.8336	0.49416	1.86278	0.46324	1.81433	0.50815	1.81724	0.48274	1.73315	0.31271	1.45051	0.40171	1.5039	0.40172	1.45274
	0.33126	1.81824	0.48368	1.85636	0.45475	1.80752	0.49816	1.80155	0.47225	1.72288	0.30121	1.43442	0.39072	1.48993	0.39073	1.43829
	0.32027	1.81049	0.47268	1.8507	0.44374	1.80007	0.48867	1.81178	0.46326	1.71367	0.29272	1.419	0.38172	1.47715	0.38173	1.42439
	0.31177	1.80234	0.4617	1.84384	0.43372	1.79113	0.46918	1.79007	0.45376	1.7032	0.28072	1.40196	0.37123	1.46198	0.37125	1.41031
	0.30029	1.79447	0.4522	1.83775	0.42274	1.78432	0.45019	1.75779	0.44376	1.69277	0.27272	1.38502	0.36173	1.44749	0.36175	1.39444
	0.28929	1.7861	0.44268	1.8306	0.41374	1.77681	0.44119	1.76214	0.43424	1.68173	0.2602	1.36623	0.35019	1.43266	0.35121	1.37956
	0.27879	1.77775	0.43217	1.82428	0.40274	1.76814	0.43017	1.75077	0.42424	1.67256	0.2527	1.34885	0.34168	1.41756	0.34171	1.36494
	0.26026	1.76	0.42368	1.81756	0.39426	1.75972	0.42067	1.74141	0.41324	1.66092	0.2427	1.3293	0.33069	1.40129	0.33121	1.34899
	0.25025	1.75159	0.41219	1.81057	0.38225	1.75272	0.40918	1.72926	0.40325	1.64945	0.2322	1.30981	0.3217	1.38527	0.32221	1.33137
	0.24027	1.74258	0.4017	1.80299	0.37378	1.74303	0.39019	1.70886	0.39325	1.63837	0.22121	1.28912	0.3117	1.36836	0.31122	1.31416
	0.23027	1.73374	0.3937	1.79689	0.36277	1.73465	0.38021	1.69308	0.38426	1.62711	0.21121	1.26754	0.30021	1.35102	0.30121	1.2973
	0.22026	1.72427	0.3842	1.78914	0.35476	1.72589	0.3687	1.68456	0.37428	1.61624	0.20271	1.24518	0.29122	1.33328	0.28973	1.27904
	0.20978	1.71503	0.37372	1.78188	0.34273	1.7175	0.34917	1.6688	0.36278	1.60323	0.19171	1.222	0.28223	1.31512	0.27173	1.24069
	0.18927	1.69517	0.36422	1.77473	0.33424	1.70844	0.33967	1.65411	0.35375	1.59209	0.18272	1.19762	0.27122	1.29613	0.26071	1.22076
	0.1723	1.67428	0.3532	1.76694	0.32225	1.69822	0.32968	1.64242	0.34322	1.57937	0.17126	1.17331	0.25969	1.27692	0.2502	1.19989
	0.16184	1.66394	0.34417	1.75931	0.31376	1.68972	0.31917	1.63007	0.33223	1.56617	0.16277	1.14547	0.24169	1.23595	0.2402	1.17753
	0.15035	1.65291	0.33318	1.75109	0.30176	1.68058	0.30868	1.62405	0.32275	1.55363	0.15278	1.11845	0.2312	1.21357	0.23071	1.15593
	0.14134	1.64107	0.32418	1.74379	0.29425	1.67032	0.2997	1.61102	0.31426	1.54077	0.14278	1.09007	0.22021	1.19052	0.22071	1.13339
	0.13035	1.62964	0.31169	1.73582	0.28326	1.65986	0.2892	1.59609	0.30226	1.52727	0.13227	1.06046	0.21171	1.1676	0.21172	1.10961
	0.09073	1.5915	0.3037	1.72709	0.27476	1.65043	0.27971	1.58814	0.29376	1.51307	0.12278	1.02923	0.20171	1.14362	0.20172	1.08526
	0.06326	1.54912	0.29221	1.71902	0.26275	1.64005	0.26067	1.56327	0.28277	1.499	0.11129	0.99649	0.1907	1.11874	0.19172	1.05968
	0.05875	1.5336	0.28371	1.71096	0.25371	1.62842	0.25118	1.54737	0.27377	1.48495	0.10079	0.96247	0.18172	1.09261	0.18173	1.03344
	0.0413	1.50093	0.27272	1.70185	0.24371	1.61756	0.24066	1.53527	0.26426	1.46849	0.09178	0.92714	0.17225	1.06588	0.16978	1.0059
	0.03131	1.4824	0.2637	1.69243	0.23323	1.60723	0.23067	1.52249	0.25423	1.45383	0.05162	0.80984	0.16177	1.03808	0.15028	0.94803
	0.02231	1.46288	0.25418	1.68341	0.22272	1.59415	0.21969	1.50848	0.24224	1.43758	0.02569	0.67297	0.15078	1.00895	0.14079	0.91739
	0.01082	1.44283	0.24317	1.67495	0.21276	1.58238	0.19919	1.47448	0.23324	1.42122	0.01272	0.56841	0.14229	0.97777	0.13079	0.88495
	0.00183	1.42086	0.23219	1.66421	0.20325	1.57098	0.17971	1.44672	0.22126	1.40377	0.00225	0.51099	0.13127	0.94765	0.12078	0.85228
	-0.00915	1.39628	0.22318	1.65481	0.19325	1.5582	0.16075	1.40918	0.21375	1.38623	-0.00723	0.44901	0.12179	0.91468	0.11029	0.81845
	-0.01863	1.37306	0.2127	1.64536	0.18274	1.54491	0.15075	1.39406	0.20375	1.36778	-0.01921	0.38511	0.08159	0.80891	0.10129	0.7822
	-0.03112	1.34863	0.2032	1.63495	0.17379	1.53177	0.14026	1.37768	0.19276	1.34795	-0.0277	0.32131	0.05469	0.68861	0.09177	0.74573
	-0.04808	1.3006	0.1947	1.62385	0.16381	1.51786	0.13026	1.35305	0.18326	1.32777	-0.03818	0.25776	0.04171	0.59909	0.05112	0.62781
	-0.05856	1.27674	0.1847	1.61335	0.15281	1.5031	0.12124	1.33387	0.17331	1.30682	-0.04816	0.19403	0.03023	0.55251	0.02569	0.49228
	-0.06805	1.25238	0.17423	1.60236	0.14431	1.48853	0.11125	1.30925	0.16381	1.28456	-0.05665	0.1321	0.02174	0.5025	0.01175	0.38997
	-0.07804	1.22694	0.16325	1.59059	0.13331	1.4728	0.09976	1.28623	0.15232	1.26121	-0.06714	0.07097	0.01125	0.44866	0.00225	0.33258
	-0.08855	1.20261	0.15426	1.57855	0.12482	1.45706	0.05859	1.20953	0.14283	1.23632	-0.07861	0.01033	0.00175	0.39207	-0.00773	0.27247
	-0.09955	1.17679	0.14276	1.56723	0.11332	1.43988	0.03267	1.11466	0.13332	1.21155	-0.08811	-0.05113	-0.00873	0.33072	-0.0182	0.2123
	-0.10905	1.15013	0.13426	1.554	0.10482	1.42267	0.02968	1.07908	0.12482	1.18461	-0.09712	-0.11205	-0.01821	0.26894	-0.02818	0.15289
	-0.1185	1.1228	0.12225	1.54067	0.09234	1.40451	0.01022	0.99449	0.11332	1.15471	-0.10762	-0.17116	-0.02918	0.2075	-0.03866	0.09294
	-0.12899	1.09498	0.11425	1.52681	0.08431	1.38512	0.000239273	0.94631	0.10432	1.12521	-0.11859	-0.23087	-0.03817	0.14754	-0.04867	0.03242
	-0.13898	1.06586	0.10377	1.51259	0.07428	1.36446	-0.00876	0.89372	0.06367	1.02317	-0.12757	-0.28895	-0.04966	0.08737	-0.05863	-0.0262
	-0.14846	1.03586	0.09427	1.49737	0.06428	1.34279	-0.01873	0.84012	0.03677	0.90405	-0.13705	-0.3484	-0.05715	0.02847	-0.06962	-0.08532
	-0.15892	1.00556	0.08324	1.48182	0.05228	1.32011	-0.03022	0.78411	0.02376	0.8114	-0.14653	-0.40591	-0.06714	-0.03139	-0.07909	-0.14607
	-0.16742	0.97506	0.04359	1.42986	0.00966	1.21131	-0.04169	0.72584	0.01378	0.7603	-0.15702	-0.4627	-0.0781	-0.0909	-0.08959	-0.20528
	-0.17888	0.94248	0.01768	1.36761	-0.01621	1.14295	-0.05867	0.60394	0.0028	0.70599	-0.16748	-0.51913	-0.0896	-0.14967	-0.09911	-0.2651
	-0.18783	0.90992	0.00272	1.31865	-0.02568	1.06645	-0.06916	0.54576	-0.00668	0.64669	-0.17796	-0.57367	-0.09862	-0.20916	-0.11009	-0.32463
	-0.19832	0.87714	-0.00526	1.2908	-0.03517	1.02673	-0.07913	0.48404	-0.01565	0.5863	-0.18842	-0.62721	-0.10862	-0.26958	-0.12955	-0.44088
	-0.20832	0.84246	-0.01572	1.26228	-0.04564	0.98647	-0.09014	0.42186	-0.02665	0.52308	-0.19639	-0.68012	-0.11858	-0.32821	-0.13803	-0.49776
	-0.21778	0.80773	-0.0257	1.23294	-0.05562	0.94319	-0.10914	0.29776	-0.03564	0.45833	-0.20638	-0.73088	-0.12955	-0.38674	-0.14752	-0.55255
	-0.22775	0.77229	-0.0367	1.20468	-0.0666	0.89883	-0.11862	0.23532	-0.04661	0.39501	-0.21734	-0.77926	-0.13854	-0.44475	-0.1585	-0.60617
	-0.23971	0.73696	-0.04719	1.17473	-0.07708	0.8531	-0.12909	0.16698	-0.05561	0.33	-0.22732	-0.82714	-0.14805	-0.50146	-0.16799	-0.65646
	-0.24821	0.70006	-0.05666	1.14424	-0.08606	0.80649	-0.13906	0.10733	-0.0651	0.2652	-0.23631	-0.87333	-0.15852	-0.55632	-0.17845	-0.70685
	-0.25769	0.66285	-0.06514	1.11347	-0.09708	0.7574	-0.15055	0.04378	-0.07608	0.20236	-0.24629	-0.91701	-0.1675	-0.61068	-0.18791	-0.75567
	-0.26768	0.6256	-0.07663	1.08215	-0.10607	0.70719	-0.169	-0.0753	-0.08755	0.13877	-0.25826	-0.95837	-0.17946	-0.66387	-0.19838	-0.80165
	-0.27821	0.58774	-0.08563	1.04991	-0.11556	0.65526	-0.17948	-0.14083	-0.09607	0.07407	-0.26726	-0.99953	-0.18941	-0.71414	-0.20786	-0.84524
	-0.28773	0.54855	-0.09664	1.01533	-0.12653	0.60294	-0.18943	-0.19552	-0.10607	0.01065	-0.27679	-1.03841	-0.19889	-0.76332	-0.21882	-0.888
	-0.29771	0.50965	-0.10563	0.98219	-0.13552	0.54725	-0.19891	-0.25907	-0.11554	-0.05077	-0.28629	-1.07527	-0.20936	-0.81144	-0.2278	-0.9277
	-0.30824	0.47051	-0.11661	0.94693	-0.14699	0.49243	-0.20839	-0.31622	-0.12702	-0.11239	-0.2968	-1.10969	-0.21835	-0.85638	-0.23829	-0.96569
	-0.31726	0.43076	-0.12509	0.91017	-0.15547	0.43619	-0.21886	-0.37284	-0.136	-0.17423	-0.30631	-1.14444	-0.22732	-0.89973	-0.24777	-1.00208
	-0.32727	0.39018	-0.13657	0.87267	-0.16645	0.37896	-0.22835	-0.43057	-0.145	-0.23409	-0.31632	-1.17641	-0.2383	-0.94098	-0.25824	-1.03573
	-0.33729	0.35021	-0.14505	0.83444	-0.17594	0.32136	-0.23983	-0.48363	-0.15596	-0.29327	-0.32584	-1.20675	-0.24776	-0.98156	-0.26675	-1.0688
	-0.34829	0.30963	-0.15654	0.79475	-0.18639	0.26369	-0.2478	-0.53737	-0.16596	-0.3517	-0.33636	-1.23698	-0.25776	-1.01904	-0.27828	-1.09914
	-0.35729	0.26925	-0.16551	0.75474	-0.19485	0.20613	-0.25777	-0.58888	-0.17592	-0.40903	-0.34636	-1.26536	-0.26726	-1.055	-0.28728	-1.12832
	-0.36829	0.22806	-0.17649	0.71362	-0.20583	0.14775	-0.26879	-0.63631	-0.18538	-0.4645	-0.35638	-1.29168	-0.27878	-1.08871	-0.29778	-1.15734
	-0.3778	0.18785	-0.18545	0.67162	-0.21582	0.09017	-0.27881	-0.68222	-0.19636	-0.51971	-0.36638	-1.31714	-0.28881	-1.12106	-0.30729	-1.18298
	-0.3883	0.14692	-0.19642	0.62842	-0.2258	0.03384	-0.28831	-0.73333	-0.20533	-0.57351	-0.37638	-1.34228	-0.2983	-1.15204	-0.31732	-1.20737
	-0.39781	0.10574	-0.2049	0.58466	-0.23627	-0.02351	-0.29781	-0.77757	-0.2168	-0.62561	-0.38886	-1.3651	-0.30781	-1.1805	-0.32784	-1.23186
	-0.4078	0.06518	-0.21538	0.54123	-0.24625	-0.07966	-0.30782	-0.81646	-0.22529	-0.67645	-0.39787	-1.3874	-0.31833	-1.20967	-0.33835	-1.25576
	-0.41779	0.02443	-0.22634	0.49602	-0.25622	-0.13473	-0.31784	-0.85419	-0.23676	-0.72617	-0.40737	-1.40995	-0.32686	-1.23593	-0.34735	-1.27727
	-0.42728	-0.01637	-0.23782	0.4499	-0.26672	-0.18901	-0.32887	-0.90393	-0.24525	-0.77403	-0.41787	-1.43028	-0.33735	-1.26125	-0.35686	-1.29812
	-0.43777	-0.057	-0.24578	0.40446	-0.27575	-0.24386	-0.33939	-0.94841	-0.25622	-0.82053	-0.42636	-1.45083	-0.34786	-1.28508	-0.36686	-1.31945
	-0.4468	-0.09745	-0.25729	0.3573	-0.28675	-0.29685	-0.34889	-0.98497	-0.26572	-0.86467	-0.43685	-1.47002	-0.35889	-1.30908	-0.37786	-1.33912
	-0.45734	-0.13783	-0.26577	0.31054	-0.29676	-0.34849	-0.35789	-1.02149	-0.27724	-0.90849	-0.44688	-1.48885	-0.36937	-1.33044	-0.38686	-1.35702
	-0.46732	-0.17739	-0.27631	0.26242	-0.30675	-0.39904	-0.36789	-1.06089	-0.28524	-0.95079	-0.45789	-1.50781	-0.37836	-1.35179	-0.39785	-1.37615
	-0.47832	-0.21685	-0.28631	0.21545	-0.31628	-0.44917	-0.3789	-1.0985	-0.29525	-0.99052	-0.46589	-1.52486	-0.38887	-1.37325	-0.40735	-1.3931
	-0.48731	-0.25588	-0.29631	0.16772	-0.3253	-0.4978	-0.38839	-1.12336	-0.30626	-1.02892	-0.47689	-1.54247	-0.39788	-1.39314	-0.41836	-1.40972
	-0.49681	-0.29509	-0.30581	0.11989	-0.33732	-0.54601	-0.3984	-1.16664	-0.31478	-1.06706	-0.48688	-1.55919	-0.40687	-1.41129	-0.42884	-1.42689
	-0.50829	-0.33387	-0.31484	0.07216	-0.34532	-0.59131	-0.40839	-1.19166	-0.32579	-1.10284	-0.49787	-1.57414	-0.41685	-1.43031	-0.43784	-1.44299
	-0.5188	-0.37193	-0.32586	0.0251	-0.35636	-0.63703	-0.41938	-1.22829	-0.33581	-1.13723	-0.50638	-1.5899	-0.42886	-1.44804	-0.44736	-1.45826
	-0.52729	-0.40949	-0.33487	-0.02347	-0.36485	-0.68141	-0.42937	-1.25459	-0.34682	-1.17072	-0.51836	-1.60566	-0.43785	-1.4652	-0.45788	-1.47295
	-0.53675	-0.44734	-0.34639	-0.07046	-0.37483	-0.72369	-0.43987	-1.27572	-0.35483	-1.20242	-0.52685	-1.61977	-0.44787	-1.48146	-0.46888	-1.48832
	-0.54726	-0.48447	-0.3549	-0.11706	-0.38635	-0.76557	-0.4489	-1.30614	-0.36583	-1.23339	-0.53734	-1.6334	-0.45839	-1.49816	-0.47837	-1.50192
	-0.55772	-0.52117	-0.36688	-0.16321	-0.39583	-0.80609	-0.45843	-1.33942	-0.37482	-1.26223	-0.54581	-1.64819	-0.46688	-1.51394	-0.48938	-1.51594
	-0.56774	-0.55713	-0.3754	-0.20948	-0.40533	-0.84524	-0.46891	-1.35721	-0.38582	-1.29107	-0.5563	-1.66206	-0.47688	-1.52896	-0.49837	-1.52896
	-0.57872	-0.59292	-0.38638	-0.2547	-0.41582	-0.88282	-0.4784	-1.37777	-0.39581	-1.31802	-0.5663	-1.67568	-0.48738	-1.54314	-0.50736	-1.54145
	-0.58773	-0.62802	-0.39488	-0.29906	-0.42582	-0.92055	-0.4879	-1.4092	-0.40582	-1.34349	-0.57679	-1.68802	-0.49737	-1.55863	-0.51835	-1.55489
	-0.59775	-0.66277	-0.40689	-0.34355	-0.43733	-0.95672	-0.49839	-1.42869	-0.41483	-1.368	-0.5868	-1.70077	-0.50729	--	-0.52684	-1.56603
	-0.60771	-0.69692	-0.41588	-0.38752	-0.44533	-0.98997	-0.50789	-1.44537	-0.42581	-1.39318	-0.59729	-1.71359	-0.54039	-1.59901	-0.53783	-1.57961
	-0.61771	-0.73112	-0.42737	-0.42976	-0.45734	-1.02466	-0.51788	-1.47964	-0.4353	-1.41624	-0.60628	-1.72464	-0.56937	-1.63728	-0.54681	-1.59117
	-0.62823	-0.76416	-0.43537	-0.47117	-0.46584	-1.05876	-0.52788	-1.49647	-0.44482	-1.43834	-0.61778	-1.73667	-0.57283	-1.6494	-0.5588	-1.60218
	-0.63726	-0.79666	-0.44488	-0.51277	-0.47634	-1.08961	-0.53785	-1.51383	-0.45535	-1.46049	-0.6263	-1.74917	-0.58984	-1.67244	-0.5668	-1.613
	-0.64826	-0.82952	-0.4554	-0.55381	-0.48584	-1.1209	-0.54883	-1.53564	-0.46635	-1.48082	-0.63732	-1.75926	-0.59733	-1.68424	-0.57829	-1.62491
	-0.65874	-0.86189	-0.46741	-0.59307	-0.49583	-1.15074	-0.55883	-1.55355	-0.47484	-1.50084	-0.64582	-1.77034	-0.61031	-1.69546	-0.58679	-1.63592
	-0.66825	-0.89237	-0.4754	-0.63253	-0.50634	-1.18062	-0.56782	-1.58921	-0.48483	-1.52101	-0.65683	-1.78143	-0.62682	-1.71615	-0.59677	-1.64527
	-0.67675	-0.92357	-0.4879	-0.67128	-0.51684	-1.20806	-0.57882	-1.59887	-0.49483	-1.53998	-0.66682	-1.79183	-0.63834	-1.72698	-0.60727	-1.65673
	-0.68775	-0.95436	-0.49589	-0.70894	-0.52633	-1.23634	-0.5878	-1.60564	-0.50633	-1.55815	-0.67632	-1.80222	-0.64734	-1.73831	-0.61826	-1.66719
	-0.69824	-0.98321	-0.50639	-0.74458	-0.53531	-1.263	-0.5988	-1.63438	-0.51732	-1.57571	-0.68632	-1.8124	-0.65834	-1.74723	-0.6293	-1.67593
	-0.70826	-1.01287	-0.51639	-0.781	-0.54729	-1.28872	-0.60781	-1.63843	-0.52631	-1.59303	-0.69632	-1.82291	-0.66734	-1.75667	-0.6388	-1.68584
	-0.71727	-1.04212	-0.52638	-0.81631	-0.55477	-1.31398	-0.6178	-1.65588	-0.5348	-1.6099	-0.70733	-1.83264	-0.67884	-1.76732	-0.64782	-1.69642
	-0.72729	-1.07074	-0.53635	-0.85023	-0.56576	-1.33827	-0.62782	-1.69246	-0.54576	-1.62561	-0.71684	-1.84111	-0.68734	-1.77625	-0.65881	-1.70572
	-0.76787	-1.15303	-0.54583	-0.88349	-0.57476	-1.36294	-0.63885	-1.70324	-0.55475	-1.64123	-0.72637	-1.85163	-0.69884	-1.7857	-0.66731	-1.71442
	-0.79384	-1.2306	-0.55533	-0.91675	-0.58425	-1.38473	-0.64784	-1.7087	-0.56475	-1.65735	-0.73738	-1.86066	-0.70684	-1.79488	-0.67881	-1.7232
	-0.80687	-1.28077	-0.56482	-0.94873	-0.59474	-1.40792	-0.65935	-1.73041	-0.57524	-1.67242	-0.77992	-1.88809	-0.71786	-1.80399	-0.6868	-1.73249
	-0.81687	-1.30446	-0.57682	-0.98006	-0.60573	-1.42967	-0.66984	-1.7299	-0.58625	-1.68622	-0.80595	-1.91296	-0.72739	-1.81198	-0.69781	-1.74051
	-0.82889	-1.3291	-0.58482	-1.0104	-0.61473	-1.45068	-0.67884	-1.73899	-0.62732	-1.7278	-0.81745	-1.93014	-0.73738	-1.82176	-0.70681	-1.74911
	-0.83739	-1.35202	-0.59581	-1.04027	-0.62626	-1.47129	-0.68885	-1.75529	-0.65382	-1.76619	-0.82595	-1.93713	-0.74688	-1.82963	-0.71683	-1.75735
	-0.84689	-1.37421	-0.60482	-1.06944	-0.63478	-1.49225	-0.69885	-1.76803	-0.66481	-1.79063	-0.83695	-1.9456	-0.75789	-1.83883	-0.72685	-1.76634
	-0.85788	-1.39705	-0.61579	-1.09738	-0.64628	-1.51192	-0.70784	-1.79767	-0.67581	-1.80165	-0.84645	-1.95417	-0.76688	-1.84662	-0.73736	-1.77361
	-0.86688	-1.41913	-0.6263	-1.12619	-0.65627	-1.5308	-0.71939	-1.81707	-0.68479	-1.81287	-0.85745	-1.96128	-0.77839	-1.85426	-0.78091	-1.79751
	-0.87688	-1.44027	-0.63635	-1.15343	-0.66778	-1.54927	-0.72791	-1.82448	-0.69479	-1.824	-0.86643	-1.96943	-0.78688	-1.86369	-0.80693	-1.81925
	-0.88787	-1.46171	-0.64684	-1.1797	-0.67528	-1.56835	-0.73939	-1.82719	-0.7048	-1.83573	-0.87695	-1.97654	-0.79788	-1.87095	-0.81845	-1.83226
	-0.89783	-1.48284	-0.65634	-1.20587	-0.68428	-1.58694	-0.77895	-1.86084	-0.71633	-1.84619	-0.88644	-1.98379	-0.80691	-1.87891	-0.82844	-1.84016
	-0.90682	-1.50332	-0.66683	-1.23115	-0.69529	-1.60189	-0.80546	-1.89586	-0.72535	-1.85595	-0.8979	-1.99084	-0.81693	-1.88654	-0.83796	-1.84708
	-0.91781	-1.52302	-0.67634	-1.25643	-0.70677	-1.61983	-0.81147	-1.89282	-0.73585	-1.86583	-0.9064	-1.99835	-0.82993	-1.89437	-0.84744	-1.85321
	-0.92731	-1.54318	-0.68684	-1.27982	-0.71481	-1.63565	-0.82748	-1.92512	-0.74485	-1.87662	-0.91739	-2.00577	-0.83894	-1.90111	-0.85743	-1.85894
	-0.93832	-1.56295	-0.69534	-1.30371	-0.72534	-1.6526	-0.83798	-1.92819	-0.75484	-1.88633	-0.9274	-2.01204	-0.84693	-1.90904	-0.86942	-1.86667
	-0.94681	-1.58082	-0.70634	-1.32741	-0.73483	-1.66528	-0.84798	-1.94159	-0.76534	-1.89554	-0.93689	-2.01885	-0.85693	-1.91545	-0.87742	-1.8721
	-0.95781	-1.59962	-0.71586	-1.349	-0.74634	-1.6831	-0.85897	-1.94811	-0.77584	-1.90601	-0.94689	-2.02633	-0.86843	-1.92312	-0.88793	-1.87816
	-0.96681	-1.6177	-0.72538	-1.37145	-0.78838	-1.72536	-0.86847	-1.95817	-0.78484	-1.91497	-0.9574	-2.03289	-0.87843	-1.92916	-0.8979	-1.88391
	-0.97783	-1.63638	-0.7364	-1.39279	-0.8149	-1.76475	-0.87996	-1.96239	-0.79634	-1.92321	-0.96639	-2.03894	-0.88644	-1.93681	-0.90838	-1.89046
	-0.98685	-1.65412	-0.77696	-1.45391	-0.8254	-1.79195	-0.88896	-1.96679	-0.80537	-1.93251	-0.9764	-2.04593	-0.89742	-1.94391	-0.91837	-1.89573
	-0.99789	-1.67035	-0.80293	-1.51242	-0.83591	-1.8021	-0.89794	-1.97757	-0.81689	-1.94097	-0.98793	-2.05247	-0.90888	-1.95074	-0.92738	-1.90055
	-1.00787	-1.68791	-0.81647	-1.54916	-0.84591	-1.81495	-0.90941	-1.99114	-0.82489	-1.94992	-0.99744	-2.05922	-0.91889	-1.95658	-0.93788	-1.90728
	-1.01887	-1.70496	-0.82496	-1.56621	-0.85491	-1.82652	-0.9184	-1.98306	-0.83588	-1.95804	-1.00844	-2.06425	-0.92688	-1.9633	-0.94738	-1.9119
	-1.02788	-1.72162	-0.83596	-1.58287	-0.8664	-1.83924	-0.9274	-2.03024	-0.84588	-1.96663	-1.01644	-2.07166	-0.93689	-1.96942	-0.95888	-1.91739
	-1.03687	-1.73665	-0.84546	-1.60039	-0.87491	-1.84807	-0.93792	-2.02258	-0.85488	-1.9752	-1.02594	-2.07764	-0.94889	-1.97585	-0.96687	-1.92247
	-1.04785	-1.75277	-0.85696	-1.61638	-0.88589	-1.85958	-0.94841	-2.02508	-0.86439	-1.98292	-1.03693	-2.0844	-0.9574	-1.98208	-0.97786	-1.92791
	-1.05786	-1.76862	-0.86747	-1.63218	-0.89589	-1.87109	-0.95791	-2.05913	-0.87539	-1.99001	-1.04644	-2.08909	-0.96738	-1.98805	-0.9869	-1.9334
	-1.06786	-1.78352	-0.87645	-1.64779	-0.90634	-1.88078	-0.9674	-2.05099	-0.88538	-1.99878	-1.05694	-2.09572	-0.97839	-1.99463	-0.99792	-1.93857
	-1.0769	-1.799	-0.88495	-1.66378	-0.91536	-1.88993	-0.97793	-2.03602	-0.89486	-2.00647	-1.06894	-2.10217	-0.98691	-2.00051	-1.00742	-1.94312
	-1.08842	-1.81303	-0.89544	-1.6778	-0.92685	-1.90124	-0.98795	-2.06687	-0.90584	-2.01405	-1.07646	-2.10778	-0.99743	-2.00592	-1.01891	-1.94817
	-1.09742	-1.82831	-0.90641	-1.69271	-0.93536	-1.91219	-0.99896	-2.08999	-0.91483	-2.02065	-1.086	-2.11376	-1.00743	-2.01267	-1.02692	-1.95301
	-1.10842	-1.84237	-0.9164	-1.7072	-0.94634	-1.91938	-1.00894	-2.05987	-0.92584	-2.02844	-1.097	-2.11999	-1.01843	-2.01759	-1.03793	-1.9577
	-1.11792	-1.85597	-0.9244	-1.7207	-0.95535	-1.92878	-1.01794	-2.08637	-0.93484	-2.03606	-1.10801	-2.12533	-1.02693	-2.02334	-1.04741	-1.96314
	-1.1269	-1.86991	-0.9354	-1.73507	-0.96685	-1.93914	-1.02796	-2.11992	-0.94633	-2.04288	-1.1175	-2.13058	-1.03693	-2.02972	-1.05791	-1.96707
	-1.13741	-1.88377	-0.9449	-1.74763	-0.97534	-1.94813	-1.03996	-2.12475	-0.95533	-2.05015	-1.12749	-2.13657	-1.04693	-2.03561	-1.06793	-1.97108
	-1.14892	-1.89623	-0.9564	-1.76171	-0.98636	-1.9557	-1.04796	-2.0949	-0.96633	-2.0576	-1.1365	-2.14249	-1.05843	-2.04073	-1.07847	-1.97599
	-1.15791	-1.91076	-0.96491	-1.77438	-0.99539	-1.96467	-1.05945	-2.12052	-0.97533	-2.06419	-1.14649	-2.14758	-1.06693	-2.04494	-1.08747	-1.98086
	-1.16694	-1.92221	-0.9749	-1.78709	-1.00489	-1.97463	-1.06897	-2.12634	-0.98486	-2.06999	-1.15799	-2.15283	-1.07848	-2.05137	-1.09848	-1.98441
	-1.17694	-1.93616	-0.98492	-1.79897	-1.01539	-1.98229	-1.07901	-2.13729	-0.99539	-2.07739	-1.16652	-2.15863	-1.08699	-2.05675	-1.10747	-1.98799
	-1.18695	-1.94847	-0.99695	-1.81185	-1.0259	-1.99034	-1.08854	-2.13065	-1.00489	-2.08408	-1.17854	-2.16426	-1.09899	-2.06005	-1.11747	-1.99337
	-1.19746	-1.96036	-1.00545	-1.82252	-1.03539	-1.99842	-1.10002	-2.15582	-1.01539	-2.09069	-1.18755	-2.16943	-1.10699	-2.06708	-1.12746	-1.99712
	-1.20696	-1.97224	-1.01595	-1.83525	-1.04439	-2.00585	-1.11802	-2.15484	-1.02588	-2.09695	-1.19754	-2.17377	-1.1165	-2.07076	-1.13748	-2.00047
	-1.21846	-1.98404	-1.02595	-1.84689	-1.05588	-2.01373	-1.12902	-2.17398	-1.03538	-2.10317	-1.20705	-2.17909	-1.12698	-2.07702	-1.14848	-2.00501
	-1.22695	-1.996	-1.03594	-1.85728	-1.06489	-2.02148	-1.138	-2.14638	-1.04439	-2.11024	-1.21605	-2.18443	-1.13799	-2.08111	-1.15698	-2.00921
	-1.23797	-2.00738	-1.04594	-1.86856	-1.07543	-2.02988	-1.14951	-2.14171	-1.05488	-2.11578	-1.22654	-2.18902	-1.14698	-2.08717	-1.16852	-2.01345
	-1.24745	-2.01905	-1.05595	-1.87966	-1.08445	-2.03701	-1.15851	-2.19954	-1.06438	-2.12175	-1.23654	-2.1949	-1.1585	-2.09103	-1.17802	-2.01681
	-1.25843	-2.02952	-1.06494	-1.89053	-1.09494	-2.04308	-1.16857	-2.15787	-1.07541	-2.12805	-1.24753	-2.19986	-1.16703	-2.09514	-1.18851	-2.02141
	-1.26692	-2.04192	-1.07598	-1.90012	-1.10445	-2.05091	-1.17904	-2.16718	-1.08595	-2.13523	-1.25601	-2.20472	-1.17854	-2.10043	-1.19803	-2.0255
	-1.27742	-2.05164	-1.08651	-1.90992	-1.11494	-2.05957	-1.18805	-2.21406	-1.09544	-2.13957	-1.2675	-2.20935	-1.18704	-2.10492	-1.20803	-2.02804
	-1.28693	-2.06311	-1.09601	-1.92065	-1.12495	-2.06585	-1.19956	-2.18599	-1.10445	-2.14714	-1.276	-2.21492	-1.19854	-2.10904	-1.21753	-2.03099
	-1.29794	-2.07345	-1.10651	-1.93078	-1.13495	-2.07032	-1.20956	-2.16354	-1.11544	-2.15227	-1.28751	-2.21862	-1.20803	-2.11395	-1.22702	-2.03632
	-1.30745	-2.0832	-1.11501	-1.9395	-1.14595	-2.07924	-1.21905	-2.18932	-1.12445	-2.15764	-1.29602	-2.22293	-1.21904	-2.11852	-1.23753	-2.03877
	-1.31696	-2.09242	-1.12551	-1.94932	-1.15495	-2.08537	-1.22756	-2.22133	-1.13594	-2.16401	-1.30802	-2.22866	-1.22804	-2.12286	-1.24801	-2.04216
	-1.32647	-2.10427	-1.1355	-1.9585	-1.16548	-2.09088	-1.23756	-2.21448	-1.14445	-2.1695	-1.31704	-2.23358	-1.23803	-2.12674	-1.25748	-2.04624
	-1.33649	-2.11393	-1.14651	-1.96755	-1.1755	-2.0979	-1.24753	-2.21622	-1.15645	-2.17482	-1.32705	-2.23822	-1.24801	-2.13118	-1.26648	-2.0498
	-1.34653	-2.12293	-1.15551	-1.9762	-1.1865	-2.10534	-1.25751	-2.21361	-1.16496	-2.18059	-1.33606	-2.24183	-1.25898	-2.13595	-1.27747	-2.05252
	-1.35804	-2.13408	-1.16604	-1.98574	-1.194	-2.11096	-1.26752	-2.23115	-1.1755	-2.18603	-1.34711	-2.24745	-1.26849	-2.13937	-1.287	-2.05536
	-1.36755	-2.14255	-1.17505	-1.99443	-1.20599	-2.11673	-1.27853	-2.22929	-1.1845	-2.19161	-1.35612	-2.25225	-1.27699	-2.14322	-1.297	-2.05968
	-1.37705	-2.15186	-1.18504	-2.00174	-1.2145	-2.12458	-1.28754	-2.24134	-1.19549	-2.19726	-1.36763	-2.25617	-1.288	-2.14802	-1.30751	-2.06242
	-1.38707	-2.16212	-1.19555	-2.01081	-1.22499	-2.12869	-1.29854	-2.24774	-1.20449	-2.20308	-1.37714	-2.26065	-1.29701	-2.15126	-1.31703	-2.06609
	-1.39809	-2.17032	-1.20605	-2.01933	-1.23449	-2.13481	-1.30804	-2.24446	-1.21499	-2.20837	-1.38715	-2.26559	-1.30803	-2.156	-1.32702	-2.06979
	-1.40709	-2.1801	-1.21655	-2.02716	-1.245	-2.14211	-1.31905	-2.24817	-1.225	-2.21293	-1.39716	-2.26929	-1.31753	-2.15926	-1.33805	-2.07241
	-1.41659	-2.18795	-1.22555	-2.03567	-1.25496	-2.1474	-1.32855	-2.25139	-1.23749	-2.2186	-1.40567	-2.27393	-1.32754	-2.16342	-1.3476	-2.07634
	-1.42761	-2.19742	-1.23555	-2.04342	-1.26496	-2.15132	-1.3386	-2.27635	-1.24599	-2.22393	-1.41668	-2.27815	-1.33707	-2.16685	-1.3571	-2.07855
	-1.43761	-2.20597	-1.24455	-2.05156	-1.27595	-2.15724	-1.34811	-2.26238	-1.25447	-2.22912	-1.42668	-2.28258	-1.34861	-2.17007	-1.36761	-2.08174
	-1.44813	-2.21517	-1.25501	-2.05829	-1.28446	-2.16498	-1.35864	-2.29551	-1.26494	-2.23287	-1.43618	-2.28698	-1.35712	-2.17509	-1.37762	-2.08499
	-1.45712	-2.22252	-1.2655	-2.06569	-1.29497	-2.17075	-1.36765	-2.2867	-1.27545	-2.23939	-1.44619	-2.29059	-1.36813	-2.17912	-1.38912	-2.08705
	-1.46862	-2.23005	-1.275	-2.0731	-1.30548	-2.17344	-1.37915	-2.28805	-1.28495	-2.24468	-1.4562	-2.29529	-1.37714	-2.18202	-1.39713	-2.0902
	-1.47764	-2.24006	-1.28501	-2.08094	-1.31499	-2.18086	-1.38766	-2.27937	-1.29447	-2.24965	-1.4687	-2.29943	-1.38965	-2.1842	-1.40764	-2.0937
	-1.48815	-2.24781	-1.29503	-2.08712	-1.325	-2.18647	-1.40018	-2.31253	-1.30497	-2.254	-1.4767	-2.3036	-1.39766	-2.18866	-1.41715	-2.09652
	-1.49816	-2.25521	-1.30454	-2.09489	-1.33503	-2.1908	-1.4192	-2.31334	-1.31498	-2.25897	-1.48622	-2.30725	-1.40917	-2.19175	-1.42816	-2.09906
	-1.50816	-2.26438	-1.31455	-2.10164	-1.34503	-2.19667	-1.4282	-2.30871	-1.32499	-2.26416	-1.49622	-2.31177	-1.41817	-2.19509	-1.43666	-2.10217
	-1.51719	-2.2708	-1.32556	-2.10837	-1.35557	-2.2025	-1.4377	-2.31032	-1.33502	-2.26857	-1.50772	-2.31534	-1.42817	-2.19911	-1.44616	-2.10606
	-1.52873	-2.27937	-1.33557	-2.11447	-1.36408	-2.20703	-1.4472	-2.3455	-1.34504	-2.27369	-1.51675	-2.31959	-1.43768	-2.20183	-1.45718	-2.10751
[truncated: 790 more rows]

## Sheet: Figure 3d
Figure 3d
[truncated: 15,380 more rows]

## Sheet: Figure 3e
Figure 3e
[truncated: 194 more rows]

[truncated: 35 more sheets: Figure 3f, Figure 4b, Figure 4c, Figure S3c, Figure S4, Figure S5a, Figure S5b, Figure S8, Figure S9, Figure S10b, Figure S10c, Figure S10d, Figure S10e, Figure S10f, Figure S11b, Figure S12b, Figure S12d, Figure S12e, Figure S12g, Figure S13a …]
